# Supplementary material for: Escherichia coli and Staphylococcus aureus Differentially Regulate Nrf2 Pathway in Bovine Mammary Epithelial Cells: Relation to Distinct Innate Immune Response
Source: Cells. 2021 Dec 6;10(12):3426. doi: 10.3390/cells10123426 (PMC8700232; doi:10.3390/cells10123426)
Supplement: Supplementary file 1 [file cells-10-03426-s001.zip]

Archive with 12 entries (10 files):
- cells-1449855-supplementary/
- cells-1449855-supplementary/supplementary files/
- cells-1449855-supplementary/supplementary files/Additional File1.xlsx
- cells-1449855-supplementary/supplementary files/Additonal File 2.xlsx
- cells-1449855-supplementary/supplementary files/Fig. S1.pdf
- cells-1449855-supplementary/supplementary files/Fig. S2.pdf
- cells-1449855-supplementary/supplementary files/Fig. S3.pdf
- cells-1449855-supplementary/supplementary files/Fig. S4.pdf
- cells-1449855-supplementary/supplementary files/Fig. S5.pdf
- cells-1449855-supplementary/supplementary files/Table S1.pdf
- cells-1449855-supplementary/supplementary files/Table S2.pdf
- cells-1449855-supplementary/supplementary files/Table S3.pdf
