# Supplementary material for: Escherichia coli and Staphylococcus aureus Differentially Regulate Nrf2 Pathway in Bovine Mammary Epithelial Cells: Relation to Distinct Innate Immune Response
Source: Cells. 2021 Dec 6;10(12):3426. doi: 10.3390/cells10123426 (PMC8700232; doi:10.3390/cells10123426)
Supplement: Supplementary file 1 [file cells-10-03426-s001.zip › cells-1449855-supplementary/supplementary files/Additional File1.xlsx]

## Sheet: Additonal File1 E. coli up all 
Escherichia coli and Staphylococcus aureus Differentially Regulates Nrf2 Pathway in Bovine Mammary Epithelial Cells: Relation to Distinct Innate Immune Response
Yi-Tian Ying, Jing Yang, Xun Tan, Wei-Jia Ren, Rui Liu
Additional file 1. Upregulated genes in response to E. coli demonstrated by RNA-seq（FDR <0.05). T01-T03, normal; T04-T06
Gene code	T01_FPKM	T01_count	T02_FPKM	T02_count	T03_FPKM	T03_count	T04_FPKM	T04_count	T05_FPKM	T05_count	T06_FPKM	T06_count	FDR	log2FC	regulated	COG_class	COG_class_annotation	GO_annotation	KEGG_annotation	KEGG_pathway_annotation	KOG_class	KOG_class_annotation	Pfam_annotation	Swiss_Prot_annotation	eggNOG_class	eggNOG_class_annotation	NR_annotation	GO_second_level_annotation
gene25499	8.39268	633	10.1777	733	10.3729	764	11.4365	856	10.9631	825	12.4269	922	0.0188558	0.308968	up	--	--	Molecular Function: NAD+ ADP-ribosyltransferase activity (GO:0003950);; Biological Process: protein ADP-ribosylation (GO:0006471);;	K10798|0|bta:507426|PARP3; poly (ADP-ribose) polymerase family, member 3; K10798 poly [ADP-ribose] polymerase [EC:2.4.2.30] (A)	Base excision repair (ko03410)	[KLO]	Transcription;; Replication, recombination and repair;; Posttranslational modification, protein turnover, chaperones	Poly(ADP-ribose) polymerase, regulatory domain;; WGR domain;; Poly(ADP-ribose) polymerase catalytic domain	Poly [ADP-ribose] polymerase 1 GN=PARP1 OS=Bos taurus (Bovine) PE=2 SV=2	O	Posttranslational modification, protein turnover, chaperones	PREDICTED: LOW QUALITY PROTEIN: poly [ADP-ribose] polymerase 3 [Bos taurus]	molecular function: catalytic activity (GO:0003824);; biological process: cellular process (GO:0009987);; biological process: single-organism process (GO:0044699);; biological process: metabolic process (GO:0008152);;
gene5340	23.6805	1268	25.4727	1350	24.5416	1322	26.6038	1447	28.5515	1560	30.35	1649	0.0269418	0.258573	up	[O]	Posttranslational modification, protein turnover, chaperones	Biological Process: protein monoubiquitination (GO:0006513);; Biological Process: apoptotic process (GO:0006915);; Biological Process: cell proliferation (GO:0008283);; Biological Process: organ morphogenesis (GO:0009887);; Cellular Component: SCF ubiquitin ligase complex (GO:0019005);; Biological Process: SCF-dependent proteasomal ubiquitin-dependent protein catabolic process (GO:0031146);; Mole…	K03347|0|umr:103668956|CUL1; cullin 1; K03347 cullin 1 (A)	Cell cycle (ko04110);; Oocyte meiosis (ko04114);; Ubiquitin mediated proteolysis (ko04120);; Protein processing in endoplasmic reticulum (ko04141);; Wnt signaling pathway (ko04310);; TGF-beta signaling pathway (ko04350);; Circadian rhythm (ko04710);; Herpes simplex infection (ko05168)	[D]	Cell cycle control, cell division, chromosome partitioning	Cullin family;; Cullin protein neddylation domain	Cullin-1 GN=CUL1 OS=Pongo abelii (Sumatran orangutan) PE=2 SV=1	D	Cell cycle control, cell division, chromosome partitioning	cullin-1 [Bos taurus]	molecular function: binding (GO:0005488);; cellular component: cell (GO:0005623);; cellular component: macromolecular complex (GO:0032991);; cellular component: cell part (GO:0044464);; biological process: cellular process (GO:0009987);; biological process: single-organism process (GO:0044699);; biological process: metabolic process (GO:0008152);; biological process: developmental process (GO:003…
gene22315	10.5681	971	10.6343	888	10.1771	942	23.718	2167	22.9398	2163	20.4892	1951	1.47e-34	1.18298	up	--	--	--	--	--	--	--	Divergent AAA domain	Schlafen family member 12-like GN=SLFN12L OS=Pongo abelii (Sumatran orangutan) PE=2 SV=1	R	General function prediction only	PREDICTED: schlafen family member 12 isoform X1 [Bos taurus]	--
gene25858	42.6596	720	40.2489	677	44.9716	737	97.9379	1591	85.7298	1369	102.576	1622	2.83e-28	1.12134	up	[O]	Posttranslational modification, protein turnover, chaperones	Molecular Function: threonine-type endopeptidase activity (GO:0004298);; Cellular Component: nucleus (GO:0005634);; Cellular Component: cytoplasm (GO:0005737);; Cellular Component: proteasome core complex (GO:0005839);; Biological Process: antigen processing and presentation (GO:0019882);; Biological Process: fat cell differentiation (GO:0045444);; Biological Process: proteolysis involved in cell…	K02740|0|bom:102283566|PSMB8; proteasome (prosome, macropain) subunit, beta type, 8; K02740 20S proteasome subunit beta 8 [EC:3.4.25.1] (A)	Proteasome (ko03050)	[O]	Posttranslational modification, protein turnover, chaperones	Proteasome subunit	Proteasome subunit beta type-8 (Precursor) GN=PSMB8 OS=Bos taurus (Bovine) PE=1 SV=2	O	Posttranslational modification, protein turnover, chaperones	PREDICTED: proteasome subunit beta type-8 isoform X1 [Bos taurus]	cellular component: cell (GO:0005623);; cellular component: organelle (GO:0043226);; cellular component: macromolecular complex (GO:0032991);; cellular component: cell part (GO:0044464);; molecular function: catalytic activity (GO:0003824);; biological process: cellular process (GO:0009987);; biological process: immune system process (GO:0002376);; biological process: single-organism process (GO:…
gene24699	1.36941	62	1.26418	56	1.28111	58	2.46771	116	1.56256	74	1.78882	89	0.0154733	0.67466	up	--	--	Cellular Component: mitochondrial inner membrane (GO:0005743);; Cellular Component: integral component of membrane (GO:0016021);; Biological Process: transmembrane transport (GO:0055085);;	K15110|0|bom:102266152|SLC25A21; solute carrier family 25 (mitochondrial oxoadipate carrier), member 21; K15110 solute carrier family 25 (mitochondrial 2-oxodicarboxylate transporter), member 21 (A)	--	[C]	Energy production and conversion	Mitochondrial carrier protein	Mitochondrial 2-oxodicarboxylate carrier GN=SLC25A21 OS=Bos taurus (Bovine) PE=2 SV=1	C	Energy production and conversion	PREDICTED: mitochondrial 2-oxodicarboxylate carrier isoform X1 [Bos taurus]	cellular component: organelle part (GO:0044422);; cellular component: membrane part (GO:0044425);; cellular component: cell (GO:0005623);; cellular component: organelle (GO:0043226);; cellular component: cell part (GO:0044464);; cellular component: membrane (GO:0016020);; biological process: localization (GO:0051179);; biological process: single-organism process (GO:0044699);; biological process:…
gene5171	33.5829	1503	41.3914	1816	38.1095	1761	52.1102	2409	56.235	2653	57.5614	2729	5.07e-10	0.635758	up	--	--	Molecular Function: NAD+ ADP-ribosyltransferase activity (GO:0003950);; Molecular Function: metal ion binding (GO:0046872);;	K15259|0|bta:513185|PARP12; poly (ADP-ribose) polymerase family, member 12 (EC:2.4.2.30); K15259 poly [ADP-ribose] polymerase 7/11/12/13 [EC:2.4.2.30] (A)	--	--	--	Poly(ADP-ribose) polymerase catalytic domain	--	R	General function prediction only	PREDICTED: poly [ADP-ribose] polymerase 12 isoform X1 [Bos taurus]	biological process: metabolic process (GO:0008152);; molecular function: catalytic activity (GO:0003824);; molecular function: binding (GO:0005488);;
gene28822	90.1864	4055	92.8061	4224	90.0973	4028	130.547	5769	113.711	4943	127.268	5452	8.89e-05	0.411946	up	[O]	Posttranslational modification, protein turnover, chaperones	Cellular Component: cytosol (GO:0005829);; Cellular Component: plasma membrane (GO:0005886);; Biological Process: negative regulation of striated muscle cell apoptotic process (GO:0010664);; Cellular Component: Z disc (GO:0030018);; Molecular Function: chaperone binding (GO:0051087);; Biological Process: cellular response to mechanical stimulus (GO:0071260);;	K09557|0|bta:782633|BAG3; BCL2-associated athanogene 3; K09557 BCL2-associated athanogene 3 (A)	--	[T]	Signal transduction mechanisms	BAG domain;; WW domain	BAG family molecular chaperone regulator 5 GN=BAG5 OS=Bos taurus (Bovine) PE=2 SV=1	T	Signal transduction mechanisms	TPA: BCL2-associated athanogene 3 [Bos taurus]	cellular component: cell (GO:0005623);; cellular component: organelle (GO:0043226);; cellular component: organelle part (GO:0044422);; cellular component: membrane (GO:0016020);; cellular component: cell part (GO:0044464);; molecular function: binding (GO:0005488);; biological process: cellular process (GO:0009987);; biological process: biological regulation (GO:0065007);; biological process: res…
gene26313	10.1961	1061	6.14044	669	8.93072	895	11.6492	1302	9.57662	1072	9.98049	1097	0.0423922	0.419174	up	--	--	Biological Process: positive regulation of T cell mediated cytotoxicity (GO:0001916);; Biological Process: antigen processing and presentation of peptide antigen via MHC class I (GO:0002474);; Molecular Function: peptide antigen binding (GO:0042605);; Cellular Component: MHC class I protein complex (GO:0042612);;	K06751|0|bom:102272326|BOLA class I histocompatibility antigen, alpha chain BL3-7-like; K06751 major histocompatibility complex, class I (A)	Endocytosis (ko04144);; Phagosome (ko04145);; Cell adhesion molecules (CAMs) (ko04514);; Antigen processing and presentation (ko04612);; Type I diabetes mellitus (ko04940);; HTLV-I infection (ko05166);; Herpes simplex infection (ko05168);; Epstein-Barr virus infection (ko05169);; Viral carcinogenesis (ko05203);; Autoimmune thyroid disease (ko05320);; Allograft rejection (ko05330);; Graft-versus-h…	--	--	Class I Histocompatibility antigen, domains alpha 1 and 2;; Immunoglobulin C1-set domain;; CD80-like C2-set immunoglobulin domain	BOLA class I histocompatibility antigen, alpha chain BL3-7 (Precursor) OS=Bos taurus (Bovine) PE=2 SV=1	O	Posttranslational modification, protein turnover, chaperones	PREDICTED: BOLA class I histocompatibility antigen, alpha chain BL3-7-like [Bos mutus]	biological process: biological regulation (GO:0065007);; biological process: immune system process (GO:0002376);; cellular component: cell part (GO:0044464);; cellular component: membrane (GO:0016020);; cellular component: macromolecular complex (GO:0032991);; cellular component: membrane part (GO:0044425);; cellular component: cell (GO:0005623);; molecular function: binding (GO:0005488);;
gene282	187.843	9444	177.838	8657	187.006	9309	249.23	13127	242.294	12669	215.853	12235	9.01e-07	0.490528	up	--	--	Cellular Component: integral component of plasma membrane (GO:0005887);; Biological Process: opsonization (GO:0008228);; Biological Process: positive regulation of cell proliferation (GO:0008284);; Biological Process: response to bacterium (GO:0009617);; Biological Process: positive regulation of cell-cell adhesion (GO:0022409);; Biological Process: positive regulation of inflammatory response (G…	K06266|0|oas:101111153|CD47; CD47 molecule; K06266 CD47 antigen (Rh-related antigen, integrin-associated signal transducer) (A)	ECM-receptor interaction (ko04512)	--	--	CD47 transmembrane region;; CD47 immunoglobulin-like domain	Leukocyte surface antigen CD47 (Precursor) GN=CD47 OS=Bos taurus (Bovine) PE=2 SV=1	T	Signal transduction mechanisms	PREDICTED: leukocyte surface antigen CD47 isoform X4 [Bos taurus]	cellular component: cell part (GO:0044464);; cellular component: membrane (GO:0016020);; cellular component: membrane part (GO:0044425);; cellular component: extracellular region (GO:0005576);; cellular component: organelle (GO:0043226);; cellular component: cell (GO:0005623);; cellular component: extracellular region part (GO:0044421);; molecular function: receptor activity (GO:0004872);; molecu…
gene11676	0.12183	8	0.0829538	5	0.0687026	4	0.432184	27	0.359783	22	0.30557	19	6.26e-05	1.86706	up	--	--	Cellular Component: nucleus (GO:0005634);; Biological Process: negative regulation of cell growth (GO:0030308);; Molecular Function: metal ion binding (GO:0046872);; Biological Process: negative regulation of G1/S transition of mitotic cell cycle (GO:2000134);;	K18668|0|bta:615863|ZC3H12D; zinc finger CCCH-type containing 12D; K18668 ribonuclease ZC3H12 [EC:3.1.-.-] (A)	--	[S]	Function unknown	Zc3h12a-like Ribonuclease NYN domain	Ribonuclease ZC3H12A OS=Bos taurus (Bovine) PE=2 SV=1	S	Function unknown	PREDICTED: probable ribonuclease ZC3H12D [Bos taurus]	molecular function: binding (GO:0005488);; cellular component: organelle (GO:0043226);; cellular component: cell (GO:0005623);; cellular component: cell part (GO:0044464);; biological process: biological regulation (GO:0065007);;
gene32267	10.0082	878	10.1576	973	10.8504	924	13.3446	1177	15.6614	1204	14.7818	1141	0.000720301	0.362085	up	--	--	Biological Process: cell morphogenesis (GO:0000902);; Cellular Component: cytoplasm (GO:0005737);; Biological Process: establishment of melanosome localization (GO:0032401);; Biological Process: apical protein localization (GO:0045176);; Molecular Function: actin filament binding (GO:0051015);;	K18625|0|bta:523644|SHROOM2; shroom family member 2; K18625 protein Shroom (A)	Tight junction (ko04530)	--	--	Apx/Shroom domain ASD1;; Apx/Shroom domain ASD2;; PDZ domain (Also known as DHR or GLGF)	PDZ and LIM domain protein 3 GN=PDLIM3 OS=Bos taurus (Bovine) PE=2 SV=1	R	General function prediction only	PREDICTED: protein Shroom2 isoform X2 [Bos taurus]	cellular component: cell (GO:0005623);; cellular component: cell part (GO:0044464);; molecular function: binding (GO:0005488);; biological process: cellular process (GO:0009987);; biological process: cellular component organization or biogenesis (GO:0071840);; biological process: single-organism process (GO:0044699);; biological process: localization (GO:0051179);; biological process: development…
gene577	25.0668	1503	28.9773	1726	24.3399	1442	33.15	2051	32.9556	2035	34.1832	2163	3.76e-05	0.437295	up	--	--	Molecular Function: phospholipase activity (GO:0004620);; Cellular Component: extracellular space (GO:0005615);; Cellular Component: plasma membrane (GO:0005886);; Molecular Function: heparin binding (GO:0008201);; Biological Process: lipid catabolic process (GO:0016042);;	--	--	--	--	Lipase;; Alpha/beta hydrolase family	Lipase member H (Precursor) GN=LIPH OS=Oryctolagus cuniculus (Rabbit) PE=2 SV=1	R	General function prediction only	PREDICTED: lipase member H isoform X1 [Bos taurus]	cellular component: extracellular region (GO:0005576);; cellular component: cell (GO:0005623);; cellular component: extracellular region part (GO:0044421);; cellular component: cell part (GO:0044464);; cellular component: membrane (GO:0016020);; molecular function: catalytic activity (GO:0003824);; molecular function: binding (GO:0005488);; biological process: metabolic process (GO:0008152);; bio…
gene16779	11.5602	542	8.79214	403	10.2196	485	13.813	681	10.6164	535	12.4492	667	0.019335	0.414137	up	[RTKL]	General function prediction only;; Signal transduction mechanisms;; Transcription;; Replication, recombination and repair	Molecular Function: protein serine/threonine kinase activity (GO:0004674);; Molecular Function: ATP binding (GO:0005524);; Biological Process: protein phosphorylation (GO:0006468);; Biological Process: cell communication (GO:0007154);; Cellular Component: cytoplasmic membrane-bounded vesicle (GO:0016023);; Molecular Function: phosphatidylinositol binding (GO:0035091);; Biological Process: negativ…	K13304|0|bta:504480|SGK3; serum/glucocorticoid regulated kinase family, member 3 (EC:2.7.11.1); K13304 serum/glucocorticoid-regulated kinase 3 [EC:2.7.11.1] (A)	FoxO signaling pathway (ko04068);; PI3K-Akt signaling pathway (ko04151)	[RT]	General function prediction only;; Signal transduction mechanisms	Protein kinase domain;; Protein tyrosine kinase;; PX domain;; Protein kinase C terminal domain	Serine/threonine-protein kinase Sgk3 GN=SGK3 OS=Pongo abelii (Sumatran orangutan) PE=2 SV=1	T	Signal transduction mechanisms	serine/threonine-protein kinase Sgk3 [Bos taurus]	biological process: cellular process (GO:0009987);; biological process: biological regulation (GO:0065007);; biological process: single-organism process (GO:0044699);; biological process: metabolic process (GO:0008152);; molecular function: binding (GO:0005488);; molecular function: catalytic activity (GO:0003824);; cellular component: organelle (GO:0043226);; cellular component: cell (GO:0005623…
gene26227	0.964749	44	0.755683	34	0.678495	31	23.7032	1082	15.0063	680	24.1255	1087	1.32e-108	4.67847	up	[O]	Posttranslational modification, protein turnover, chaperones	Molecular Function: serine-type endopeptidase activity (GO:0004252);; Cellular Component: extracellular region (GO:0005576);; Biological Process: proteolysis (GO:0006508);; Biological Process: complement activation, classical pathway (GO:0006958);; Biological Process: innate immune response (GO:0045087);;	K01332|0|bta:515440|C2; complement component 2 (EC:3.4.21.43); K01332 complement component 2 [EC:3.4.21.43] (A)	Complement and coagulation cascades (ko04610);; Pertussis (ko05133);; Staphylococcus aureus infection (ko05150);; Systemic lupus erythematosus (ko05322)	[E]	Amino acid transport and metabolism	von Willebrand factor type A domain;; Trypsin;; Sushi domain (SCR repeat);; von Willebrand factor type A domain;; Hormone receptor domain	Complement C2a fragment (Precursor) GN=C2 OS=Bos taurus (Bovine) PE=2 SV=1	E	Amino acid transport and metabolism	PREDICTED: complement C2 isoform X1 [Bos taurus]	biological process: response to stimulus (GO:0050896);; biological process: single-organism process (GO:0044699);; biological process: immune system process (GO:0002376);; biological process: biological regulation (GO:0065007);; biological process: metabolic process (GO:0008152);; molecular function: catalytic activity (GO:0003824);; cellular component: extracellular region (GO:0005576);;
gene4600	6.09026	433	6.20075	385	6.9685	440	8.45372	591	8.08944	566	5.95788	469	0.0152649	0.389947	up	--	--	Biological Process: neural crest cell migration (GO:0001755);; Biological Process: somitogenesis (GO:0001756);; Biological Process: blood vessel remodeling (GO:0001974);; Biological Process: outflow tract morphogenesis (GO:0003151);; Biological Process: cardiac right ventricle morphogenesis (GO:0003215);; Biological Process: pulmonary myocardium development (GO:0003350);; Molecular Function: rece…	K06840|0|bta:512660|SEMA3C; sema domain, immunoglobulin domain (Ig), short basic domain, secreted, (semaphorin) 3C; K06840 semaphorin 3 (A)	Axon guidance (ko04360)	[T]	Signal transduction mechanisms	Sema domain;; Immunoglobulin I-set domain	Semaphorin-3C (Precursor) GN=SEMA3C OS=Bos taurus (Bovine) PE=2 SV=1	T	Signal transduction mechanisms	semaphorin-3C precursor [Bos taurus]	molecular function: binding (GO:0005488);; molecular function: receptor activity (GO:0004872);; cellular component: membrane (GO:0016020);; cellular component: extracellular region part (GO:0044421);; cellular component: extracellular region (GO:0005576);; biological process: localization (GO:0051179);; biological process: response to stimulus (GO:0050896);; biological process: cellular component…
gene1879	73.7834	4964	74.415	4787	77.9635	4998	107.914	6778	84.0127	5351	91.2459	5727	0.0330618	0.294564	up	--	--	Molecular Function: G-protein coupled receptor activity (GO:0004930);; Cellular Component: plasma membrane (GO:0005886);; Biological Process: G-protein coupled receptor signaling pathway (GO:0007186);; Biological Process: negative regulation of cell-substrate adhesion (GO:0010812);; Biological Process: skeletal muscle satellite cell maintenance involved in skeletal muscle regeneration (GO:0014834…	K02432|0|bta:524255|FZD7; frizzled class receptor 7; K02432 frizzled 1/7 (A)	Wnt signaling pathway (ko04310);; Hippo signaling pathway (ko04390);; Signaling pathways regulating pluripotency of stem cells (ko04550);; Melanogenesis (ko04916);; HTLV-I infection (ko05166);; Pathways in cancer (ko05200);; Proteoglycans in cancer (ko05205);; Basal cell carcinoma (ko05217)	[T]	Signal transduction mechanisms	Frizzled/Smoothened family membrane region;; Fz domain	Frizzled-6 (Precursor) GN=FZD6 OS=Pongo abelii (Sumatran orangutan) PE=2 SV=1	T	Signal transduction mechanisms	frizzled-7 precursor [Bos taurus]	molecular function: binding (GO:0005488);; molecular function: receptor activity (GO:0004872);; molecular function: molecular transducer activity (GO:0060089);; cellular component: cell part (GO:0044464);; cellular component: membrane (GO:0016020);; cellular component: membrane part (GO:0044425);; cellular component: cell (GO:0005623);; biological process: signaling (GO:0023052);; biological proc…
Cow_newGene_2792	34.4244	188	38.0998	207	45.5737	246	65.9902	362	48.5289	266	62.1942	343	0.000472385	0.622424	up	--	--	--	--	--	--	--	WAP-type (Whey Acidic Protein) 'four-disulfide core'	--	R	General function prediction only	PREDICTED: WAP four-disulfide core domain protein 18-like [Ceratotherium simum simum]	--
gene21060	17.1295	393	12.202	280	16.2617	360	33.5148	738	16.3444	349	25.987	548	0.0156955	0.680873	up	--	--	Cellular Component: voltage-gated sodium channel complex (GO:0001518);; Biological Process: positive regulation of sodium ion transport (GO:0010765);; Biological Process: positive regulation of neuron projection development (GO:0010976);; Cellular Component: intercalated disc (GO:0014704);; Biological Process: neuronal action potential propagation (GO:0019227);; Molecular Function: sodium channel…	K04845|2.01053e-149|phd:102323870|SCN1B; sodium channel, voltage-gated, type I, beta subunit; K04845 voltage-gated sodium channel type I beta (A)	Adrenergic signaling in cardiomyocytes (ko04261)	--	--	Immunoglobulin domain;; Immunoglobulin V-set domain	Sodium channel subunit beta-1 (Precursor) GN=SCN1B OS=Bos taurus (Bovine) PE=2 SV=1	P	Inorganic ion transport and metabolism	PREDICTED: sodium channel subunit beta-1 isoform X1 [Bubalus bubalis]	cellular component: membrane (GO:0016020);; cellular component: cell part (GO:0044464);; cellular component: cell junction (GO:0030054);; cellular component: cell (GO:0005623);; cellular component: membrane part (GO:0044425);; cellular component: macromolecular complex (GO:0032991);; molecular function: transporter activity (GO:0005215);; molecular function: channel regulator activity (GO:0016247…
gene17767	5.37645	191	6.49256	226	6.06784	216	8.2191	301	9.1561	341	7.82073	299	4.38e-05	0.588502	up	--	--	Cellular Component: cytoplasm (GO:0005737);; Molecular Function: zinc ion binding (GO:0008270);;	K11999|0|bta:539820|TRIM34; tripartite motif containing 34; K11999 tripartite motif-containing protein 6/22/34 (A)	--	[O]	Posttranslational modification, protein turnover, chaperones	SPRY domain;; zinc finger of C3HC4-type, RING;; Zinc finger, C3HC4 type (RING finger);; zinc-RING finger domain;; Zinc finger, C3HC4 type (RING finger);; Ring finger domain;; B-box zinc finger	Tripartite motif-containing protein 5 GN=TRIM5 OS=Colobus guereza (Mantled guereza) PE=3 SV=1	O	Posttranslational modification, protein turnover, chaperones	PREDICTED: tripartite motif-containing protein 34 isoform X1 [Bos taurus]	molecular function: binding (GO:0005488);; cellular component: cell part (GO:0044464);; cellular component: cell (GO:0005623);;
gene25458	7.9763	563	7.90799	568	7.26472	511	10.1882	744	9.76282	786	8.77113	657	0.000976956	0.430057	up	--	--	Cellular Component: nucleus (GO:0005634);; Biological Process: regulation of transcription, DNA-templated (GO:0006355);;	--	--	[K]	Transcription	mbt repeat;; Protein of unknown function (DUF3588);; SAM domain (Sterile alpha motif);; SAM domain (Sterile alpha motif)	Lethal(3)malignant brain tumor-like protein 2 GN=L3MBTL2 OS=Pongo abelii (Sumatran orangutan) PE=2 SV=1	K	Transcription	scm-like with four MBT domains protein 1 [Bos taurus]	biological process: biological regulation (GO:0065007);; cellular component: cell part (GO:0044464);; cellular component: cell (GO:0005623);; cellular component: organelle (GO:0043226);;
gene11105	3.1573	197	3.87496	236	3.88646	243	4.9621	318	5.20743	334	4.84243	323	0.000158311	0.542698	up	--	--	Biological Process: activation of innate immune response (GO:0002218);; Biological Process: positive regulation of defense response to virus by host (GO:0002230);; Molecular Function: DNA binding (GO:0003677);; Molecular Function: ATP binding (GO:0005524);; Molecular Function: GTP binding (GO:0005525);; Cellular Component: cytosol (GO:0005829);; Biological Process: cyclic nucleotide biosynthetic …	K17834|0|bta:782472|MB21D1, cGAS; Mab-21 domain containing 1; K17834 cyclic GMP-AMP synthase [EC:2.7.7.86] (A)	Cytosolic DNA-sensing pathway (ko04623)	--	--	Mab-21 protein	Cyclic GMP-AMP synthase GN=MB21D1 OS=Bos taurus (Bovine) PE=3 SV=1	T	Signal transduction mechanisms	PREDICTED: cyclic GMP-AMP synthase isoform X1 [Bos taurus]	biological process: metabolic process (GO:0008152);; biological process: single-organism process (GO:0044699);; biological process: response to stimulus (GO:0050896);; biological process: biological regulation (GO:0065007);; biological process: cellular process (GO:0009987);; biological process: immune system process (GO:0002376);; molecular function: catalytic activity (GO:0003824);; molecular f…
gene26260	0.295253	9	0.38051	12	0.246212	7	2.74339	90	2.31971	74	2.24586	72	6.05e-24	2.91578	up	--	--	Molecular Function: cytokine activity (GO:0005125);; Molecular Function: tumor necrosis factor receptor binding (GO:0005164);; Cellular Component: extracellular space (GO:0005615);; Biological Process: immune response (GO:0006955);; Biological Process: gene expression (GO:0010467);; Cellular Component: membrane (GO:0016020);; Biological Process: skin development (GO:0043588);; Biological Process:…	K03157|7.39401e-151|bta:529757|LTB; lymphotoxin beta (TNF superfamily, member 3); K03157 lymphotoxin beta (TNF superfamily, member 3) (A)	Cytokine-cytokine receptor interaction (ko04060);; NF-kappa B signaling pathway (ko04064);; Rheumatoid arthritis (ko05323)	--	--	TNF(Tumour Necrosis Factor) family	Lymphotoxin-beta GN=LTB OS=Pan troglodytes (Chimpanzee) PE=3 SV=1	T	Signal transduction mechanisms	PREDICTED: lymphotoxin-beta isoform X1 [Bos taurus]	cellular component: extracellular region part (GO:0044421);; cellular component: extracellular region (GO:0005576);; cellular component: membrane (GO:0016020);; molecular function: binding (GO:0005488);; biological process: immune system process (GO:0002376);; biological process: biological regulation (GO:0065007);; biological process: single-organism process (GO:0044699);; biological process: re…
Cow_newGene_1630	0.0625304	2	0	0	0.0698981	3	0.566611	28	0.484981	23	0.495565	24	4.61e-11	3.42332	up	--	--	Molecular Function: receptor binding (GO:0005102);; Cellular Component: peroxisome (GO:0005777);; Biological Process: putrescine biosynthetic process (GO:0009446);; Biological Process: putrescine catabolic process (GO:0009447);; Biological Process: spermidine catabolic process (GO:0046203);; Biological Process: spermine catabolic process (GO:0046208);; Molecular Function: polyamine oxidase activi…	--	--	--	--	--	--	H	Coenzyme transport and metabolism	reverse transcriptase-like [Bos taurus]	biological process: metabolic process (GO:0008152);; biological process: biological regulation (GO:0065007);; biological process: cellular process (GO:0009987);; biological process: single-organism process (GO:0044699);; cellular component: cell (GO:0005623);; cellular component: organelle (GO:0043226);; cellular component: cell part (GO:0044464);; molecular function: catalytic activity (GO:00038…
gene12131	27.6657	1522	31.8342	1703	26.916	1480	47.8307	2268	45.4387	2170	50.8967	2409	1.42e-08	0.560057	up	--	--	Molecular Function: ubiquitin-protein transferase activity (GO:0004842);; Cellular Component: cytosol (GO:0005829);; Molecular Function: zinc ion binding (GO:0008270);; Cellular Component: cytoplasmic side of plasma membrane (GO:0009898);; Biological Process: CD40 signaling pathway (GO:0023035);; Cellular Component: CD40 receptor complex (GO:0035631);; Cellular Component: LUBAC complex (GO:007179…	K11974|0|bom:102268917|RNF31; ring finger protein 31; K11974 E3 ubiquitin-protein ligase RNF31 [EC:6.3.2.19] (A)	--	[O]	Posttranslational modification, protein turnover, chaperones	PUB domain;; IBR domain;; Zn-finger in Ran binding protein and others	E3 ubiquitin-protein ligase RNF144B GN=RNF144B OS=Bos taurus (Bovine) PE=2 SV=1	O	Posttranslational modification, protein turnover, chaperones	PREDICTED: E3 ubiquitin-protein ligase RNF31 isoform X1 [Bos taurus]	biological process: signaling (GO:0023052);; biological process: metabolic process (GO:0008152);; biological process: cellular process (GO:0009987);; biological process: biological regulation (GO:0065007);; biological process: response to stimulus (GO:0050896);; biological process: single-organism process (GO:0044699);; cellular component: cell (GO:0005623);; cellular component: membrane part (GO…
gene12801	0.859174	23	0.57667	15	0.807247	22	4.95008	135	2.53171	71	3.27646	94	1.19e-13	2.28021	up	[G]	Carbohydrate transport and metabolism	Molecular Function: purine nucleobase transmembrane transporter activity (GO:0005345);; Molecular Function: pyrimidine nucleobase transmembrane transporter activity (GO:0005350);; Biological Process: water transport (GO:0006833);; Biological Process: purine nucleobase transport (GO:0006863);; Molecular Function: glycerol channel activity (GO:0015254);; Biological Process: polyol transport (GO:001…	K09877|0|bta:516762|AQP9; aquaporin 9; K09877 aquaporin-9 (A)	Bile secretion (ko04976)	[G]	Carbohydrate transport and metabolism	Major intrinsic protein	Aquaporin-3 GN=AQP3 OS=Sus scrofa (Pig) PE=2 SV=1	G	Carbohydrate transport and metabolism	aquaporin-9 [Bos taurus]	biological process: cellular process (GO:0009987);; biological process: response to stimulus (GO:0050896);; biological process: single-organism process (GO:0044699);; biological process: localization (GO:0051179);; cellular component: membrane (GO:0016020);; cellular component: membrane part (GO:0044425);; molecular function: transporter activity (GO:0005215);;
gene17608	20.4237	1683	22.8656	1866	23.3595	1885	30.9189	2455	27.6933	2207	28.997	2277	0.000552327	0.371953	up	--	--	Molecular Function: Rab guanyl-nucleotide exchange factor activity (GO:0017112);; Biological Process: positive regulation of ERK1 and ERK2 cascade (GO:0070374);;	--	--	[T]	Signal transduction mechanisms	DENN (AEX-3) domain;; uDENN domain;; dDENN domain	--	T	Signal transduction mechanisms	suppression of tumorigenicity 5 protein [Bos taurus]	molecular function: guanyl-nucleotide exchange factor activity (GO:0005085);; biological process: biological regulation (GO:0065007);;
gene28823	13.471	791	9.96983	580	12.4378	729	18.1007	1074	19.2777	1169	16.5586	1035	1.2e-06	0.660122	up	[T]	Signal transduction mechanisms	--	--	--	[I]	Lipid transport and metabolism	SacI homology domain;; Inositol phosphatase	Phosphatidylinositide phosphatase SAC1 GN=SACM1L OS=Pongo abelii (Sumatran orangutan) PE=2 SV=1	I	Lipid transport and metabolism	PREDICTED: LOW QUALITY PROTEIN: phosphatidylinositide phosphatase SAC2 isoform X2 [Bos taurus]	--
gene15568	0.588622	20	0.268832	9	0.473004	14	2.32644	69	1.18272	35	1.67789	54	5.53e-07	1.88406	up	[RTKL]	General function prediction only;; Signal transduction mechanisms;; Transcription;; Replication, recombination and repair	Molecular Function: protein serine/threonine kinase activity (GO:0004674);; Molecular Function: ATP binding (GO:0005524);; Cellular Component: cytoplasm (GO:0005737);;	K04415|0|chx:102188512|MAP3K8; mitogen-activated protein kinase kinase kinase 8; K04415 mitogen-activated protein kinase kinase kinase 8 [EC:2.7.11.25] (A)	MAPK signaling pathway (ko04010);; Toll-like receptor signaling pathway (ko04620);; T cell receptor signaling pathway (ko04660);; TNF signaling pathway (ko04668)	[T]	Signal transduction mechanisms	Protein kinase domain;; Protein tyrosine kinase	Serine/threonine-protein kinase 25 GN=STK25 OS=Bos taurus (Bovine) PE=2 SV=1	T	Signal transduction mechanisms	PREDICTED: mitogen-activated protein kinase kinase kinase 8 isoform X2 [Bos taurus]	cellular component: cell (GO:0005623);; cellular component: cell part (GO:0044464);; molecular function: binding (GO:0005488);; molecular function: catalytic activity (GO:0003824);; biological process: metabolic process (GO:0008152);; biological process: cellular process (GO:0009987);;
gene1975	27.7047	1021	33.694	1235	27.4332	1065	43.4724	1800	49.6392	1988	42.6657	1929	6.45e-16	0.801626	up	--	--	Biological Process: melanocyte differentiation (GO:0030318);; Biological Process: anagen (GO:0042640);;	--	--	--	--	--	--	S	Function unknown	melanoregulin [Bos taurus]	biological process: cellular process (GO:0009987);; biological process: single-organism process (GO:0044699);; biological process: developmental process (GO:0032502);; biological process: biological phase (GO:0044848);;
gene11161	3.44824	85	4.21511	100	3.31517	79	5.63916	135	4.24773	104	5.5477	138	0.0275011	0.52852	up	--	--	Cellular Component: cytoplasm (GO:0005737);; Biological Process: protein ubiquitination (GO:0016567);; Molecular Function: ligase activity (GO:0016874);;	--	--	[S]	Function unknown	HECT-like Ubiquitin-conjugating enzyme (E2)-binding	E3 ubiquitin-protein ligase E3D GN=UBE3D OS=Bos taurus (Bovine) PE=2 SV=1	O	Posttranslational modification, protein turnover, chaperones	E3 ubiquitin-protein ligase E3D [Bos taurus]	biological process: cellular process (GO:0009987);; biological process: metabolic process (GO:0008152);; molecular function: catalytic activity (GO:0003824);; cellular component: cell (GO:0005623);; cellular component: cell part (GO:0044464);;
gene19675	24.9044	2753	23.2585	2535	24.7873	2758	29.8816	3405	28.7985	3317	26.1423	3116	0.00756643	0.308637	up	--	--	--	K13718|0|bta:528907|OTUD4; OTU deubiquitinase 4; K13718 OTU domain-containing protein 4 [EC:3.4.19.12] (A)	--	--	--	OTU-like cysteine protease;; Peptidase C65 Otubain	--	T	Signal transduction mechanisms	OTU domain-containing protein 4 [Bos taurus]	--
gene27211	107.521	1742	118.993	1913	102.098	1646	122.355	2005	122.929	2021	138.177	2302	0.0301625	0.27245	up	[C]	Energy production and conversion	Cellular Component: mitochondrial respiratory chain complex I (GO:0005747);; Biological Process: mitochondrial electron transport, NADH to ubiquinone (GO:0006120);; Biological Process: nervous system development (GO:0007399);; Molecular Function: NADH dehydrogenase (ubiquinone) activity (GO:0008137);; Molecular Function: metal ion binding (GO:0046872);; Biological Process: cardiac muscle tissue d…	K03943|1.90546e-174|bta:282290|NDUFV2; NADH dehydrogenase (ubiquinone) flavoprotein 2, 24kDa (EC:1.6.5.3 1.6.99.3); K03943 NADH dehydrogenase (ubiquinone) flavoprotein 2 [EC:1.6.5.3 1.6.99.3] (A)	Oxidative phosphorylation (ko00190);; Non-alcoholic fatty liver disease (NAFLD) (ko04932);; Alzheimer's disease (ko05010);; Parkinson's disease (ko05012);; Huntington's disease (ko05016)	[C]	Energy production and conversion	Thioredoxin-like [2Fe-2S] ferredoxin	NADH dehydrogenase [ubiquinone] flavoprotein 2, mitochondrial (Precursor) GN=NDUFV2 OS=Bos taurus (Bovine) PE=1 SV=3	C	Energy production and conversion	NADH dehydrogenase [ubiquinone] flavoprotein 2, mitochondrial precursor [Bos taurus]	cellular component: organelle part (GO:0044422);; cellular component: macromolecular complex (GO:0032991);; cellular component: membrane part (GO:0044425);; cellular component: cell (GO:0005623);; cellular component: organelle (GO:0043226);; cellular component: cell part (GO:0044464);; cellular component: membrane (GO:0016020);; molecular function: catalytic activity (GO:0003824);; molecular func…
gene14987	31.6059	1465	29.0328	1261	31.0828	1413	35.1978	1700	39.4732	1628	37.3287	1682	0.016883	0.293672	up	--	--	Molecular Function: mannose binding (GO:0005537);; Cellular Component: lysosomal membrane (GO:0005765);; Cellular Component: vacuolar lumen (GO:0005775);; Cellular Component: endoplasmic reticulum (GO:0005783);; Cellular Component: Golgi apparatus (GO:0005794);; Biological Process: signal peptide processing (GO:0006465);; Biological Process: lysosomal lumen acidification (GO:0007042);; Biological…	K12390|0|bta:529186|CLN5; ceroid-lipofuscinosis, neuronal 5; K12390 ceroid-lipofuscinosis neuronal protein 5 (A)	Lysosome (ko04142)	--	--	Ceroid-lipofuscinosis neuronal protein 5	Ceroid-lipofuscinosis neuronal protein 5 (Precursor) GN=CLN5 OS=Bos taurus (Bovine) PE=2 SV=1	O	Posttranslational modification, protein turnover, chaperones	ceroid-lipofuscinosis neuronal protein 5 precursor [Bos taurus]	biological process: metabolic process (GO:0008152);; biological process: developmental process (GO:0032502);; biological process: single-organism process (GO:0044699);; biological process: cellular component organization or biogenesis (GO:0071840);; biological process: cellular process (GO:0009987);; biological process: biological regulation (GO:0065007);; biological process: multicellular organi…
gene21306	0.930184	59	0.917155	63	0.798537	46	1.83647	135	1.59499	94	1.74684	126	2.56e-06	1.07645	up	--	--	--	K06499|0|bta:404118|CEACAM1, CEACAM8; carcinoembryonic antigen-related cell adhesion molecule 1 (biliary glycoprotein); K06499 carcinoembryonic antigen-related cell adhesion molecule (A)	--	--	--	Immunoglobulin V-set domain;; Immunoglobulin I-set domain;; Immunoglobulin domain;; Immunoglobulin domain;; Immunoglobulin domain;; Alphaherpesvirus glycoprotein E	Hepatocyte cell adhesion molecule (Precursor) OS=Bos taurus (Bovine) PE=2 SV=1	T	Signal transduction mechanisms	carcinoembryonic antigen-related cell adhesion molecule 1 precursor [Bos taurus]	--
gene6946	45.1187	1783	46.9219	1836	42.8944	1669	69.8548	2733	53.8894	2100	64.6731	2536	4.56e-05	0.497235	up	--	--	Cellular Component: nucleosome (GO:0000786);; Cellular Component: nuclear chromatin (GO:0000790);; Molecular Function: DNA binding (GO:0003677);; Cellular Component: Golgi apparatus (GO:0005794);; Biological Process: nucleosome assembly (GO:0006334);;	K11275|5.34125e-55|tup:102502375|histone H1.0-like; K11275 histone H1/5 (A)	--	[B]	Chromatin structure and dynamics	linker histone H1 and H5 family	Histone H1.0, N-terminally processed GN=H1F0 OS=Bos taurus (Bovine) PE=2 SV=3	B	Chromatin structure and dynamics	PREDICTED: histone H1.0-like [Tupaia chinensis]	molecular function: binding (GO:0005488);; cellular component: cell part (GO:0044464);; cellular component: macromolecular complex (GO:0032991);; cellular component: organelle part (GO:0044422);; cellular component: membrane-enclosed lumen (GO:0031974);; cellular component: organelle (GO:0043226);; cellular component: cell (GO:0005623);; biological process: cellular process (GO:0009987);; biologi…
gene26174	22.1304	415	27.5912	511	22.2731	410	65.2496	1204	77.7646	1428	87.9085	1587	1.54e-43	1.67156	up	--	--	Biological Process: antigen processing and presentation of peptide or polysaccharide antigen via MHC class II (GO:0002504);; Biological Process: immune response (GO:0006955);; Cellular Component: integral component of membrane (GO:0016021);; Cellular Component: MHC class II protein complex (GO:0042613);;	K06752|1.87791e-145|oas:101119342|OVAR-DRB1; DLA class II histocompatibility antigen, DR-1 beta chain-like; K06752 major histocompatibility complex, class II (A)	Phagosome (ko04145);; Cell adhesion molecules (CAMs) (ko04514);; Antigen processing and presentation (ko04612);; Intestinal immune network for IgA production (ko04672);; Type I diabetes mellitus (ko04940);; Leishmaniasis (ko05140);; Toxoplasmosis (ko05145);; Staphylococcus aureus infection (ko05150);; Tuberculosis (ko05152);; Influenza A (ko05164);; HTLV-I infection (ko05166);; Herpes simplex inf…	--	--	Class II histocompatibility antigen, beta domain;; Immunoglobulin C1-set domain	DLA class II histocompatibility antigen, DR-1 beta chain (Precursor) OS=Canis familiaris (Dog) PE=2 SV=1	R	General function prediction only	major histocompatibility complex, class II, DR beta 3 precursor [Bos taurus]	biological process: response to stimulus (GO:0050896);; biological process: immune system process (GO:0002376);; cellular component: cell (GO:0005623);; cellular component: membrane part (GO:0044425);; cellular component: macromolecular complex (GO:0032991);; cellular component: membrane (GO:0016020);; cellular component: cell part (GO:0044464);;
gene2040	1.96016	77	2.2883	89	2.58704	100	3.19975	128	2.79758	111	3.28831	129	0.0315896	0.497724	up	[G]	Carbohydrate transport and metabolism	Molecular Function: beta-galactosidase activity (GO:0004565);; Biological Process: carbohydrate metabolic process (GO:0005975);;	--	--	[G]	Carbohydrate transport and metabolism	Glycosyl hydrolases family 35;; Beta-galactosidase;; Beta-galactosidase jelly roll domain	Beta-galactosidase-1-like protein (Precursor) GN=GLB1L OS=Macaca fascicularis (Crab-eating macaque) PE=2 SV=1	G	Carbohydrate transport and metabolism	beta-galactosidase-1-like protein precursor [Bos taurus]	biological process: metabolic process (GO:0008152);; molecular function: catalytic activity (GO:0003824);;
gene10625	3.24404	187	3.48747	199	3.09006	177	5.90272	344	5.88387	343	5.41151	323	3.09e-11	0.857583	up	--	--	Molecular Function: transcription regulatory region sequence-specific DNA binding (GO:0000976);; Molecular Function: RNA polymerase II core promoter sequence-specific DNA binding transcription factor activity (GO:0000983);; Molecular Function: protein binding transcription factor activity (GO:0000988);; Molecular Function: core promoter binding (GO:0001047);; Biological Process: metanephros devel…	K09348|1.10028e-153|bta:782252|NKX3-1; NK3 homeobox 1; K09348 homeobox protein Nkx-3.1 (A)	Pathways in cancer (ko05200);; Prostate cancer (ko05215)	[K]	Transcription	Homeobox domain	Thyroid transcription factor 1 GN=TITF1 OS=Canis familiaris (Dog) PE=2 SV=1	K	Transcription	homeobox protein Nkx-3.1 [Bos taurus]	biological process: multicellular organismal process (GO:0032501);; biological process: response to stimulus (GO:0050896);; biological process: biological regulation (GO:0065007);; biological process: reproductive process (GO:0022414);; biological process: single-organism process (GO:0044699);; biological process: cellular process (GO:0009987);; biological process: metabolic process (GO:0008152);…
gene22372	0.93232	100	0.909566	91	1.04667	95	1.97957	188	1.2076	106	1.58276	144	0.0206728	0.637438	up	[RTKL]	General function prediction only;; Signal transduction mechanisms;; Transcription;; Replication, recombination and repair	Molecular Function: protein serine/threonine kinase activity (GO:0004674);; Molecular Function: ATP binding (GO:0005524);; Biological Process: protein phosphorylation (GO:0006468);; Biological Process: intracellular signal transduction (GO:0035556);; Molecular Function: metal ion binding (GO:0046872);;	K14958|0|ssc:100511282|KSR1; kinase suppressor of ras 1; K14958 kinase suppressor of Ras 1 (A)	Ras signaling pathway (ko04014);; Tuberculosis (ko05152)	[T]	Signal transduction mechanisms	Protein tyrosine kinase;; SAM like domain present in kinase suppressor RAS 1;; Protein kinase domain;; Kinase-like	Serine/threonine-protein kinase A-Raf GN=ARAF OS=Sus scrofa (Pig) PE=2 SV=1	T	Signal transduction mechanisms	PREDICTED: kinase suppressor of Ras 1 isoform X1 [Bos taurus]	molecular function: binding (GO:0005488);; molecular function: catalytic activity (GO:0003824);; biological process: response to stimulus (GO:0050896);; biological process: single-organism process (GO:0044699);; biological process: cellular process (GO:0009987);; biological process: biological regulation (GO:0065007);; biological process: metabolic process (GO:0008152);; biological process: signa…
gene20305	0.92827	34	0.713139	26	0.647397	23	2.05869	66	1.32523	46	1.52806	52	0.00246419	0.962329	up	--	--	--	--	--	[I]	Lipid transport and metabolism	CRAL/TRIO domain;; CRAL/TRIO, N-terminal domain;; Divergent CRAL/TRIO domain	SEC14-like protein 2 GN=SEC14L2 OS=Bos taurus (Bovine) PE=1 SV=2	I	Lipid transport and metabolism	PREDICTED: putative SEC14-like protein 6 isoform X1 [Bos taurus]	--
gene27110	3.5091	166	3.55097	148	3.90637	169	4.80169	246	4.1312	184	4.42833	222	0.0235121	0.459158	up	--	--	Molecular Function: transcription corepressor activity (GO:0003714);; Cellular Component: nucleus (GO:0005634);; Molecular Function: transcription factor binding (GO:0008134);; Biological Process: negative regulation of transcription, DNA-templated (GO:0045892);; Biological Process: protein homooligomerization (GO:0051260);;	--	--	[R]	General function prediction only	Domain of unknown function (DUF3504);; BTB/POZ domain	BTB/POZ domain-containing protein KCTD1 GN=KCTD1 OS=Bos taurus (Bovine) PE=2 SV=1	R	General function prediction only	PREDICTED: BTB/POZ domain-containing protein KCTD1 isoform X2 [Bos taurus]	molecular function: binding (GO:0005488);; molecular function: protein binding transcription factor activity (GO:0000988);; cellular component: cell part (GO:0044464);; cellular component: organelle (GO:0043226);; cellular component: cell (GO:0005623);; biological process: biological regulation (GO:0065007);; biological process: cellular component organization or biogenesis (GO:0071840);;
gene11141	21.9206	219	20.1639	200	23.9554	238	30.5066	312	25.7906	265	28.787	304	0.00706367	0.444836	up	--	--	Cellular Component: chromatin (GO:0000785);; Cellular Component: nucleus (GO:0005634);; Cellular Component: cytoplasm (GO:0005737);; Biological Process: chromatin modification (GO:0016568);; Molecular Function: nucleosomal DNA binding (GO:0031492);; Biological Process: positive regulation of transcription from RNA polymerase II promoter (GO:0045944);; Biological Process: positive regulation of se…	K11301|8.16713e-44|tup:102470658|high mobility group nucleosome-binding domain-containing protein 3-like; K11301 high-mobility group nucleosome-binding domain-containing protein 3 (A)	--	--	--	HMG14 and HMG17	High mobility group nucleosome-binding domain-containing protein 3 GN=HMGN3 OS=Bos taurus (Bovine) PE=2 SV=1	K	Transcription	PREDICTED: high mobility group nucleosome-binding domain-containing protein 3 isoform X1 [Bos taurus]	biological process: cellular process (GO:0009987);; biological process: biological regulation (GO:0065007);; biological process: cellular component organization or biogenesis (GO:0071840);; cellular component: cell part (GO:0044464);; cellular component: macromolecular complex (GO:0032991);; cellular component: organelle part (GO:0044422);; cellular component: organelle (GO:0043226);; cellular co…
gene26324	32.0737	942	29.2635	820	30.1957	810	73.4961	2159	63.5275	1786	82.8367	2151	2.4e-30	1.26123	up	--	--	Biological Process: positive regulation of T cell mediated cytotoxicity (GO:0001916);; Biological Process: antigen processing and presentation of peptide antigen via MHC class I (GO:0002474);; Cellular Component: integral component of membrane (GO:0016021);; Molecular Function: peptide antigen binding (GO:0042605);; Cellular Component: MHC class I protein complex (GO:0042612);;	K06751|0|bta:515712|BOLA, D18.5; MHC class I heavy chain; K06751 major histocompatibility complex, class I (A)	Endocytosis (ko04144);; Phagosome (ko04145);; Cell adhesion molecules (CAMs) (ko04514);; Antigen processing and presentation (ko04612);; Type I diabetes mellitus (ko04940);; HTLV-I infection (ko05166);; Herpes simplex infection (ko05168);; Epstein-Barr virus infection (ko05169);; Viral carcinogenesis (ko05203);; Autoimmune thyroid disease (ko05320);; Allograft rejection (ko05330);; Graft-versus-h…	--	--	Class I Histocompatibility antigen, domains alpha 1 and 2;; Immunoglobulin C1-set domain;; MHC_I C-terminus;; CD80-like C2-set immunoglobulin domain	BOLA class I histocompatibility antigen, alpha chain BL3-7 (Precursor) OS=Bos taurus (Bovine) PE=2 SV=1	S	Function unknown	MHC class I heavy chain isoform 1 precursor [Bos taurus]	biological process: biological regulation (GO:0065007);; biological process: immune system process (GO:0002376);; cellular component: membrane (GO:0016020);; cellular component: cell part (GO:0044464);; cellular component: cell (GO:0005623);; cellular component: macromolecular complex (GO:0032991);; cellular component: membrane part (GO:0044425);; molecular function: binding (GO:0005488);;
gene17766	0.40996	23	0.129908	7	0.191646	11	1.40943	84	1.24979	76	1.05519	66	1.71e-14	2.44424	up	--	--	Cellular Component: intracellular (GO:0005622);; Molecular Function: zinc ion binding (GO:0008270);;	K10648|0|bta:516599|tripartite motif-containing protein 5; K10648 tripartite motif-containing protein 5 [EC:6.3.2.19] (A)	--	[O]	Posttranslational modification, protein turnover, chaperones	SPRY domain;; zinc finger of C3HC4-type, RING;; Zinc finger, C3HC4 type (RING finger);; Zinc finger, C3HC4 type (RING finger);; Ring finger domain;; Zinc finger, C3HC4 type (RING finger);; zinc-RING finger domain;; B-box zinc finger	Tripartite motif-containing protein 5 GN=TRIM5 OS=Saguinus oedipus (Cotton-top tamarin) PE=3 SV=1	O	Posttranslational modification, protein turnover, chaperones	PREDICTED: tripartite motif-containing protein 5 [Bos taurus]	cellular component: cell (GO:0005623);; cellular component: cell part (GO:0044464);; molecular function: binding (GO:0005488);;
gene22784	4.46108	97	3.11169	97	3.32526	75	5.5479	128	6.16938	129	7.77162	123	0.0205494	0.505752	up	--	--	--	--	--	--	--	Transmembrane family 220, helix	--	S	Function unknown	Transmembrane protein 220, partial [Bos mutus]	--
gene17226	16.1189	854	15.1173	770	15.6593	833	25.9645	1452	19.2833	1098	19.2742	1164	3.13e-06	0.615525	up	--	--	--	--	--	--	--	--	--	S	Function unknown	PREDICTED: porimin isoform X2 [Bos taurus]	--
gene11999	2.8558	209	1.58843	107	3.41188	223	8.01959	536	4.90207	401	4.86317	445	1.08e-08	1.37274	up	--	--	Molecular Function: prostaglandin E receptor activity (GO:0004957);; Cellular Component: plasma membrane (GO:0005886);; Biological Process: adenylate cyclase-activating G-protein coupled receptor signaling pathway (GO:0007189);; Cellular Component: integral component of membrane (GO:0016021);; Biological Process: response to lipopolysaccharide (GO:0032496);; Biological Process: regulation of cell…	K04259|0|bom:102286394|PTGER2; prostaglandin E receptor 2 (subtype EP2), 53kDa; K04259 prostaglandin E receptor 2 (A)	cAMP signaling pathway (ko04024);; Neuroactive ligand-receptor interaction (ko04080);; Inflammatory mediator regulation of TRP channels (ko04750);; Pathways in cancer (ko05200)	[R]	General function prediction only	7 transmembrane receptor (rhodopsin family);; Serpentine type 7TM GPCR chemoreceptor Srx	Prostaglandin E2 receptor EP2 subtype GN=PTGER2 OS=Canis familiaris (Dog) PE=2 SV=1	T	Signal transduction mechanisms	PREDICTED: prostaglandin E2 receptor EP2 subtype [Bos mutus]	biological process: signaling (GO:0023052);; biological process: multi-organism process (GO:0051704);; biological process: biological regulation (GO:0065007);; biological process: cellular process (GO:0009987);; biological process: single-organism process (GO:0044699);; biological process: response to stimulus (GO:0050896);; molecular function: molecular transducer activity (GO:0060089);; molecul…
gene13809	0	0	0	0	0	0	4.73156	134	2.4274	69	4.29112	123	5.11e-45	9.77982	up	--	--	Biological Process: activation of MAPK activity (GO:0000187);; Molecular Function: cytokine activity (GO:0005125);; Molecular Function: interleukin-1 receptor binding (GO:0005149);; Cellular Component: extracellular space (GO:0005615);; Biological Process: immune response (GO:0006955);; Molecular Function: growth factor activity (GO:0008083);; Biological Process: negative regulation of cell proli…	K04519|0|bom:102282890|IL1B; interleukin 1, beta; K04519 interleukin 1 beta (A)	MAPK signaling pathway (ko04010);; Cytokine-cytokine receptor interaction (ko04060);; NF-kappa B signaling pathway (ko04064);; Apoptosis (ko04210);; Osteoclast differentiation (ko04380);; Toll-like receptor signaling pathway (ko04620);; NOD-like receptor signaling pathway (ko04621);; Cytosolic DNA-sensing pathway (ko04623);; Hematopoietic cell lineage (ko04640);; TNF signaling pathway (ko04668);;…	--	--	Interleukin-1 / 18;; Interleukin-1 propeptide	Interleukin-1 beta (Precursor) GN=IL1B OS=Bos taurus (Bovine) PE=2 SV=2	T	Signal transduction mechanisms	interleukin 1 beta [Bos taurus]	biological process: response to stimulus (GO:0050896);; biological process: biological regulation (GO:0065007);; biological process: multi-organism process (GO:0051704);; biological process: multicellular organismal process (GO:0032501);; biological process: localization (GO:0051179);; biological process: single-organism process (GO:0044699);; biological process: cellular process (GO:0009987);; b…
gene3075	33.5138	966	46.6177	1336	36.7177	1067	56.3715	1659	49.6453	1469	51.564	1567	0.000151931	0.498164	up	--	--	Cellular Component: nucleosome (GO:0000786);; Molecular Function: DNA binding (GO:0003677);; Cellular Component: nucleus (GO:0005634);; Biological Process: nucleosome assembly (GO:0006334);; Biological Process: defense response to bacterium (GO:0042742);; Molecular Function: protein heterodimerization activity (GO:0046982);;	K11252|6.02392e-60|pss:102451988|histone H2B 8-like; K11252 histone H2B (A)	--	[B]	Chromatin structure and dynamics	Core histone H2A/H2B/H3/H4;; Histone-like transcription factor (CBF/NF-Y) and archaeal histone	Histone H2B type 2-E GN=HIST2H2BE OS=Pongo abelii (Sumatran orangutan) PE=2 SV=3	B	Chromatin structure and dynamics	PREDICTED: histone H1.5-like [Bubalus bubalis]	molecular function: binding (GO:0005488);; cellular component: organelle (GO:0043226);; cellular component: cell (GO:0005623);; cellular component: macromolecular complex (GO:0032991);; cellular component: organelle part (GO:0044422);; cellular component: cell part (GO:0044464);; biological process: cellular component organization or biogenesis (GO:0071840);; biological process: response to stimu…
gene11019	5.87656	363	5.44816	318	5.54753	333	9.0925	573	6.65335	428	8.63969	551	2.04e-05	0.634528	up	--	--	Biological Process: activation of MAPK activity (GO:0000187);; Molecular Function: lipopolysaccharide receptor activity (GO:0001875);; Biological Process: B cell proliferation involved in immune response (GO:0002322);; Biological Process: nitric oxide production involved in inflammatory response (GO:0002537);; Biological Process: MyD88-dependent toll-like receptor signaling pathway (GO:0002755);;…	K10160|0|bta:281536|TLR4; toll-like receptor 4; K10160 toll-like receptor 4 (A)	NF-kappa B signaling pathway (ko04064);; HIF-1 signaling pathway (ko04066);; Phagosome (ko04145);; PI3K-Akt signaling pathway (ko04151);; Toll-like receptor signaling pathway (ko04620);; Salmonella infection (ko05132);; Pertussis (ko05133);; Legionellosis (ko05134);; Leishmaniasis (ko05140);; Chagas disease (American trypanosomiasis) (ko05142);; Malaria (ko05144);; Toxoplasmosis (ko05145);; Amoeb…	[T]	Signal transduction mechanisms	Leucine rich repeat;; Leucine Rich repeats (2 copies);; TIR domain;; Leucine Rich Repeat;; Leucine Rich repeat;; Leucine rich repeat;; TIR domain;; MTH538 TIR-like domain (DUF1863)	Toll-like receptor 4 (Precursor) GN=TLR4 OS=Bos taurus (Bovine) PE=2 SV=2	T	Signal transduction mechanisms	toll-like receptor 4 [Bos taurus]	cellular component: cell (GO:0005623);; cellular component: membrane part (GO:0044425);; cellular component: macromolecular complex (GO:0032991);; cellular component: membrane (GO:0016020);; cellular component: cell part (GO:0044464);; molecular function: molecular transducer activity (GO:0060089);; molecular function: receptor activity (GO:0004872);; biological process: signaling (GO:0023052);; …
gene14042	4.77426	88	8.33527	152	5.33127	97	11.3699	209	10.6039	194	12.1777	223	3.58e-05	0.900125	up	[R]	General function prediction only	Molecular Function: carboxylic ester hydrolase activity (GO:0004091);; Cellular Component: integral component of membrane (GO:0016021);;	K13696|0|bta:510774|ABHD1; abhydrolase domain containing 1; K13696 abhydrolase domain-containing protein 1/3 (A)	--	[R]	General function prediction only	Alpha/beta hydrolase family;; alpha/beta hydrolase fold;; Alpha/beta hydrolase family	Abhydrolase domain-containing protein 1 GN=ABHD1 OS=Bos taurus (Bovine) PE=2 SV=1	R	General function prediction only	abhydrolase domain-containing protein 1 [Bos taurus]	cellular component: membrane (GO:0016020);; cellular component: membrane part (GO:0044425);;
gene371	9.29238	516	9.27138	509	8.07088	461	14.6597	758	12.2965	663	11.1151	675	2.19e-05	0.515739	up	--	--	Molecular Function: magnesium ion binding (GO:0000287);; Molecular Function: ADP-ribosylarginine hydrolase activity (GO:0003875);; Biological Process: protein de-ADP-ribosylation (GO:0051725);;	K01245|0|bta:525738|ADPRH; ADP-ribosylarginine hydrolase (EC:3.2.2.19); K01245 ADP-ribosylarginine hydrolase [EC:3.2.2.19] (A)	--	--	--	ADP-ribosylglycohydrolase	[Protein ADP-ribosylarginine] hydrolase GN=ADPRH OS=Bos taurus (Bovine) PE=2 SV=1	R	General function prediction only	[Protein ADP-ribosylarginine] hydrolase [Bos taurus]	molecular function: catalytic activity (GO:0003824);; molecular function: binding (GO:0005488);; biological process: metabolic process (GO:0008152);; biological process: cellular process (GO:0009987);;
gene10664	0.401331	14	0.475857	17	0.280556	9	1.00163	36	0.626321	22	1.32473	48	0.000903816	1.35271	up	[R]	General function prediction only	Molecular Function: magnesium ion binding (GO:0000287);; Molecular Function: phosphatase activity (GO:0003869);; Molecular Function: epoxide hydrolase activity (GO:0004301);; Molecular Function: receptor binding (GO:0005102);; Cellular Component: nucleolus (GO:0005730);; Cellular Component: peroxisome (GO:0005777);; Cellular Component: Golgi apparatus (GO:0005794);; Cellular Component: focal adhe…	K08726|0|bta:511716|EPHX2; epoxide hydrolase 2, cytoplasmic (EC:3.3.2.9); K08726 soluble epoxide hydrolase / lipid-phosphate phosphatase [EC:3.3.2.10 3.1.3.76] (A)	Arachidonic acid metabolism (ko00590);; Peroxisome (ko04146)	[I]	Lipid transport and metabolism	alpha/beta hydrolase fold;; Alpha/beta hydrolase family;; Haloacid dehalogenase-like hydrolase;; Alpha/beta hydrolase family	Lipid-phosphate phosphatase GN=EPHX2 OS=Sus scrofa (Pig) PE=2 SV=1	I	Lipid transport and metabolism	TPA: epoxide hydrolase 2, cytoplasmic [Bos taurus]	biological process: metabolic process (GO:0008152);; biological process: cellular process (GO:0009987);; biological process: biological regulation (GO:0065007);; biological process: response to stimulus (GO:0050896);; biological process: single-organism process (GO:0044699);; cellular component: cell part (GO:0044464);; cellular component: organelle (GO:0043226);; cellular component: cell junctio…
gene29607	5.58494	668	4.36696	516	5.04836	598	6.93167	845	6.07389	736	5.78319	705	0.0206728	0.376945	up	--	--	Molecular Function: ubiquitin thiolesterase activity (GO:0004221);; Biological Process: ubiquitin-dependent protein catabolic process (GO:0006511);;	--	--	[O]	Posttranslational modification, protein turnover, chaperones	Ubiquitin carboxyl-terminal hydrolase	--	O	Posttranslational modification, protein turnover, chaperones	PREDICTED: inactive ubiquitin carboxyl-terminal hydrolase 54 isoform X1 [Bos taurus]	molecular function: catalytic activity (GO:0003824);; biological process: cellular process (GO:0009987);; biological process: metabolic process (GO:0008152);;
gene929	13.0141	734	13.5088	756	12.5287	712	18.7596	1090	15.2741	886	15.1663	902	0.00201962	0.405706	up	--	--	Cellular Component: COPI vesicle coat (GO:0030126);;	--	--	--	--	Protein-kinase domain of FAM69	Deleted in autism-related protein 1 homolog (Precursor) OS=Bos taurus (Bovine) PE=2 SV=1	S	Function unknown	deleted in autism protein 1 [Bos taurus]	cellular component: organelle (GO:0043226);; cellular component: cell (GO:0005623);; cellular component: macromolecular complex (GO:0032991);; cellular component: membrane part (GO:0044425);; cellular component: organelle part (GO:0044422);; cellular component: membrane (GO:0016020);; cellular component: cell part (GO:0044464);;
gene7827	0.854729	102	1.03211	127	0.886364	107	1.88868	229	1.12236	133	1.05665	137	0.0483276	0.595801	up	--	--	Molecular Function: inorganic anion exchanger activity (GO:0005452);; Biological Process: sodium ion transport (GO:0006814);; Molecular Function: symporter activity (GO:0015293);; Biological Process: bicarbonate transport (GO:0015701);; Cellular Component: integral component of membrane (GO:0016021);; Cellular Component: basolateral plasma membrane (GO:0016323);;	K13575|0|mcf:102136348|SLC4A4; solute carrier family 4 (sodium bicarbonate cotransporter), member 4; K13575 solute carrier family 4 (sodium bicarbonate cotransporter), member 4 (A)	Proximal tubule bicarbonate reclamation (ko04964);; Pancreatic secretion (ko04972);; Bile secretion (ko04976)	[P]	Inorganic ion transport and metabolism	HCO3- transporter family;; Band 3 cytoplasmic domain;; Phosphoenolpyruvate-dependent sugar phosphotransferase system, EIIA 2	Electrogenic sodium bicarbonate cotransporter 1 GN=SLC4A4 OS=Bos taurus (Bovine) PE=1 SV=1	P	Inorganic ion transport and metabolism	PREDICTED: electrogenic sodium bicarbonate cotransporter 1 isoform X4 [Bubalus bubalis]	cellular component: cell part (GO:0044464);; cellular component: membrane (GO:0016020);; cellular component: membrane part (GO:0044425);; cellular component: cell (GO:0005623);; molecular function: transporter activity (GO:0005215);; biological process: single-organism process (GO:0044699);; biological process: cellular process (GO:0009987);; biological process: localization (GO:0051179);;
gene17306	5.47381	695	4.61515	553	5.11753	658	6.84926	900	7.35138	982	6.11166	842	6.92e-05	0.531975	up	--	--	Molecular Function: metal ion binding (GO:0046872);;	K18668|0|bta:512586|ZC3H12C; zinc finger CCCH-type containing 12C; K18668 ribonuclease ZC3H12 [EC:3.1.-.-] (A)	--	[S]	Function unknown	Zc3h12a-like Ribonuclease NYN domain	Ribonuclease ZC3H12A OS=Bos taurus (Bovine) PE=2 SV=1	S	Function unknown	PREDICTED: probable ribonuclease ZC3H12C isoform X2 [Bos taurus]	molecular function: binding (GO:0005488);;
gene26111	32.2895	1381	30.6294	1262	27.4369	1170	44.6702	1890	39.0584	1671	36.9776	1676	4.07e-05	0.476046	up	[R]	General function prediction only	Molecular Function: catalytic activity (GO:0003824);; Biological Process: metabolic process (GO:0008152);;	K18398|0|bta:512304|ENPP5; ectonucleotide pyrophosphatase/phosphodiesterase 5 (putative); K18398 ectonucleotide pyrophosphatase/phosphodiesterase family member 5 [EC:3.1.-.-] (A)	--	[R]	General function prediction only	Type I phosphodiesterase / nucleotide pyrophosphatase	Bis(5&apos;-adenosyl)-triphosphatase ENPP4 (Precursor) GN=ENPP4 OS=Bos taurus (Bovine) PE=2 SV=1	R	General function prediction only	PREDICTED: ectonucleotide pyrophosphatase/phosphodiesterase family member 5 isoform X1 [Bos taurus]	molecular function: catalytic activity (GO:0003824);; biological process: metabolic process (GO:0008152);;
gene15462	13.3622	593	14.0986	629	14.7974	657	18.9042	837	16.7603	739	18.613	789	0.00416824	0.351649	up	[O]	Posttranslational modification, protein turnover, chaperones	Molecular Function: DNA binding (GO:0003677);; Molecular Function: chromatin binding (GO:0003682);; Cellular Component: endoplasmic reticulum membrane (GO:0005789);; Biological Process: regulation of translation (GO:0006417);; Biological Process: protein folding (GO:0006457);; Cellular Component: integral component of membrane (GO:0016021);; Cellular Component: nuclear membrane (GO:0031965);; Bio…	K09521|3.22784e-117|bom:102264587|DNAJC1; DnaJ (Hsp40) homolog, subfamily C, member 1; K09521 DnaJ homolog subfamily C member 1 (A)	Protein processing in endoplasmic reticulum (ko04141)	[O]	Posttranslational modification, protein turnover, chaperones	DnaJ domain;; Myb-like DNA-binding domain;; Myb-like DNA-binding domain	DnaJ homolog subfamily B member 11 (Precursor) GN=DNAJB11 OS=Pongo abelii (Sumatran orangutan) PE=2 SV=1	O	Posttranslational modification, protein turnover, chaperones	PREDICTED: dnaJ homolog subfamily C member 1 isoform X3 [Bos taurus]	molecular function: binding (GO:0005488);; cellular component: membrane part (GO:0044425);; cellular component: organelle part (GO:0044422);; cellular component: organelle (GO:0043226);; cellular component: cell (GO:0005623);; cellular component: cell part (GO:0044464);; cellular component: membrane (GO:0016020);; biological process: biological regulation (GO:0065007);; biological process: cellul…
gene13733	17.7482	717	20.8139	813	20.8123	838	23.2502	980	26.0594	1110	26.3296	1187	2.4e-05	0.48654	up	[J]	Translation, ribosomal structure and biogenesis	Molecular Function: 3'-5'-exoribonuclease activity (GO:0000175);; Biological Process: mitochondrial mRNA catabolic process (GO:0000958);; Biological Process: positive regulation of mitochondrial RNA catabolic process (GO:0000962);; Biological Process: mitochondrial RNA 5'-end processing (GO:0000964);; Biological Process: mitochondrial RNA 3'-end processing (GO:0000965);; Molecular Function: polyr…	K00962|0|bta:508877|PNPT1; polyribonucleotide nucleotidyltransferase 1 (EC:2.7.7.8); K00962 polyribonucleotide nucleotidyltransferase [EC:2.7.7.8] (A)	Purine metabolism (ko00230);; Pyrimidine metabolism (ko00240);; RNA degradation (ko03018)	[R]	General function prediction only	3' exoribonuclease family, domain 1;; 3' exoribonuclease family, domain 2;; Polyribonucleotide nucleotidyltransferase, RNA binding domain;; KH domain;; S1 RNA binding domain	Polyribonucleotide nucleotidyltransferase 1, mitochondrial (Precursor) GN=PNPT1 OS=Pongo abelii (Sumatran orangutan) PE=2 SV=2	A	RNA processing and modification	PREDICTED: polyribonucleotide nucleotidyltransferase 1, mitochondrial isoform X1 [Bison bison bison]	biological process: localization (GO:0051179);; biological process: biological regulation (GO:0065007);; biological process: response to stimulus (GO:0050896);; biological process: cellular component organization or biogenesis (GO:0071840);; biological process: metabolic process (GO:0008152);; biological process: developmental process (GO:0032502);; biological process: cellular process (GO:000998…
gene4542	33.0304	496	35.5552	526	40.7646	618	63.6913	983	147.721	2309	115.103	1821	1.64e-12	1.65526	up	--	--	Biological Process: neutrophil apoptotic process (GO:0001781);; Biological Process: hepatic immune response (GO:0002384);; Biological Process: positive regulation of acute inflammatory response (GO:0002675);; Molecular Function: cytokine activity (GO:0005125);; Molecular Function: interleukin-6 receptor binding (GO:0005138);; Cellular Component: extracellular space (GO:0005615);; Cellular Compone…	K05405|1.28757e-143|bta:280826|IL6; interleukin 6; K05405 interleukin 6 (A)	Cytokine-cytokine receptor interaction (ko04060);; HIF-1 signaling pathway (ko04066);; FoxO signaling pathway (ko04068);; PI3K-Akt signaling pathway (ko04151);; Toll-like receptor signaling pathway (ko04620);; NOD-like receptor signaling pathway (ko04621);; Cytosolic DNA-sensing pathway (ko04623);; Jak-STAT signaling pathway (ko04630);; Hematopoietic cell lineage (ko04640);; TNF signaling pathway…	--	--	Interleukin-6/G-CSF/MGF family	Interleukin-6 (Precursor) GN=IL6 OS=Bos taurus (Bovine) PE=2 SV=1	W	Extracellular structures	interleukin-6 precursor [Bos taurus]	molecular function: binding (GO:0005488);; cellular component: membrane (GO:0016020);; cellular component: cell part (GO:0044464);; cellular component: cell (GO:0005623);; cellular component: extracellular region part (GO:0044421);; cellular component: membrane part (GO:0044425);; cellular component: macromolecular complex (GO:0032991);; cellular component: extracellular region (GO:0005576);; bio…
gene12395	60.7245	1282	59.2175	1229	55.7717	1174	90.404	1883	70.0223	1435	85.8409	1771	0.000134887	0.483895	up	--	--	Biological Process: negative regulation of cytokine production (GO:0001818);; Cellular Component: nucleus (GO:0005634);; Cellular Component: Golgi apparatus (GO:0005794);; Cellular Component: centrosome (GO:0005813);; Biological Process: nervous system development (GO:0007399);; Biological Process: regulation of vascular endothelial growth factor production (GO:0010574);; Biological Process: Wnt …	--	--	[S]	Function unknown	Ndr family;; Alpha/beta hydrolase family	Protein NDRG2 GN=NDRG2 OS=Bos taurus (Bovine) PE=2 SV=1	S	Function unknown	PREDICTED: protein NDRG2 isoform 4 [Ovis aries]	cellular component: cell (GO:0005623);; cellular component: organelle (GO:0043226);; cellular component: organelle part (GO:0044422);; cellular component: cell part (GO:0044464);; biological process: signaling (GO:0023052);; biological process: developmental process (GO:0032502);; biological process: multicellular organismal process (GO:0032501);; biological process: cellular process (GO:0009987)…
gene11438	6.77697	299	4.97599	231	5.59477	251	7.57692	343	6.74783	310	8.40129	371	0.0235036	0.40683	up	--	--	Molecular Function: GABA-A receptor activity (GO:0004890);; Molecular Function: extracellular ligand-gated ion channel activity (GO:0005230);; Molecular Function: chloride channel activity (GO:0005254);; Cellular Component: plasma membrane (GO:0005886);; Biological Process: gamma-aminobutyric acid signaling pathway (GO:0007214);; Biological Process: visual perception (GO:0007601);; Cellular Compo…	K05190|0|bta:522099|GABRR2; gamma-aminobutyric acid (GABA) A receptor, rho 2; K05190 gamma-aminobutyric acid receptor subunit rho (A)	Neuroactive ligand-receptor interaction (ko04080);; Retrograde endocannabinoid signaling (ko04723);; GABAergic synapse (ko04727);; Morphine addiction (ko05032);; Nicotine addiction (ko05033)	[T]	Signal transduction mechanisms	Neurotransmitter-gated ion-channel ligand binding domain;; Neurotransmitter-gated ion-channel transmembrane region	Gamma-aminobutyric acid receptor subunit rho-2 (Precursor) GN=GABRR2 OS=Bos taurus (Bovine) PE=2 SV=4	T	Signal transduction mechanisms	gamma-aminobutyric acid receptor subunit rho-2 precursor [Bos taurus]	biological process: multicellular organismal process (GO:0032501);; biological process: response to stimulus (GO:0050896);; biological process: single-organism process (GO:0044699);; biological process: cellular process (GO:0009987);; biological process: biological regulation (GO:0065007);; biological process: localization (GO:0051179);; biological process: signaling (GO:0023052);; cellular compo…
gene4847	2.00155	174	1.39936	125	1.81906	161	6.50139	389	5.48393	347	4.88755	311	2.87e-13	1.2013	up	--	--	Molecular Function: sequence-specific DNA binding transcription factor activity (GO:0003700);; Cellular Component: nucleus (GO:0005634);; Biological Process: regulation of transcription, DNA-templated (GO:0006355);; Molecular Function: sequence-specific DNA binding (GO:0043565);;	K09040|0|bta:510807|NFE2L3; nuclear factor, erythroid 2-like 3; K09040 nuclear factor erythroid 2-related factor 1/3 (A)	--	[K]	Transcription	bZIP Maf transcription factor;; bZIP transcription factor;; Basic region leucine zipper	Nuclear factor erythroid 2-related factor 1 GN=NFE2L1 OS=Bos taurus (Bovine) PE=2 SV=1	K	Transcription	nuclear factor erythroid 2-related factor 3 [Bos taurus]	biological process: biological regulation (GO:0065007);; cellular component: cell part (GO:0044464);; cellular component: cell (GO:0005623);; cellular component: organelle (GO:0043226);; molecular function: nucleic acid binding transcription factor activity (GO:0001071);; molecular function: binding (GO:0005488);;
gene20523	6.4228	289	6.39909	282	6.50759	287	8.12554	404	7.38294	373	7.07436	367	0.00204019	0.429208	up	--	--	--	--	--	[S]	Function unknown	Putative transmembrane protein 170	--	S	Function unknown	PREDICTED: transmembrane protein 170A isoform X1 [Bos taurus]	--
gene25973	26.6657	1882	35.737	2493	30.2934	2125	37.946	2634	42.5957	2907	41.7437	2886	0.0017416	0.393367	up	--	--	Molecular Function: nucleic acid binding (GO:0003676);; Molecular Function: mRNA (nucleoside-2'-O-)-methyltransferase activity (GO:0004483);; Cellular Component: nucleus (GO:0005634);; Cellular Component: cytoplasm (GO:0005737);; Biological Process: 7-methylguanosine mRNA capping (GO:0006370);; Biological Process: mRNA methylation (GO:0080009);;	K14589|0|bta:509620|CMTR1, FTSJD2, MTr1; cap methyltransferase 1 (EC:2.1.1.57); K14589 cap1 methyltransferase [EC:2.1.1.57] (A)	--	[A]	RNA processing and modification	FtsJ-like methyltransferase;; G-patch domain	Cap-specific mRNA (nucleoside-2&apos;-O-)-methyltransferase 1 GN=CMTR1 OS=Bos taurus (Bovine) PE=2 SV=1	A	RNA processing and modification	cap-specific mRNA (nucleoside-2&apos;-O-)-methyltransferase 1 [Bos taurus]	molecular function: binding (GO:0005488);; molecular function: catalytic activity (GO:0003824);; cellular component: cell (GO:0005623);; cellular component: organelle (GO:0043226);; cellular component: cell part (GO:0044464);; biological process: metabolic process (GO:0008152);; biological process: cellular process (GO:0009987);;
gene15618	14.4795	750	16.8343	850	15.6183	876	17.8925	1016	17.5865	963	17.1195	956	0.0412531	0.26455	up	--	--	Biological Process: signal transduction (GO:0007165);;	--	--	[U]	Intracellular trafficking, secretion, and vesicular transport	Vacuolar sorting protein 9 (VPS9) domain;; Ras association (RalGDS/AF-6) domain	Rab5 GDP/GTP exchange factor GN=RABGEF1 OS=Bos taurus (Bovine) PE=1 SV=1	U	Intracellular trafficking, secretion, and vesicular transport	TPA: Ras and Rab interactor 2 [Bos taurus]	biological process: cellular process (GO:0009987);; biological process: biological regulation (GO:0065007);; biological process: response to stimulus (GO:0050896);;
gene6643	54.1305	1587	58.75	1708	54.7356	1597	108.519	3211	99.0998	2936	110.425	3298	2.33e-26	0.966897	up	--	--	--	--	--	--	--	MANEC domain	MANSC domain-containing protein 1 (Precursor) GN=MANSC1 OS=Macaca fascicularis (Crab-eating macaque) PE=2 SV=1	S	Function unknown	MANSC domain-containing protein 1 precursor [Bos taurus]	--
gene6712	6.94226	58	6.42956	63	7.58239	48	12.2601	112	8.69483	80	10.1178	96	0.00207738	0.765308	up	--	--	Molecular Function: carbohydrate binding (GO:0030246);;	--	--	[TV]	Signal transduction mechanisms;; Defense mechanisms	Lectin C-type domain	C-type lectin domain family 5 member A GN=CLEC5A OS=Sus scrofa (Pig) PE=1 SV=1	V	Defense mechanisms	PREDICTED: C-type lectin domain family 2 member A [Bos taurus]	molecular function: binding (GO:0005488);;
gene10387	7.61189	300	7.79777	265	7.12681	277	11.3663	448	12.0454	418	10.5422	424	8.22e-07	0.631694	up	--	--	Molecular Function: G-protein coupled receptor binding (GO:0001664);; Molecular Function: GTPase activity (GO:0003924);; Molecular Function: signal transducer activity (GO:0004871);; Molecular Function: GTP binding (GO:0005525);; Cellular Component: heterotrimeric G-protein complex (GO:0005834);; Biological Process: GTP catabolic process (GO:0006184);; Biological Process: adenylate cyclase-modula…	K04636|0|bta:281789|GNA14; guanine nucleotide binding protein (G protein), alpha 14; K04636 guanine nucleotide-binding protein subunit alpha-14 (A)	Calcium signaling pathway (ko04020);; Chagas disease (American trypanosomiasis) (ko05142);; Amoebiasis (ko05146)	[T]	Signal transduction mechanisms	G-protein alpha subunit;; ADP-ribosylation factor family	Guanine nucleotide-binding protein subunit alpha-14 GN=GNA14 OS=Bos taurus (Bovine) PE=2 SV=1	T	Signal transduction mechanisms	guanine nucleotide-binding protein subunit alpha-14 [Bos taurus]	molecular function: molecular transducer activity (GO:0060089);; molecular function: binding (GO:0005488);; molecular function: catalytic activity (GO:0003824);; cellular component: cell (GO:0005623);; cellular component: membrane part (GO:0044425);; cellular component: macromolecular complex (GO:0032991);; cellular component: membrane (GO:0016020);; cellular component: cell part (GO:0044464);; b…
gene11864	1.23657	118	0.815932	81	1.24551	125	1.94218	175	1.51263	150	1.38317	136	0.0448927	0.539642	up	--	--	Molecular Function: calcium ion binding (GO:0005509);; Cellular Component: basement membrane (GO:0005604);; Biological Process: cell adhesion (GO:0007155);; Molecular Function: heparin binding (GO:0008201);; Biological Process: negative regulation of angiogenesis (GO:0016525);;	K04659|0|bta:338092|THBS2, TMEM200A, TSP-2; thrombospondin 2; K04659 thrombospondin 2/3/4/5 (A)	Phagosome (ko04145);; PI3K-Akt signaling pathway (ko04151);; Focal adhesion (ko04510);; ECM-receptor interaction (ko04512);; Malaria (ko05144)	--	--	Thrombospondin C-terminal region;; Thrombospondin type 3 repeat;; Thrombospondin type 1 domain;; von Willebrand factor type C domain;; EGF domain;; Calcium-binding EGF domain	Thrombospondin-2 (Precursor) GN=THBS2 OS=Bos taurus (Bovine) PE=2 SV=2	W	Extracellular structures	TPA: thrombospondin-2 precursor [Bos taurus]	molecular function: binding (GO:0005488);; cellular component: extracellular matrix part (GO:0044420);; cellular component: extracellular matrix (GO:0031012);; cellular component: extracellular region part (GO:0044421);; cellular component: extracellular region (GO:0005576);; biological process: biological adhesion (GO:0022610);; biological process: biological regulation (GO:0065007);;
gene23711	15.1799	631	13.3617	541	12.8714	527	21.9678	932	19.469	861	18.9404	876	9.51e-09	0.668656	up	--	--	Molecular Function: GABA-A receptor activity (GO:0004890);; Molecular Function: extracellular ligand-gated ion channel activity (GO:0005230);; Molecular Function: chloride channel activity (GO:0005254);; Cellular Component: plasma membrane (GO:0005886);; Biological Process: ion transport (GO:0006811);; Cellular Component: cell junction (GO:0030054);; Cellular Component: chloride channel complex (…	K05189|0|bta:517459|GABRP; gamma-aminobutyric acid (GABA) A receptor, pi; K05189 gamma-aminobutyric acid receptor subunit pi (A)	Neuroactive ligand-receptor interaction (ko04080);; Retrograde endocannabinoid signaling (ko04723);; GABAergic synapse (ko04727);; Morphine addiction (ko05032);; Nicotine addiction (ko05033)	[T]	Signal transduction mechanisms	Neurotransmitter-gated ion-channel ligand binding domain;; Neurotransmitter-gated ion-channel transmembrane region	Gamma-aminobutyric acid receptor subunit pi (Precursor) GN=GABRP OS=Bos taurus (Bovine) PE=2 SV=1	T	Signal transduction mechanisms	gamma-aminobutyric acid receptor subunit pi precursor [Bos taurus]	biological process: cellular process (GO:0009987);; biological process: biological regulation (GO:0065007);; biological process: response to stimulus (GO:0050896);; biological process: single-organism process (GO:0044699);; biological process: signaling (GO:0023052);; biological process: localization (GO:0051179);; molecular function: receptor activity (GO:0004872);; molecular function: molecular…
gene14210	6.10327	321	6.29577	305	6.14403	320	30.354	1606	30.1573	1592	29.7436	1576	1.41e-137	2.34785	up	--	--	Molecular Function: cytidylate kinase activity (GO:0004127);; Molecular Function: thymidylate kinase activity (GO:0004798);; Molecular Function: ATP binding (GO:0005524);; Cellular Component: nucleus (GO:0005634);; Cellular Component: mitochondrion (GO:0005739);; Biological Process: dTDP biosynthetic process (GO:0006233);; Molecular Function: UMP kinase activity (GO:0033862);; Biological Process:…	K13809|0|bta:784304|CMPK2; cytidine monophosphate (UMP-CMP) kinase 2, mitochondrial; K13809 UMP-CMP kinase 2, mitochondrial [EC:2.7.4.14] (A)	Pyrimidine metabolism (ko00240)	[F]	Nucleotide transport and metabolism	Thymidylate kinase;; AAA domain	--	F	Nucleotide transport and metabolism	PREDICTED: UMP-CMP kinase 2, mitochondrial [Bos taurus]	biological process: cellular process (GO:0009987);; biological process: multi-organism process (GO:0051704);; biological process: response to stimulus (GO:0050896);; biological process: single-organism process (GO:0044699);; biological process: metabolic process (GO:0008152);; molecular function: catalytic activity (GO:0003824);; molecular function: binding (GO:0005488);; cellular component: cell…
gene25082	0.159915	21	0.335766	22	0.350472	32	0.850554	60	0.242642	32	0.396445	47	0.0168063	0.89309	up	[R]	General function prediction only	Molecular Function: nucleotide binding (GO:0000166);; Molecular Function: RNA binding (GO:0003723);;	--	--	[R]	General function prediction only	RNA recognition motif. (a.k.a. RRM, RBD, or RNP domain);; RNA recognition motif (a.k.a. RRM, RBD, or RNP domain);; RNA recognition motif. (a.k.a. RRM, RBD, or RNP domain)	RNA-binding motif, single-stranded-interacting protein 3 GN=RBMS3 OS=Pongo abelii (Sumatran orangutan) PE=2 SV=1	R	General function prediction only	PREDICTED: RNA-binding motif, single-stranded-interacting protein 3 isoform X1 [Bos taurus]	molecular function: binding (GO:0005488);;
gene8281	4.69034	212	4.90078	230	5.05349	236	9.32355	412	6.79694	330	9.7638	454	1.76e-08	0.837557	up	--	--	Biological Process: signal transduction (GO:0007165);;	--	--	[R]	General function prediction only	Arrestin (or S-antigen), N-terminal domain;; Arrestin (or S-antigen), C-terminal domain	Arrestin domain-containing protein 3 GN=ARRDC3 OS=Pongo abelii (Sumatran orangutan) PE=2 SV=1	R	General function prediction only	arrestin domain-containing protein 2 [Bos taurus]	biological process: response to stimulus (GO:0050896);; biological process: biological regulation (GO:0065007);; biological process: cellular process (GO:0009987);;
gene6503	2.92557	92	2.29434	78	3.29961	106	3.21158	111	3.40776	129	3.77818	153	0.0358843	0.529863	up	--	--	--	--	--	[R]	General function prediction only	Leucine Rich repeat;; Leucine Rich repeats (2 copies)	Protein AMN1 homolog GN=AMN1 OS=Bos taurus (Bovine) PE=2 SV=2	S	Function unknown	RecName: Full=Protein AMN1 homolog [Bos taurus]	--
gene22579	0.665436	13	1.089	23	0.454918	11	12.6978	290	12.5383	305	14.7182	337	2.02e-95	4.18716	up	--	--	Cellular Component: nucleus (GO:0005634);; Cellular Component: mitochondrion (GO:0005739);; Biological Process: apoptotic process (GO:0006915);; Biological Process: response to interferon-beta (GO:0035456);; Molecular Function: metal ion binding (GO:0046872);;	--	--	--	--	--	XIAP-associated factor 1 GN=XAF1 OS=Bos taurus (Bovine) PE=2 SV=2	T	Signal transduction mechanisms	PREDICTED: XIAP-associated factor 1 isoform X2 [Bos taurus]	cellular component: organelle (GO:0043226);; cellular component: cell (GO:0005623);; cellular component: cell part (GO:0044464);; molecular function: binding (GO:0005488);; biological process: response to stimulus (GO:0050896);; biological process: single-organism process (GO:0044699);; biological process: cellular process (GO:0009987);;
Cow_newGene_3868	2.91789	114	2.11387	77	2.3256	78	5.15917	204	3.14912	118	3.91161	130	0.0206638	0.755057	up	--	--	Molecular Function: GTPase activator activity (GO:0005096);; Molecular Function: receptor binding (GO:0005102);; Cellular Component: peroxisome (GO:0005777);; Biological Process: signal transduction (GO:0007165);; Biological Process: brain development (GO:0007420);; Biological Process: putrescine biosynthetic process (GO:0009446);; Biological Process: putrescine catabolic process (GO:0009447);; B…	K09228|6.25708e-12|bta:509250|ZNF266, ZNF426; zinc finger protein 266; K09228 KRAB domain-containing zinc finger protein (A)	--	--	--	--	--	H	Coenzyme transport and metabolism	hypothetical protein [Bos taurus]	biological process: cellular process (GO:0009987);; biological process: single-organism process (GO:0044699);; biological process: developmental process (GO:0032502);; biological process: metabolic process (GO:0008152);; biological process: biological regulation (GO:0065007);; biological process: cellular component organization or biogenesis (GO:0071840);; biological process: response to stimulus…
gene26983	3.14763	240	2.50349	190	2.85559	217	7.53373	571	5.47126	408	6.85879	522	3.98e-15	1.22905	up	--	--	Cellular Component: plasma membrane (GO:0005886);; Molecular Function: structural constituent of myelin sheath (GO:0019911);; Cellular Component: myelin sheath (GO:0043209);;	K17269|0|bta:618684|MBP; myelin basic protein; K17269 myelin basic protein (A)	--	--	--	Myelin basic protein	Myelin basic protein GN=MBP OS=Bos taurus (Bovine) PE=1 SV=1	S	Function unknown	PREDICTED: myelin basic protein isoform X3 [Bos taurus]	cellular component: cell part (GO:0044464);; cellular component: membrane (GO:0016020);; cellular component: cell (GO:0005623);; molecular function: structural molecule activity (GO:0005198);;
gene13806	0.0669057	1	0.316286	9	0.112302	3	1.98468	60	3.40056	105	2.88196	91	1.84e-27	4.09468	up	--	--	Biological Process: fever generation (GO:0001660);; Molecular Function: cytokine activity (GO:0005125);; Molecular Function: interleukin-1 receptor binding (GO:0005149);; Molecular Function: copper ion binding (GO:0005507);; Cellular Component: extracellular space (GO:0005615);; Cellular Component: cytosol (GO:0005829);; Biological Process: immune response (GO:0006955);; Biological Process: negat…	K04383|0|bta:281250|IL1A; interleukin 1, alpha; K04383 interleukin 1 alpha (A)	MAPK signaling pathway (ko04010);; Cytokine-cytokine receptor interaction (ko04060);; Apoptosis (ko04210);; Osteoclast differentiation (ko04380);; Hematopoietic cell lineage (ko04640);; Non-alcoholic fatty liver disease (NAFLD) (ko04932);; Type I diabetes mellitus (ko04940);; Prion diseases (ko05020);; Salmonella infection (ko05132);; Pertussis (ko05133);; Leishmaniasis (ko05140);; Tuberculosis (…	--	--	Interleukin-1 propeptide;; Interleukin-1 / 18	Interleukin-1 alpha (Precursor) GN=IL1A OS=Bos taurus (Bovine) PE=2 SV=1	T	Signal transduction mechanisms	interleukin-1 alpha precursor [Bos taurus]	biological process: signaling (GO:0023052);; biological process: multicellular organismal process (GO:0032501);; biological process: single-organism process (GO:0044699);; biological process: response to stimulus (GO:0050896);; biological process: biological regulation (GO:0065007);; biological process: cellular process (GO:0009987);; biological process: immune system process (GO:0002376);; cellu…
gene6961	22.7631	801	21.0405	753	22.3311	778	50.5753	1727	41.0096	1376	51.339	1684	3.1e-22	1.05595	up	--	--	Biological Process: in utero embryonic development (GO:0001701);; Molecular Function: sequence-specific DNA binding transcription factor activity (GO:0003700);; Cellular Component: nucleus (GO:0005634);; Biological Process: regulation of transcription, DNA-templated (GO:0006355);; Biological Process: response to stress (GO:0006950);; Biological Process: skeletal muscle cell differentiation (GO:00…	K09037|1.30158e-65|cjc:100406043|MAFF; v-maf avian musculoaponeurotic fibrosarcoma oncogene homolog F; K09037 transcription factor MAFF/G/K (A)	--	[K]	Transcription	bZIP Maf transcription factor	Transcription factor MafF GN=MAFF OS=Bos taurus (Bovine) PE=2 SV=1	K	Transcription	PREDICTED: transcription factor MafF, partial [Camelus bactrianus]	biological process: developmental process (GO:0032502);; biological process: response to stimulus (GO:0050896);; biological process: single-organism process (GO:0044699);; biological process: biological regulation (GO:0065007);; biological process: cellular process (GO:0009987);; biological process: multicellular organismal process (GO:0032501);; molecular function: nucleic acid binding transcrip…
gene562	0.158849	3	0.0190708	0	0	0	1.93091	63	0.756008	20	0.994593	33	1.14e-12	4.26785	up	--	--	Molecular Function: cysteine-type endopeptidase inhibitor activity (GO:0004869);; Molecular Function: receptor binding (GO:0005102);; Cellular Component: extracellular space (GO:0005615);; Biological Process: inflammatory response (GO:0006954);; Biological Process: negative regulation of cell adhesion (GO:0007162);; Biological Process: positive regulation of cytosolic calcium ion concentration (G…	K03898|0|bom:102270660|KNG1; kininogen 1; K03898 kininogen (A)	Complement and coagulation cascades (ko04610)	--	--	Cystatin domain;; Cathelicidin	Kininogen-1 light chain (Precursor) GN=KNG1 OS=Bos taurus (Bovine) PE=1 SV=1	W	Extracellular structures	kininogen-2 isoform I precursor [Bos taurus]	biological process: single-organism process (GO:0044699);; biological process: response to stimulus (GO:0050896);; biological process: biological regulation (GO:0065007);; biological process: cellular process (GO:0009987);; biological process: multicellular organismal process (GO:0032501);; molecular function: binding (GO:0005488);; molecular function: enzyme regulator activity (GO:0030234);; cel…
gene19381	1.5998	141	1.41046	111	1.35776	111	3.50612	302	2.56728	216	2.29328	205	1.55e-06	1.0138	up	[R]	General function prediction only	Molecular Function: RNA binding (GO:0003723);; Molecular Function: ribonuclease activity (GO:0004540);; Molecular Function: protein kinase activity (GO:0004672);; Molecular Function: ATP binding (GO:0005524);; Biological Process: mRNA processing (GO:0006397);; Biological Process: negative regulation of viral genome replication (GO:0045071);; Biological Process: positive regulation of transcriptio…	K01165|0|bta:100048947|RNASEL; ribonuclease L (2',5'-oligoisoadenylate synthetase-dependent); K01165 ribonuclease L (A)	Hepatitis C (ko05160);; Influenza A (ko05164);; Herpes simplex infection (ko05168)	[M]	Cell wall/membrane/envelope biogenesis	Ankyrin repeats (3 copies);; Ankyrin repeat;; Ankyrin repeats (many copies);; Ribonuclease 2-5A;; Ankyrin repeats (many copies);; Ankyrin repeat;; Protein kinase domain;; Protein tyrosine kinase;; Lipopolysaccharide kinase (Kdo/WaaP) family	Fibronectin type 3 and ankyrin repeat domains protein 1 GN=FANK1 OS=Bos taurus (Bovine) PE=2 SV=2	T	Signal transduction mechanisms	2-5A-dependent ribonuclease [Bos taurus]	molecular function: binding (GO:0005488);; molecular function: catalytic activity (GO:0003824);; biological process: multi-organism process (GO:0051704);; biological process: immune system process (GO:0002376);; biological process: biological regulation (GO:0065007);; biological process: cellular process (GO:0009987);; biological process: response to stimulus (GO:0050896);; biological process: me…
gene20622	41.9831	1433	42.3018	1355	40.1554	1284	46.4688	1571	47.8223	1548	45.5965	1682	0.0382547	0.254435	up	--	--	Biological Process: autophagic vacuole assembly (GO:0000045);; Cellular Component: autophagic vacuole membrane (GO:0000421);; Cellular Component: microtubule (GO:0005874);; Cellular Component: endomembrane system (GO:0012505);; Cellular Component: cytoplasmic vesicle (GO:0031410);;	K10435|2.3542e-87|ssc:100462754|MAP1LC3B; microtubule-associated protein 1 light chain 3 beta; K10435 microtubule-associated protein 1 light chain (A)	--	[Z]	Cytoskeleton	Autophagy protein Atg8 ubiquitin like;; Ubiquitin-like autophagy protein Apg12	Microtubule-associated proteins 1A/1B light chain 3B GN=MAP1LC3B OS=Bos taurus (Bovine) PE=1 SV=4	Z	Cytoskeleton	microtubule-associated proteins 1A/1B light chain 3B [Bos taurus]	cellular component: cell part (GO:0044464);; cellular component: membrane (GO:0016020);; cellular component: macromolecular complex (GO:0032991);; cellular component: organelle part (GO:0044422);; cellular component: organelle (GO:0043226);; cellular component: cell (GO:0005623);; biological process: cellular component organization or biogenesis (GO:0071840);; biological process: cellular process…
gene25294	61.3558	1862	59.6575	1856	59.7848	1769	63.7954	2127	63.5819	2048	64.9625	2271	0.0346981	0.249691	up	[R]	General function prediction only	Molecular Function: GTP binding (GO:0005525);; Cellular Component: lysosomal membrane (GO:0005765);; Biological Process: chromosome segregation (GO:0007059);; Biological Process: mitotic nuclear division (GO:0007067);; Biological Process: small GTPase mediated signal transduction (GO:0007264);; Molecular Function: GDP binding (GO:0019003);; Cellular Component: midbody (GO:0030496);; Cellular Comp…	K07955|8.39877e-136|tup:102475308|ARL8B; ADP-ribosylation factor-like 8B; K07955 ADP-ribosylation factor-like protein 8 (A)	--	[R]	General function prediction only	ADP-ribosylation factor family;; Ras family;; Miro-like protein;; Gtr1/RagA G protein conserved region;; Signal recognition particle receptor beta subunit;; 50S ribosome-binding GTPase;; Elongation factor Tu GTP binding domain	ADP-ribosylation factor-like protein 8B GN=ARL8B OS=Bos taurus (Bovine) PE=2 SV=1	Z	Cytoskeleton	PREDICTED: LOW QUALITY PROTEIN: ADP-ribosylation factor-like 8B [Trichechus manatus latirostris]	molecular function: binding (GO:0005488);; cellular component: cell (GO:0005623);; cellular component: organelle (GO:0043226);; cellular component: organelle part (GO:0044422);; cellular component: macromolecular complex (GO:0032991);; cellular component: membrane (GO:0016020);; cellular component: cell part (GO:0044464);; biological process: cellular component organization or biogenesis (GO:0071…
gene922	41.7817	981	41.8284	970	39.9843	955	59.0593	1433	67.338	1667	57.1697	1505	8.71e-12	0.680964	up	--	--	Cellular Component: integral component of membrane (GO:0016021);; Molecular Function: metal ion binding (GO:0046872);;	--	--	[M]	Cell wall/membrane/envelope biogenesis	Scramblase	Phospholipid scramblase 2 GN=PLSCR2 OS=Bos taurus (Bovine) PE=2 SV=1	M	Cell wall/membrane/envelope biogenesis	PREDICTED: phospholipid scramblase 2-like isoform X1 [Bubalus bubalis]	molecular function: binding (GO:0005488);; cellular component: membrane part (GO:0044425);; cellular component: membrane (GO:0016020);;
gene3684	6.80865	302	7.05166	301	7.07366	314	8.8804	419	8.4499	414	7.80536	405	0.00043859	0.450891	up	--	--	Molecular Function: transferase activity, transferring phosphorus-containing groups (GO:0016772);;	K00976|0|bta:100138313|FPGT; fucose-1-phosphate guanylyltransferase (EC:2.7.7.30); K00976 fucose-1-phosphate guanylyltransferase [EC:2.7.7.30] (A)	Fructose and mannose metabolism (ko00051);; Amino sugar and nucleotide sugar metabolism (ko00520)	--	--	L-fucokinase	--	G	Carbohydrate transport and metabolism	fucose-1-phosphate guanylyltransferase [Bos taurus]	biological process: metabolic process (GO:0008152);; molecular function: catalytic activity (GO:0003824);;
Cow_newGene_1612	0.662519	68	0.748013	74	0.496857	49	1.2888	136	1.43668	154	1.40418	156	3.46e-10	1.21058	up	--	--	Molecular Function: RNA binding (GO:0003723);; Molecular Function: RNA-directed DNA polymerase activity (GO:0003964);; Molecular Function: structural molecule activity (GO:0005198);; Cellular Component: fascia adherens (GO:0005916);; Biological Process: RNA-dependent DNA replication (GO:0006278);; Biological Process: regulation of transcription, DNA-templated (GO:0006355);; Cellular Component: ac…	--	--	--	--	--	LINE-1 reverse transcriptase homolog OS=Nycticebus coucang (Slow loris) PE=3 SV=1	S	Function unknown	reverse transcriptase-like [Bos taurus]	biological process: single-organism process (GO:0044699);; biological process: biological regulation (GO:0065007);; biological process: cellular process (GO:0009987);; biological process: biological adhesion (GO:0022610);; biological process: metabolic process (GO:0008152);; cellular component: cell junction (GO:0030054);; cellular component: organelle (GO:0043226);; cellular component: cell (GO:…
gene24334	6.09492	341	4.40913	233	5.55059	301	13.9093	689	12.6573	637	12.2353	659	2.74e-17	1.19916	up	--	--	Cellular Component: integral component of membrane (GO:0016021);;	--	--	[V]	Defense mechanisms	Membrane-associating domain	Myeloid-associated differentiation marker GN=MYADM OS=Pongo abelii (Sumatran orangutan) PE=2 SV=1	V	Defense mechanisms	uncharacterized protein LOC508153 [Bos taurus]	cellular component: membrane (GO:0016020);; cellular component: membrane part (GO:0044425);;
gene24000	8.01149	707	7.99666	686	7.55365	665	11.811	1076	8.10775	737	8.75191	818	0.0377012	0.372754	up	--	--	--	K05057|0|bta:514720|OSMR; oncostatin M receptor; K05057 oncostatin M receptor (A)	Cytokine-cytokine receptor interaction (ko04060);; PI3K-Akt signaling pathway (ko04151);; Jak-STAT signaling pathway (ko04630)	--	--	Fibronectin type III domain	Leukemia inhibitory factor receptor (Precursor) GN=LIFR OS=Canis familiaris (Dog) PE=2 SV=1	T	Signal transduction mechanisms	oncostatin-M-specific receptor subunit beta precursor [Bos taurus]	--
gene16492	22.2041	1334	28.7198	1770	23.6825	1398	45.8948	2621	48.9486	2728	54.3177	2938	7.86e-16	0.898564	up	--	--	Molecular Function: NAD+ ADP-ribosyltransferase activity (GO:0003950);; Cellular Component: nucleus (GO:0005634);; Cellular Component: Golgi apparatus (GO:0005794);; Biological Process: regulation of chromatin assembly (GO:0010847);; Biological Process: negative regulation of fibroblast proliferation (GO:0048147);; Biological Process: protein poly-ADP-ribosylation (GO:0070212);;	K15261|0|bta:510991|PARP10; poly (ADP-ribose) polymerase family, member 10; K15261 poly [ADP-ribose] polymerase 10/14/15 [EC:2.4.2.30] (A)	--	--	--	Poly(ADP-ribose) polymerase catalytic domain	--	S	Function unknown	PREDICTED: poly [ADP-ribose] polymerase 10 [Bison bison bison]	molecular function: catalytic activity (GO:0003824);; cellular component: cell part (GO:0044464);; cellular component: cell (GO:0005623);; cellular component: organelle (GO:0043226);; biological process: metabolic process (GO:0008152);; biological process: single-organism process (GO:0044699);; biological process: cellular process (GO:0009987);; biological process: biological regulation (GO:00650…
gene18034	46.4474	5618	55.6342	6447	55.572	6127	77.5041	9030	61.4649	7302	61.4256	7307	0.0019263	0.398015	up	--	--	Cellular Component: integral component of membrane (GO:0016021);; Biological Process: transepithelial chloride transport (GO:0030321);; Biological Process: G-protein coupled purinergic nucleotide receptor signaling pathway (GO:0035589);; Molecular Function: G-protein coupled purinergic nucleotide receptor activity (GO:0045028);; Molecular Function: UDP-activated nucleotide receptor activity (GO:0…	K04272|0|bta:539703|P2RY6; pyrimidinergic receptor P2Y, G-protein coupled, 6; K04272 pyrimidinergic receptor P2Y, G protein-coupled, 6 (A)	Neuroactive ligand-receptor interaction (ko04080)	--	--	7 transmembrane receptor (rhodopsin family)	P2Y purinoceptor 2 GN=P2RY2 OS=Sus scrofa (Pig) PE=1 SV=1	T	Signal transduction mechanisms	P2Y purinoceptor 6 [Bos taurus]	biological process: localization (GO:0051179);; biological process: signaling (GO:0023052);; biological process: single-organism process (GO:0044699);; biological process: response to stimulus (GO:0050896);; biological process: biological regulation (GO:0065007);; biological process: cellular process (GO:0009987);; cellular component: membrane (GO:0016020);; cellular component: membrane part (GO:…
gene2991	8.95211	127	6.41596	99	8.73314	138	15.0667	225	11.7563	173	13.9759	226	9.2e-05	0.793083	up	--	--	Cellular Component: mitochondrial inner membrane (GO:0005743);; Cellular Component: mitochondrial intermembrane space (GO:0005758);; Cellular Component: cytosol (GO:0005829);; Biological Process: fatty acid metabolic process (GO:0006631);; Molecular Function: palmitoyl-CoA hydrolase activity (GO:0016290);; Cellular Component: ruffle membrane (GO:0032587);; Biological Process: protein kinase B sig…	K16339|4.70489e-169|bta:787270|THEM4; thioesterase superfamily member 4 (EC:3.1.2.2); K16339 thioesterase superfamily member 4 (A)	PI3K-Akt signaling pathway (ko04151)	[S]	Function unknown	Thioesterase superfamily	Acyl-coenzyme A thioesterase THEM4 (Precursor) GN=THEM4 OS=Bos taurus (Bovine) PE=2 SV=1	S	Function unknown	acyl-coenzyme A thioesterase THEM4 [Bos taurus]	molecular function: catalytic activity (GO:0003824);; cellular component: membrane-enclosed lumen (GO:0031974);; cellular component: organelle part (GO:0044422);; cellular component: membrane part (GO:0044425);; cellular component: cell (GO:0005623);; cellular component: organelle (GO:0043226);; cellular component: cell part (GO:0044464);; cellular component: membrane (GO:0016020);; biological pr…
Cow_newGene_1916	87.2211	284	64.4921	214	90.7836	290	133.795	433	119.677	382	147.158	470	5.57e-06	0.723754	up	--	--	--	--	--	--	--	--	--	--	--	--	--
gene3471	5.13271	294	4.61176	257	4.96681	291	6.08556	376	5.95938	368	4.97145	331	0.0235954	0.370845	up	--	--	Cellular Component: centriole (GO:0005814);; Biological Process: centriole replication (GO:0007099);;	K16487|0|bta:504467|SASS6; spindle assembly 6 homolog (C. elegans); K16487 spindle assembly abnormal protein 6 (A)	--	--	--	--	--	S	Function unknown	spindle assembly abnormal protein 6 homolog [Bos taurus]	biological process: cellular process (GO:0009987);; biological process: cellular component organization or biogenesis (GO:0071840);; biological process: single-organism process (GO:0044699);; cellular component: cell (GO:0005623);; cellular component: organelle (GO:0043226);; cellular component: organelle part (GO:0044422);; cellular component: cell part (GO:0044464);;
gene11006	5.05105	538	4.48556	462	4.54939	483	7.40499	812	6.01612	668	5.48567	628	0.000332721	0.525851	up	--	--	Molecular Function: cytokine activity (GO:0005125);; Molecular Function: tumor necrosis factor receptor binding (GO:0005164);; Cellular Component: extracellular space (GO:0005615);; Cellular Component: plasma membrane (GO:0005886);; Biological Process: activation of cysteine-type endopeptidase activity involved in apoptotic process (GO:0006919);; Biological Process: immune response (GO:0006955);;…	K05478|0|bta:514239|TNFSF15; tumor necrosis factor (ligand) superfamily, member 15; K05478 tumor necrosis factor ligand superfamily member 15 (A)	Cytokine-cytokine receptor interaction (ko04060)	--	--	TNF(Tumour Necrosis Factor) family	Tumor necrosis factor, soluble form (Precursor) GN=TNF OS=Camelus bactrianus (Bactrian camel) PE=2 SV=1	T	Signal transduction mechanisms	tumor necrosis factor ligand superfamily member 15 [Bos taurus]	cellular component: extracellular region (GO:0005576);; cellular component: extracellular region part (GO:0044421);; cellular component: cell (GO:0005623);; cellular component: cell part (GO:0044464);; cellular component: membrane (GO:0016020);; molecular function: binding (GO:0005488);; biological process: cellular process (GO:0009987);; biological process: immune system process (GO:0002376);; b…
gene10276	1.91819	55	1.07433	24	1.97986	48	3.03076	83	2.41288	60	3.39717	90	0.0168063	0.884267	up	--	--	Biological Process: immune response (GO:0006955);; Biological Process: cell surface receptor signaling pathway (GO:0007166);; Cellular Component: external side of plasma membrane (GO:0009897);; Cellular Component: integral component of membrane (GO:0016021);; Biological Process: T cell costimulation (GO:0031295);; Biological Process: negative regulation of T cell proliferation (GO:0042130);; Cell…	K06745|0|bta:533834|CD274, PD-L1; CD274 molecule; K06745 programmed cell death 1 ligand 1 (A)	Cell adhesion molecules (CAMs) (ko04514)	--	--	Immunoglobulin domain;; Immunoglobulin I-set domain;; Immunoglobulin V-set domain;; Immunoglobulin domain;; CD80-like C2-set immunoglobulin domain;; Immunoglobulin domain;; Immunoglobulin C1-set domain	--	T	Signal transduction mechanisms	PREDICTED: programmed cell death 1 ligand 1 isoform X1 [Bos taurus]	biological process: cellular process (GO:0009987);; biological process: biological regulation (GO:0065007);; biological process: immune system process (GO:0002376);; biological process: single-organism process (GO:0044699);; biological process: response to stimulus (GO:0050896);; biological process: signaling (GO:0023052);; cellular component: membrane (GO:0016020);; cellular component: cell part…
Cow_newGene_886	2.17139	151	1.8194	122	1.88643	130	3.54059	253	2.47214	179	3.10525	234	0.000217056	0.740902	up	--	--	Molecular Function: RNA binding (GO:0003723);; Molecular Function: RNA-directed DNA polymerase activity (GO:0003964);; Cellular Component: intracellular (GO:0005622);; Biological Process: RNA-dependent DNA replication (GO:0006278);; Biological Process: regulation of transcription, DNA-templated (GO:0006355);;	K08146|1.19979e-74|bom:102280010|SLC2A9; solute carrier family 2 (facilitated glucose transporter), member 9; K08146 MFS transporter, SP family, solute carrier family 2 (facilitated glucose transporter), member 9 (A)	--	[G]	Carbohydrate transport and metabolism	Reverse transcriptase (RNA-dependent DNA polymerase);; Sugar (and other) transporter	Solute carrier family 2, facilitated glucose transporter member 9 GN=SLC2A9 OS=Pongo abelii (Sumatran orangutan) PE=2 SV=1	G	Carbohydrate transport and metabolism	reverse transcriptase-like [Bos taurus]	biological process: biological regulation (GO:0065007);; biological process: cellular process (GO:0009987);; biological process: metabolic process (GO:0008152);; molecular function: catalytic activity (GO:0003824);; molecular function: binding (GO:0005488);; cellular component: cell (GO:0005623);; cellular component: cell part (GO:0044464);;
gene7336	15.6363	516	9.25713	295	11.8429	386	26.8322	907	11.7453	418	20.3448	705	0.0121474	0.77716	up	--	--	Molecular Function: serine-type endopeptidase activity (GO:0004252);; Molecular Function: scavenger receptor activity (GO:0005044);; Biological Process: proteolysis (GO:0006508);; Cellular Component: membrane (GO:0016020);;	K01333|0|bta:513197|CFI, IF; complement factor I (EC:3.4.21.45); K01333 complement factor I [EC:3.4.21.45] (A)	Complement and coagulation cascades (ko04610);; Staphylococcus aureus infection (ko05150)	[E]	Amino acid transport and metabolism	Trypsin;; Low-density lipoprotein receptor domain class A;; Scavenger receptor cysteine-rich domain	Complement factor I light chain (Precursor) GN=CFI OS=Pongo abelii (Sumatran orangutan) PE=2 SV=1	E	Amino acid transport and metabolism	TPA: complement factor I [Bos taurus]	biological process: localization (GO:0051179);; biological process: metabolic process (GO:0008152);; molecular function: catalytic activity (GO:0003824);; molecular function: receptor activity (GO:0004872);; cellular component: membrane (GO:0016020);;
Cow_newGene_3406	2.10231	62	1.4438	41	1.45476	43	2.18949	67	2.34363	72	3.19735	103	0.0232767	0.735591	up	--	--	--	--	--	[O]	Posttranslational modification, protein turnover, chaperones	--	--	--	--	PREDICTED: zinc finger CCHC domain-containing protein 2 [Ovis aries]	--
gene4247	17.9026	697	19.0056	725	19.7569	748	26.9629	1149	26.3188	1013	27.2704	1173	3.81e-10	0.638813	up	[R]	General function prediction only	--	--	--	--	--	Ankyrin repeats (3 copies);; Ankyrin repeats (many copies);; Ankyrin repeats (many copies);; Ankyrin repeat;; Ankyrin repeat	Inversin GN=INVS OS=Canis familiaris (Dog) PE=1 SV=1	R	General function prediction only	PREDICTED: espin-like protein isoform X1 [Bos taurus]	--
gene11744	0.0648184	2	0.0289676	1	0.132702	7	0.591745	36	0.42927	26	0.720431	42	7.99e-12	3.01843	up	--	--	--	--	--	[F]	Nucleotide transport and metabolism	PH domain	--	T	Signal transduction mechanisms	PREDICTED: interactor protein for cytohesin exchange factors 1 isoform X2 [Bos taurus]	--
gene3648	0.324112	8	0.533226	15	0.135483	4	12.1235	395	12.0816	402	12.8471	422	5.77e-153	5.31103	up	--	--	Molecular Function: GTP binding (GO:0005525);; Cellular Component: cytoplasm (GO:0005737);;	--	--	--	--	TLD;; 50S ribosome-binding GTPase	Interferon-induced protein 44 GN=IFI44 OS=Pan troglodytes (Chimpanzee) PE=1 SV=1	S	Function unknown	PREDICTED: interferon-induced protein 44 isoform X1 [Bos taurus]	molecular function: binding (GO:0005488);; cellular component: cell (GO:0005623);; cellular component: cell part (GO:0044464);;
gene29834	2.70062	76	2.77125	79	2.78108	78	23.304	691	20.7999	607	26.0225	763	1.66e-112	3.14505	up	--	--	Biological Process: T cell mediated cytotoxicity (GO:0001913);; Molecular Function: serine-type endopeptidase activity (GO:0004252);; Cellular Component: lysosome (GO:0005764);; Biological Process: proteolysis (GO:0006508);; Molecular Function: cysteine-type peptidase activity (GO:0008234);; Biological Process: zymogen activation (GO:0031638);;	K01275|0|bom:102272716|CTSC; cathepsin C; K01275 cathepsin C [EC:3.4.14.1] (A)	Lysosome (ko04142)	[O]	Posttranslational modification, protein turnover, chaperones	Papain family cysteine protease;; Cathepsin C exclusion domain;; Peptidase C1-like family	Dipeptidyl peptidase 1 light chain (Precursor) GN=CTSC OS=Bos taurus (Bovine) PE=2 SV=1	O	Posttranslational modification, protein turnover, chaperones	PREDICTED: dipeptidyl peptidase 1 [Bos mutus]	cellular component: cell part (GO:0044464);; cellular component: cell (GO:0005623);; cellular component: organelle (GO:0043226);; molecular function: catalytic activity (GO:0003824);; biological process: metabolic process (GO:0008152);; biological process: cell killing (GO:0001906);; biological process: immune system process (GO:0002376);; biological process: response to stimulus (GO:0050896);; b…
gene24418	0.788075	46	0.913675	51	0.630402	42	1.09112	64	1.19146	73	1.182	69	0.049687	0.553661	up	--	--	--	--	--	[O]	Posttranslational modification, protein turnover, chaperones	Fibronectin type III domain;; SPRY domain	E3 ubiquitin-protein ligase TRIM39 GN=TRIM39 OS=Pan troglodytes (Chimpanzee) PE=3 SV=1	O	Posttranslational modification, protein turnover, chaperones	fibronectin type III and SPRY domain-containing protein 2 [Bos taurus]	--
gene11265	7.77616	603	6.56777	496	7.57681	588	14.8704	1190	12.755	1036	12.6531	1065	2.12e-17	0.982883	up	[RTKL]	General function prediction only;; Signal transduction mechanisms;; Transcription;; Replication, recombination and repair	Molecular Function: protein tyrosine kinase activity (GO:0004713);; Molecular Function: ATP binding (GO:0005524);; Biological Process: protein phosphorylation (GO:0006468);;	K08892|0|bta:509227|FRK; fyn-related Src family tyrosine kinase; K08892 fyn-related kinase [EC:2.7.10.2] (A)	--	[T]	Signal transduction mechanisms	Protein tyrosine kinase;; Protein kinase domain;; SH2 domain;; SH3 domain;; Variant SH3 domain;; Variant SH3 domain;; Phosphotransferase enzyme family	Tyrosine-protein kinase Fyn OS=Sus scrofa (Pig) PE=2 SV=2	T	Signal transduction mechanisms	PREDICTED: tyrosine-protein kinase FRK [Bos taurus]	molecular function: binding (GO:0005488);; molecular function: catalytic activity (GO:0003824);; biological process: metabolic process (GO:0008152);; biological process: cellular process (GO:0009987);;
gene2143	227.872	4922	238.287	5101	372.309	7984	358.398	7730	358.552	7726	372.276	8011	0.0487326	0.401878	up	--	--	--	--	--	--	--	Prothymosin/parathymosin family	--	--	--	hypothetical protein D623_10023952 [Myotis brandtii]	--
gene24444	61.3048	1298	62.1445	1304	58.7234	1227	83.3974	1740	67.6948	1415	78.6805	1623	0.00674559	0.337467	up	--	--	Biological Process: metanephros development (GO:0001656);; Biological Process: T cell mediated cytotoxicity (GO:0001913);; Biological Process: immune response-regulating signaling pathway (GO:0002764);; Molecular Function: aminopeptidase activity (GO:0004177);; Molecular Function: cysteine-type endopeptidase activity (GO:0004197);; Molecular Function: serine-type endopeptidase activity (GO:000425…	K01366|0|bta:510524|CTSH; cathepsin H (EC:3.4.22.16); K01366 cathepsin H [EC:3.4.22.16] (A)	Lysosome (ko04142)	[O]	Posttranslational modification, protein turnover, chaperones	Papain family cysteine protease;; Cathepsin propeptide inhibitor domain (I29);; Peptidase C1-like family	Cathepsin H light chain (Precursor) GN=CTSH OS=Bos taurus (Bovine) PE=2 SV=1	O	Posttranslational modification, protein turnover, chaperones	pro-cathepsin H precursor [Bos taurus]	biological process: response to stimulus (GO:0050896);; biological process: biological regulation (GO:0065007);; biological process: multicellular organismal process (GO:0032501);; biological process: single-organism process (GO:0044699);; biological process: cellular process (GO:0009987);; biological process: immune system process (GO:0002376);; biological process: cell killing (GO:0001906);; bi…
gene22163	20.6056	1735	25.235	2027	25.0501	1889	40.9232	3173	38.2943	3040	41.1475	3059	4.27e-15	0.734388	up	--	--	Cellular Component: nucleus (GO:0005634);; Cellular Component: cytoplasm (GO:0005737);; Molecular Function: zinc ion binding (GO:0008270);; Cellular Component: cell junction (GO:0030054);;	K10652|0|bta:510923|TRIM25; tripartite motif containing 25 (EC:6.3.2.19); K10652 tripartite motif-containing protein 25 [EC:6.3.2.19] (A)	NF-kappa B signaling pathway (ko04064);; RIG-I-like receptor signaling pathway (ko04622);; Influenza A (ko05164)	[O]	Posttranslational modification, protein turnover, chaperones	SPRY domain;; SPRY-associated domain;; Zinc finger, C3HC4 type (RING finger);; zinc finger of C3HC4-type, RING;; Ring finger domain;; Zinc finger, C3HC4 type (RING finger);; zinc-RING finger domain;; Zinc finger, C3HC4 type (RING finger)	Tripartite motif-containing protein 16 GN=TRIM16 OS=Pongo abelii (Sumatran orangutan) PE=2 SV=1	O	Posttranslational modification, protein turnover, chaperones	E3 ubiquitin/ISG15 ligase TRIM25 [Bos taurus]	molecular function: binding (GO:0005488);; cellular component: cell part (GO:0044464);; cellular component: cell junction (GO:0030054);; cellular component: organelle (GO:0043226);; cellular component: cell (GO:0005623);;
gene20913	29.2221	2063	28.0124	1977	29.7848	2033	40.2523	2807	36.4162	2496	42.9952	2913	1.4e-05	0.453255	up	[E]	Amino acid transport and metabolism	Biological Process: ion transport (GO:0006811);; Molecular Function: potassium:chloride symporter activity (GO:0015379);; Cellular Component: integral component of membrane (GO:0016021);; Biological Process: transmembrane transport (GO:0055085);;	K14427|0|bta:533876|SLC12A4; solute carrier family 12 (potassium/chloride transporter), member 4; K14427 solute carrier family 12 (potassium/chloride transporter), member 4/5/6 (A)	--	[P]	Inorganic ion transport and metabolism	Amino acid permease;; K-Cl Co-transporter type 1 (KCC1);; Amino acid permease	Solute carrier family 12 member 4 GN=SLC12A4 OS=Oryctolagus cuniculus (Rabbit) PE=1 SV=1	P	Inorganic ion transport and metabolism	solute carrier family 12 member 4 [Bos taurus]	biological process: cellular process (GO:0009987);; biological process: single-organism process (GO:0044699);; biological process: localization (GO:0051179);; cellular component: membrane part (GO:0044425);; cellular component: membrane (GO:0016020);; molecular function: transporter activity (GO:0005215);;
gene9892	6.47566	497	5.29685	394	4.86722	373	15.2028	1249	12.0584	975	10.8028	936	1.56e-19	1.33731	up	[E]	Amino acid transport and metabolism	Molecular Function: aminopeptidase activity (GO:0004177);; Cellular Component: endoplasmic reticulum membrane (GO:0005789);; Biological Process: proteolysis (GO:0006508);; Molecular Function: metallopeptidase activity (GO:0008237);; Molecular Function: zinc ion binding (GO:0008270);; Cellular Component: integral component of membrane (GO:0016021);;	K13723|0|bta:513572|ERAP2; endoplasmic reticulum aminopeptidase 2 (EC:3.4.11.-); K13723 endoplasmic reticulum aminopeptidase 2 [EC:3.4.11.-] (A)	--	[EO]	Amino acid transport and metabolism;; Posttranslational modification, protein turnover, chaperones	Peptidase family M1;; ERAP1-like C-terminal domain;; Peptidase MA superfamily	Endoplasmic reticulum aminopeptidase 2 GN=ERAP2 OS=Bos taurus (Bovine) PE=2 SV=1	O	Posttranslational modification, protein turnover, chaperones	endoplasmic reticulum aminopeptidase 2 [Bos taurus]	molecular function: catalytic activity (GO:0003824);; molecular function: binding (GO:0005488);; cellular component: cell part (GO:0044464);; cellular component: membrane (GO:0016020);; cellular component: organelle part (GO:0044422);; cellular component: membrane part (GO:0044425);; cellular component: cell (GO:0005623);; cellular component: organelle (GO:0043226);; biological process: metabolic…
gene7841	7.24836	127	6.31519	108	7.30548	130	119.691	2235	114.493	2177	117.381	2374	7.76e-301	4.23208	up	--	--	Molecular Function: interleukin-8 receptor binding (GO:0005153);; Cellular Component: extracellular space (GO:0005615);; Biological Process: inflammatory response (GO:0006954);; Biological Process: immune response (GO:0006955);; Biological Process: cell cycle arrest (GO:0007050);; Molecular Function: chemokine activity (GO:0008009);; Biological Process: regulation of cell adhesion (GO:0030155);; …	K10030|3.19202e-41|bta:280828|CXCL8, IL-8, IL8; chemokine (C-X-C motif) ligand 8; K10030 interleukin 8 (A)	Cytokine-cytokine receptor interaction (ko04060);; Chemokine signaling pathway (ko04062);; NF-kappa B signaling pathway (ko04064);; Toll-like receptor signaling pathway (ko04620);; NOD-like receptor signaling pathway (ko04621);; RIG-I-like receptor signaling pathway (ko04622);; Non-alcoholic fatty liver disease (NAFLD) (ko04932);; Salmonella infection (ko05132);; Pertussis (ko05133);; Legionellos…	--	--	Small cytokines (intecrine/chemokine), interleukin-8 like	Interleukin-8 (Precursor) GN=CXCL8 OS=Bos taurus (Bovine) PE=3 SV=1	W	Extracellular structures	interleukin-8 precursor [Bos taurus]	biological process: multicellular organismal process (GO:0032501);; biological process: biological regulation (GO:0065007);; biological process: multi-organism process (GO:0051704);; biological process: response to stimulus (GO:0050896);; biological process: localization (GO:0051179);; biological process: immune system process (GO:0002376);; biological process: cellular process (GO:0009987);; bio…
gene6350	1.44281	81	1.20676	64	1.3974	69	2.28553	142	2.26082	118	2.91099	176	2.85e-06	1.0302	up	--	--	--	--	--	--	--	--	--	--	--	PREDICTED: uncharacterized protein LOC101902154 [Bos taurus]	--
gene9908	14.4037	246	10.6814	201	12.4753	238	14.6363	267	21.694	315	17.6273	293	0.0428305	0.371243	up	--	--	--	--	--	--	--	Protein of unknown function (DUF1180)	--	S	Function unknown	PREDICTED: membrane protein FAM174A [Bubalus bubalis]	--
gene22059	1.28529	69	1.83535	90	1.58627	76	2.02358	104	1.96476	106	2.63519	133	0.0201629	0.554998	up	[R]	General function prediction only	Molecular Function: nucleic acid binding (GO:0003676);; Molecular Function: metal ion binding (GO:0046872);;	--	--	[R]	General function prediction only	Zinc-finger double domain;; Zinc finger, C2H2 type;; C2H2-type zinc finger;; C2H2-type zinc finger;; KRAB box;; Zinc-finger double-stranded RNA-binding	Zinc finger protein 547 GN=ZNF547 OS=Pongo abelii (Sumatran orangutan) PE=2 SV=1	K	Transcription	PREDICTED: zinc finger protein 134 isoform X1 [Bos taurus]	molecular function: binding (GO:0005488);;
gene20790	0	0	0	0	0	0	1.1526	70	0.726201	46	0.992279	63	2.6e-36	8.94352	up	--	--	--	K05508|0|bta:517354|CX3CL1; chemokine (C-X3-C motif) ligand 1; K05508 C-X3-C motif chemokine 1 (A)	Cytokine-cytokine receptor interaction (ko04060);; Chemokine signaling pathway (ko04062);; TNF signaling pathway (ko04668)	--	--	Small cytokines (intecrine/chemokine), interleukin-8 like	C-C motif chemokine 2 (Precursor) GN=CCL2 OS=Canis familiaris (Dog) PE=2 SV=1	W	Extracellular structures	PREDICTED: fractalkine [Bos taurus]	--
gene22667	24.6867	1430	28.8303	1635	27.092	1505	29.8664	1697	32.6686	1874	35.5831	1999	0.00987014	0.303162	up	--	--	--	--	--	--	--	TMEM95 family	--	S	Function unknown	PREDICTED: transmembrane protein 95 isoform X1 [Bos taurus]	--
gene11036	8.71314	327	8.54963	332	8.43105	328	11.8753	407	11.7464	399	13.6961	455	0.00618376	0.373897	up	--	--	Biological Process: signal transduction (GO:0007165);; Molecular Function: zinc ion binding (GO:0008270);; Molecular Function: ubiquitin protein ligase binding (GO:0031625);; Molecular Function: thioesterase binding (GO:0031996);; Biological Process: regulation of apoptotic process (GO:0042981);; Biological Process: positive regulation of NF-kappaB transcription factor activity (GO:0051092);;	K03172|0|bta:540944|TRAF1; TNF receptor-associated factor 1; K03172 TNF receptor-associated factor 1 (A)	NF-kappa B signaling pathway (ko04064);; TNF signaling pathway (ko04668);; Herpes simplex infection (ko05168);; Epstein-Barr virus infection (ko05169);; Pathways in cancer (ko05200);; Transcriptional misregulation in cancer (ko05202);; Viral carcinogenesis (ko05203);; Small cell lung cancer (ko05222)	[T]	Signal transduction mechanisms	MATH domain	TNF receptor-associated factor 6 GN=TRAF6 OS=Cercocebus atys (Sooty mangabey) PE=2 SV=1	T	Signal transduction mechanisms	TNF receptor-associated factor 1 [Bos taurus]	biological process: response to stimulus (GO:0050896);; biological process: biological regulation (GO:0065007);; biological process: cellular process (GO:0009987);; molecular function: binding (GO:0005488);;
gene7855	27.9093	1250	29.0172	1264	30.1252	1359	38.757	1827	39.2044	1881	36.0198	1850	7.57e-09	0.539916	up	--	--	Biological Process: positive regulation of cytokine production (GO:0001819);; Molecular Function: epidermal growth factor receptor binding (GO:0005154);; Cellular Component: extracellular space (GO:0005615);; Biological Process: epidermal growth factor receptor signaling pathway (GO:0007173);; Biological Process: cell-cell signaling (GO:0007267);; Biological Process: negative regulation of cell p…	K09784|3.2265e-91|bom:102272535|EREG; epiregulin; K09784 epiregulin (A)	ErbB signaling pathway (ko04012)	--	--	--	Tomoregulin-2 (Precursor) GN=TMEFF2 OS=Bos taurus (Bovine) PE=2 SV=1	T	Signal transduction mechanisms	PREDICTED: proepiregulin isoform X1 [Bos taurus]	biological process: response to stimulus (GO:0050896);; biological process: single-organism process (GO:0044699);; biological process: cellular process (GO:0009987);; biological process: biological regulation (GO:0065007);; biological process: metabolic process (GO:0008152);; biological process: signaling (GO:0023052);; cellular component: extracellular region part (GO:0044421);; cellular compone…
gene8114	75.3552	1268	67.5978	1119	67.0359	1118	218.014	3654	167.788	2827	215.464	3593	4.9e-40	1.53976	up	--	--	Cellular Component: extracellular space (GO:0005615);; Cellular Component: plasma membrane (GO:0005886);; Biological Process: positive regulation of cell proliferation (GO:0008284);; Cellular Component: cell surface (GO:0009986);; Molecular Function: fibroblast growth factor binding (GO:0017134);; Biological Process: positive regulation of fibroblast growth factor receptor signaling pathway (GO:0…	--	--	--	--	FGF binding protein 1 (FGF-BP1)	Fibroblast growth factor-binding protein 1 (Precursor) GN=FGFBP1 OS=Bos taurus (Bovine) PE=1 SV=1	T	Signal transduction mechanisms	fibroblast growth factor-binding protein 1 precursor [Bos taurus]	cellular component: extracellular region (GO:0005576);; cellular component: cell (GO:0005623);; cellular component: extracellular region part (GO:0044421);; cellular component: cell part (GO:0044464);; cellular component: membrane (GO:0016020);; molecular function: binding (GO:0005488);; biological process: biological regulation (GO:0065007);;
gene24859	6.23894	352	7.11522	382	6.20853	361	12.4136	674	9.71658	596	12.1207	611	9.73e-13	0.800085	up	--	--	Molecular Function: protease binding (GO:0002020);; Molecular Function: bradykinin receptor activity (GO:0004947);; Cellular Component: endosome (GO:0005768);; Biological Process: smooth muscle contraction (GO:0006939);; Biological Process: G-protein coupled receptor signaling pathway (GO:0007186);; Biological Process: response to salt stress (GO:0009651);; Cellular Component: integral component …	K03916|0|bta:538896|BDKRB2; bradykinin receptor B2; K03916 bradykinin receptor B2 (A)	Calcium signaling pathway (ko04020);; cGMP-PKG signaling pathway (ko04022);; Sphingolipid signaling pathway (ko04071);; Neuroactive ligand-receptor interaction (ko04080);; Complement and coagulation cascades (ko04610);; Inflammatory mediator regulation of TRP channels (ko04750);; Regulation of actin cytoskeleton (ko04810);; Endocrine and other factor-regulated calcium reabsorption (ko04961);; Cha…	--	--	7 transmembrane receptor (rhodopsin family)	B2 bradykinin receptor GN=BDKRB2 OS=Sus scrofa (Pig) PE=2 SV=1	T	Signal transduction mechanisms	B2 bradykinin receptor [Bos taurus]	molecular function: binding (GO:0005488);; molecular function: molecular transducer activity (GO:0060089);; molecular function: receptor activity (GO:0004872);; cellular component: cell part (GO:0044464);; cellular component: membrane (GO:0016020);; cellular component: membrane part (GO:0044425);; cellular component: cell (GO:0005623);; cellular component: organelle (GO:0043226);; biological proc…
gene5077	6.20801	195	7.24242	223	4.80135	155	15.5054	504	8.77811	288	11.4023	384	1.22e-06	1.05018	up	[R]	General function prediction only	Cellular Component: endoplasmic reticulum membrane (GO:0005789);; Biological Process: metabolic process (GO:0008152);; Biological Process: regulation of lipid storage (GO:0010883);; Cellular Component: integral component of membrane (GO:0016021);; Molecular Function: hydrolase activity (GO:0016787);; Biological Process: response to retinoic acid (GO:0032526);;	--	--	[I]	Lipid transport and metabolism	Alpha/beta hydrolase family;; alpha/beta hydrolase fold;; Alpha/beta hydrolase family;; Alpha/beta hydrolase of unknown function (DUF1057)	Mesoderm-specific transcript homolog protein GN=MEST OS=Bos taurus (Bovine) PE=2 SV=2	I	Lipid transport and metabolism	PREDICTED: mesoderm-specific transcript homolog protein isoform X1 [Capra hircus]	molecular function: catalytic activity (GO:0003824);; cellular component: cell part (GO:0044464);; cellular component: membrane (GO:0016020);; cellular component: organelle part (GO:0044422);; cellular component: membrane part (GO:0044425);; cellular component: cell (GO:0005623);; cellular component: organelle (GO:0043226);; biological process: metabolic process (GO:0008152);; biological process:…
gene20911	19.6012	254	16.3674	216	20.3373	256	81.5599	1026	62.1194	770	81.0715	974	4.53e-48	1.94602	up	[O]	Posttranslational modification, protein turnover, chaperones	Biological Process: cell morphogenesis (GO:0000902);; Molecular Function: threonine-type endopeptidase activity (GO:0004298);; Cellular Component: nucleus (GO:0005634);; Cellular Component: cytoplasm (GO:0005737);; Cellular Component: proteasome core complex (GO:0005839);; Biological Process: T cell proliferation (GO:0042098);; Biological Process: proteolysis involved in cellular protein cataboli…	K02733|0|bta:282328|PSMB10; proteasome (prosome, macropain) subunit, beta type, 10 (EC:3.4.25.1); K02733 20S proteasome subunit beta 10 [EC:3.4.25.1] (A)	Proteasome (ko03050)	[O]	Posttranslational modification, protein turnover, chaperones	Proteasome subunit;; Proteasome beta subunits C terminal	Proteasome subunit beta type-10 (Precursor) GN=PSMB10 OS=Bos taurus (Bovine) PE=1 SV=1	O	Posttranslational modification, protein turnover, chaperones	proteasome subunit beta type-10 precursor [Bos taurus]	biological process: immune system process (GO:0002376);; biological process: cellular process (GO:0009987);; biological process: single-organism process (GO:0044699);; biological process: cellular component organization or biogenesis (GO:0071840);; biological process: developmental process (GO:0032502);; biological process: metabolic process (GO:0008152);; cellular component: macromolecular compl…
gene6448	0.845144	45	0.673889	35	0.413502	22	4.18672	229	3.56187	198	4.39184	250	1.26e-37	2.68282	up	--	--	Cellular Component: extracellular region (GO:0005576);; Biological Process: lipid transport (GO:0006869);; Molecular Function: lipid binding (GO:0008289);; Biological Process: lipoprotein metabolic process (GO:0042157);;	K14480|0|bta:524576|apolipoprotein L3; K14480 apolipoprotein L (A)	--	--	--	Apolipoprotein L	--	S	Function unknown	PREDICTED: apolipoprotein L3 [Bos taurus]	molecular function: binding (GO:0005488);; cellular component: extracellular region (GO:0005576);; biological process: localization (GO:0051179);; biological process: metabolic process (GO:0008152);; biological process: single-organism process (GO:0044699);;
gene19492	37.8091	2789	31.2428	2180	34.949	2583	41.6765	3250	39.8111	3088	32.7895	2956	0.0287827	0.316266	up	[P]	Inorganic ion transport and metabolism	Biological Process: in utero embryonic development (GO:0001701);; Biological Process: cellular calcium ion homeostasis (GO:0006874);; Biological Process: cellular zinc ion homeostasis (GO:0006882);; Molecular Function: cation transmembrane transporter activity (GO:0008324);; Cellular Component: integral component of membrane (GO:0016021);; Molecular Function: calcium channel inhibitor activity (G…	K14688|0|bta:522265|SLC30A1; solute carrier family 30 (zinc transporter), member 1; K14688 solute carrier family 30 (zinc transporter), member 1 (A)	Mineral absorption (ko04978)	[P]	Inorganic ion transport and metabolism	Cation efflux family	Zinc transporter 1 GN=SLC30A1 OS=Macaca fascicularis (Crab-eating macaque) PE=2 SV=1	P	Inorganic ion transport and metabolism	zinc transporter 1 [Bos taurus]	cellular component: membrane (GO:0016020);; cellular component: membrane part (GO:0044425);; molecular function: channel regulator activity (GO:0016247);; molecular function: transporter activity (GO:0005215);; biological process: localization (GO:0051179);; biological process: developmental process (GO:0032502);; biological process: cellular process (GO:0009987);; biological process: biological …
gene418	11.4597	712	11.2478	682	9.55231	631	26.5676	1699	25.5915	1719	23.0039	1602	3.42e-43	1.32614	up	--	--	Molecular Function: ubiquitin-protein transferase activity (GO:0004842);; Cellular Component: nucleus (GO:0005634);; Cellular Component: cytoplasm (GO:0005737);; Biological Process: double-strand break repair (GO:0006302);; Molecular Function: zinc ion binding (GO:0008270);; Biological Process: histone monoubiquitination (GO:0010390);; Molecular Function: histone binding (GO:0042393);;	K06058|0|bta:515051|DTX3L; deltex 3 like, E3 ubiquitin ligase; K06058 deltex (A)	Notch signaling pathway (ko04330)	--	--	Zinc finger, C3HC4 type (RING finger);; Ring finger domain;; Zinc finger, C3HC4 type (RING finger)	Probable E3 ubiquitin-protein ligase DTX3 GN=DTX3 OS=Pongo abelii (Sumatran orangutan) PE=2 SV=1	O	Posttranslational modification, protein turnover, chaperones	E3 ubiquitin-protein ligase DTX3L [Bos taurus]	biological process: cellular component organization or biogenesis (GO:0071840);; biological process: response to stimulus (GO:0050896);; biological process: single-organism process (GO:0044699);; biological process: cellular process (GO:0009987);; biological process: metabolic process (GO:0008152);; cellular component: cell part (GO:0044464);; cellular component: organelle (GO:0043226);; cellular…
gene30640	65.3579	2265	88.7115	3172	75.9984	2596	121.628	4030	129.736	4195	142.168	4489	1.58e-08	0.682131	up	--	--	Molecular Function: RNA polymerase II core promoter sequence-specific DNA binding (GO:0000979);; Molecular Function: RNA polymerase II core promoter proximal region sequence-specific DNA binding transcription factor activity (GO:0000982);; Biological Process: regulation of adaptive immune response (GO:0002819);; Biological Process: immunoglobulin mediated immune response (GO:0016064);; Biological…	K09447|0|bta:100125591|IRF7; interferon regulatory factor 7; K09447 interferon regulatory factor 7 (A)	Toll-like receptor signaling pathway (ko04620);; RIG-I-like receptor signaling pathway (ko04622);; Cytosolic DNA-sensing pathway (ko04623);; Hepatitis C (ko05160);; Hepatitis B (ko05161);; Measles (ko05162);; Influenza A (ko05164);; Herpes simplex infection (ko05168);; Viral carcinogenesis (ko05203)	--	--	Interferon-regulatory factor 3;; Interferon regulatory factor transcription factor	Interferon regulatory factor 3 GN=IRF3 OS=Sus scrofa (Pig) PE=2 SV=1	K	Transcription	TPA: interferon regulatory factor 7 [Bos taurus]	biological process: single-organism process (GO:0044699);; biological process: response to stimulus (GO:0050896);; biological process: cellular process (GO:0009987);; biological process: immune system process (GO:0002376);; biological process: biological regulation (GO:0065007);; biological process: multicellular organismal process (GO:0032501);; biological process: metabolic process (GO:0008152)…
gene17218	5.11107	130	5.0966	132	5.44186	136	13.8578	372	14.8646	411	14.6875	429	1.79e-36	1.61445	up	--	--	Molecular Function: metalloendopeptidase activity (GO:0004222);; Molecular Function: calcium ion binding (GO:0005509);; Cellular Component: proteinaceous extracellular matrix (GO:0005578);; Biological Process: proteolysis (GO:0006508);; Molecular Function: zinc ion binding (GO:0008270);; Biological Process: collagen catabolic process (GO:0030574);;	K01388|0|bta:100848085|	PPAR signaling pathway (ko03320);; Pathways in cancer (ko05200);; Bladder cancer (ko05219);; Rheumatoid arthritis (ko05323)	[OW]	Posttranslational modification, protein turnover, chaperones;; Extracellular structures	Matrixin;; Hemopexin;; Astacin (Peptidase family M12A)	Interstitial collagenase (Precursor) GN=MMP1 OS=Bos taurus (Bovine) PE=1 SV=1	O	Posttranslational modification, protein turnover, chaperones	PREDICTED: interstitial collagenase [Bison bison bison]	molecular function: binding (GO:0005488);; molecular function: catalytic activity (GO:0003824);; cellular component: extracellular region part (GO:0044421);; cellular component: extracellular matrix (GO:0031012);; cellular component: extracellular region (GO:0005576);; biological process: multicellular organismal process (GO:0032501);; biological process: single-organism process (GO:0044699);; bi…
gene8369	47.2845	1562	50.9009	1701	50.4182	1641	62.5222	2067	53.964	1791	64.2011	2064	0.0135957	0.291286	up	[Q]	Secondary metabolites biosynthesis, transport and catabolism	Molecular Function: monooxygenase activity (GO:0004497);; Molecular Function: iron ion binding (GO:0005506);; Molecular Function: electron carrier activity (GO:0009055);; Molecular Function: oxidoreductase activity, acting on paired donors, with incorporation or reduction of molecular oxygen (GO:0016705);; Molecular Function: heme binding (GO:0020037);; Biological Process: oxidation-reduction pro…	K17726|0|bta:534967|CYP4F3; leukotriene-B(4) omega-hydroxylase 2-like (EC:1.14.13.30); K17726 leukotriene-B4 20-monooxygenase / phylloquinone omega-hydroxylase [EC:1.14.13.30 1.14.13.194] (A)	Arachidonic acid metabolism (ko00590)	[QI]	Secondary metabolites biosynthesis, transport and catabolism;; Lipid transport and metabolism	Cytochrome P450	Cytochrome P450 4A5 (Precursor) GN=CYP4A5 OS=Oryctolagus cuniculus (Rabbit) PE=2 SV=1	Q	Secondary metabolites biosynthesis, transport and catabolism	leukotriene-B(4) omega-hydroxylase 2 [Bos taurus]	molecular function: catalytic activity (GO:0003824);; molecular function: binding (GO:0005488);; molecular function: electron carrier activity (GO:0009055);; biological process: metabolic process (GO:0008152);; biological process: single-organism process (GO:0044699);;
gene12843	4.25278	324	3.50145	297	3.44252	311	5.25791	451	4.58455	411	4.07269	387	0.00207738	0.441125	up	[Z]	Cytoskeleton	--	K10357|1.44867e-56|bom:102285696|unconventional myosin-Vc-like; K10357 myosin V (A)	--	[Z]	Cytoskeleton	Myosin head (motor domain)	Unconventional myosin-X GN=MYO10 OS=Bos taurus (Bovine) PE=1 SV=1	Z	Cytoskeleton	Myosin-Vc, partial [Bos mutus]	--
gene897	34.1742	426	31.4756	386	35.3036	436	43.4489	557	37.1224	484	42.068	559	0.00741789	0.378367	up	--	--	Cellular Component: integral component of membrane (GO:0016021);;	--	--	--	--	L6 membrane protein;; L6 membrane protein	Transmembrane 4 L6 family member 18 GN=TM4SF18 OS=Bos taurus (Bovine) PE=2 SV=1	S	Function unknown	PREDICTED: transmembrane 4 L6 family member 18 isoform X1 [Bos taurus]	cellular component: membrane (GO:0016020);; cellular component: membrane part (GO:0044425);;
gene18953	21.2988	743	20.8091	626	19.7841	648	30.2485	962	24.2881	831	34.8562	1151	0.000109926	0.560546	up	[F]	Nucleotide transport and metabolism	Biological Process: epithelial cilium movement (GO:0003351);; Molecular Function: nucleoside diphosphate kinase activity (GO:0004550);; Molecular Function: ATP binding (GO:0005524);; Cellular Component: centrosome (GO:0005813);; Biological Process: GTP biosynthetic process (GO:0006183);; Biological Process: UTP biosynthetic process (GO:0006228);; Biological Process: CTP biosynthetic process (GO:0…	K00940|0|bta:534611|NME7; NME/NM23 family member 7 (EC:2.7.4.6); K00940 nucleoside-diphosphate kinase [EC:2.7.4.6] (A)	Purine metabolism (ko00230);; Pyrimidine metabolism (ko00240)	[F]	Nucleotide transport and metabolism	Nucleoside diphosphate kinase	Nucleoside diphosphate kinase 7 GN=NME7 OS=Bos taurus (Bovine) PE=2 SV=1	F	Nucleotide transport and metabolism	PREDICTED: nucleoside diphosphate kinase 7 isoform X1 [Bos taurus]	molecular function: catalytic activity (GO:0003824);; molecular function: binding (GO:0005488);; cellular component: cell (GO:0005623);; cellular component: organelle (GO:0043226);; cellular component: organelle part (GO:0044422);; cellular component: cell part (GO:0044464);; biological process: developmental process (GO:0032502);; biological process: localization (GO:0051179);; biological proces…
gene29650	37.022	927	33.6107	855	32.219	825	40.5923	1028	44.5855	1105	46.9485	1169	0.00279466	0.355546	up	[O]	Posttranslational modification, protein turnover, chaperones	Biological Process: protein peptidyl-prolyl isomerization (GO:0000413);; Biological Process: response to ischemia (GO:0002931);; Molecular Function: peptidyl-prolyl cis-trans isomerase activity (GO:0003755);; Cellular Component: mitochondrial proton-transporting ATP synthase complex (GO:0005753);; Cellular Component: mitochondrial matrix (GO:0005759);; Biological Process: protein folding (GO:0006…	K09565|7.8304e-114|bta:414346|PPIF, CyP-D, CypD; peptidylprolyl isomerase F (EC:5.2.1.8); K09565 peptidyl-prolyl isomerase F (cyclophilin D) [EC:5.2.1.8] (A)	Calcium signaling pathway (ko04020);; cGMP-PKG signaling pathway (ko04022);; Parkinson's disease (ko05012);; Huntington's disease (ko05016);; Toxoplasmosis (ko05145)	[O]	Posttranslational modification, protein turnover, chaperones	Cyclophilin type peptidyl-prolyl cis-trans isomerase/CLD	Peptidyl-prolyl cis-trans isomerase F, mitochondrial (Precursor) GN=PPIF OS=Bos taurus (Bovine) PE=1 SV=3	O	Posttranslational modification, protein turnover, chaperones	peptidyl-prolyl cis-trans isomerase F, mitochondrial precursor [Bos taurus]	biological process: cellular component organization or biogenesis (GO:0071840);; biological process: response to stimulus (GO:0050896);; biological process: single-organism process (GO:0044699);; biological process: cellular process (GO:0009987);; biological process: biological regulation (GO:0065007);; biological process: metabolic process (GO:0008152);; molecular function: catalytic activity (G…
gene25657	13.1822	945	11.7963	746	12.4382	828	29.2114	1952	18.778	1229	23.4888	1491	5.05e-08	0.909198	up	--	--	Biological Process: detection of chemical stimulus involved in sensory perception of bitter taste (GO:0001580);; Cellular Component: cytoplasm (GO:0005737);; Biological Process: protein targeting to membrane (GO:0006612);;	--	--	--	--	Zinc-binding domain	Receptor-transporting protein 1 GN=RTP1 OS=Macaca fascicularis (Crab-eating macaque) PE=2 SV=3	U	Intracellular trafficking, secretion, and vesicular transport	PREDICTED: receptor-transporting protein 3 [Bos taurus]	cellular component: cell part (GO:0044464);; cellular component: cell (GO:0005623);; biological process: single-organism process (GO:0044699);; biological process: cellular component organization or biogenesis (GO:0071840);; biological process: response to stimulus (GO:0050896);; biological process: multicellular organismal process (GO:0032501);; biological process: localization (GO:0051179);;
gene6893	2.82807	150	1.89658	104	2.55621	146	14.2484	763	7.34077	391	10.7205	562	1.22e-20	2.11529	up	[R]	General function prediction only	Molecular Function: neurotransmitter:sodium symporter activity (GO:0005328);; Molecular Function: gamma-aminobutyric acid:sodium symporter activity (GO:0005332);; Cellular Component: integral component of plasma membrane (GO:0005887);; Biological Process: neurotransmitter transport (GO:0006836);;	K05039|0|bom:102270770|SLC6A12; solute carrier family 6 (neurotransmitter transporter), member 12; K05039 solute carrier family 6 (neurotransmitter transporter, GABA) member 6/8/11/12/13 (A)	--	[T]	Signal transduction mechanisms	Sodium:neurotransmitter symporter family	Sodium- and chloride-dependent betaine transporter GN=SLC6A12 OS=Canis familiaris (Dog) PE=1 SV=2	P	Inorganic ion transport and metabolism	PREDICTED: sodium- and chloride-dependent betaine transporter isoform X1 [Bos taurus]	biological process: localization (GO:0051179);; biological process: cellular process (GO:0009987);; biological process: single-organism process (GO:0044699);; cellular component: membrane part (GO:0044425);; cellular component: cell (GO:0005623);; cellular component: cell part (GO:0044464);; cellular component: membrane (GO:0016020);; molecular function: transporter activity (GO:0005215);;
gene10908	8.91654	431	7.69485	376	8.41367	406	14.8069	700	12.315	579	16.5479	774	4.18e-09	0.777134	up	[R]	General function prediction only	Biological Process: negative regulation of transcription from RNA polymerase II promoter (GO:0000122);; Cellular Component: nuclear chromatin (GO:0000790);; Molecular Function: core promoter proximal region sequence-specific DNA binding (GO:0000987);; Molecular Function: sequence-specific DNA binding transcription factor recruiting transcription factor activity (GO:0001010);; Molecular Function: …	K17846|0|pale:102888473|KLF4; Kruppel-like factor 4 (gut); K17846 krueppel-like factor 4 (A)	Signaling pathways regulating pluripotency of stem cells (ko04550)	[R]	General function prediction only	Zinc finger, C2H2 type;; C2H2-type zinc finger;; Zinc-finger double domain	Krueppel-like factor 9 GN=KLF9 OS=Sus scrofa (Pig) PE=2 SV=3	K	Transcription	PREDICTED: Krueppel-like factor 4 isoform X1 [Bubalus bubalis]	cellular component: organelle part (GO:0044422);; cellular component: membrane-enclosed lumen (GO:0031974);; cellular component: macromolecular complex (GO:0032991);; cellular component: cell (GO:0005623);; cellular component: organelle (GO:0043226);; cellular component: cell part (GO:0044464);; molecular function: binding (GO:0005488);; molecular function: protein binding transcription factor ac…
gene30674	1.73527	78	1.39781	58	1.08111	47	29.2185	1345	12.3448	577	18.4174	923	7.28e-46	3.96467	up	[R]	General function prediction only	Molecular Function: neurotransmitter:sodium symporter activity (GO:0005328);; Biological Process: neurotransmitter transport (GO:0006836);; Biological Process: response to toxic substance (GO:0009636);; Cellular Component: integral component of membrane (GO:0016021);;	K05038|0|bta:511661|SLC6A14; solute carrier family 6 (amino acid transporter), member 14; K05038 solute carrier family 6 (neurotransmitter transporter, amino acid) member 5/7/9/14 (A)	--	[T]	Signal transduction mechanisms	Sodium:neurotransmitter symporter family	Sodium- and chloride-dependent glycine transporter 1 GN=SLC6A9 OS=Bos taurus (Bovine) PE=2 SV=1	P	Inorganic ion transport and metabolism	sodium- and chloride-dependent neutral and basic amino acid transporter B(0+) [Bos taurus]	cellular component: membrane (GO:0016020);; cellular component: membrane part (GO:0044425);; molecular function: transporter activity (GO:0005215);; biological process: localization (GO:0051179);; biological process: cellular process (GO:0009987);; biological process: single-organism process (GO:0044699);; biological process: response to stimulus (GO:0050896);;
gene18851	19.3058	437	21.1765	473	18.2846	412	21.3577	491	25.6782	590	22.8754	536	0.0466309	0.304642	up	--	--	Molecular Function: protein domain specific binding (GO:0019904);; Biological Process: regulation of protein homodimerization activity (GO:0043496);; Biological Process: negative regulation of JUN kinase activity (GO:0043508);; Biological Process: negative regulation of JNK cascade (GO:0046329);;	--	--	--	--	Cytoskeletal adhesion;; Aida N-terminus	Axin interactor, dorsalization-associated protein GN=AIDA OS=Pongo abelii (Sumatran orangutan) PE=2 SV=1	T	Signal transduction mechanisms	axin interactor, dorsalization-associated protein [Bos taurus]	molecular function: binding (GO:0005488);; biological process: biological regulation (GO:0065007);;
gene2125	11.8476	1021	10.3798	839	10.5575	912	28.4492	2526	22.9947	2071	21.7103	2002	1.16e-25	1.26936	up	--	--	Cellular Component: nucleus (GO:0005634);;	--	--	[O]	Posttranslational modification, protein turnover, chaperones	Sp100 domain	--	O	Posttranslational modification, protein turnover, chaperones	nuclear body protein SP140-like protein [Bos taurus]	cellular component: cell part (GO:0044464);; cellular component: organelle (GO:0043226);; cellular component: cell (GO:0005623);;
gene26702	13.8576	478	14.6425	487	12.8133	449	20.9336	739	17.6537	628	21.0898	730	5.94e-07	0.585389	up	--	--	Molecular Function: signal transducer activity (GO:0004871);; Cellular Component: intracellular (GO:0005622);; Molecular Function: zinc ion binding (GO:0008270);; Biological Process: regulation of interferon-beta production (GO:0032648);; Biological Process: positive regulation of I-kappaB kinase/NF-kappaB signaling (GO:0043123);; Biological Process: proteasome-mediated ubiquitin-dependent protei…	K12014|0|bta:531022|TRIM38; tripartite motif containing 38; K12014 tripartite motif-containing protein 38 (A)	--	[O]	Posttranslational modification, protein turnover, chaperones	SPRY domain;; SPRY-associated domain;; B-box zinc finger;; zinc finger of C3HC4-type, RING;; Zinc finger, C3HC4 type (RING finger);; Zinc finger, C3HC4 type (RING finger)	E3 ubiquitin-protein ligase TRIM38 GN=TRIM38 OS=Bos taurus (Bovine) PE=2 SV=1	O	Posttranslational modification, protein turnover, chaperones	E3 ubiquitin-protein ligase TRIM38 [Bos taurus]	biological process: metabolic process (GO:0008152);; biological process: cellular process (GO:0009987);; biological process: biological regulation (GO:0065007);; cellular component: cell (GO:0005623);; cellular component: cell part (GO:0044464);; molecular function: molecular transducer activity (GO:0060089);; molecular function: binding (GO:0005488);;
gene16919	1.24213	56	1.46406	78	1.29716	64	3.1794	155	2.50104	113	3.53459	159	3.13e-07	1.11942	up	--	--	Molecular Function: syntaxin-1 binding (GO:0017075);; Molecular Function: kinesin binding (GO:0019894);;	--	--	--	--	Golgi-localised syntaxin-1-binding clamp	--	S	Function unknown	PREDICTED: syntabulin isoform X2 [Bos taurus]	molecular function: binding (GO:0005488);;
gene16388	9.49053	947	8.76263	879	9.84024	963	13.1942	1303	13.4594	1325	12.0765	1169	3.83e-05	0.463139	up	[R]	General function prediction only	Cellular Component: histone deacetylase complex (GO:0000118);; Molecular Function: transcription regulatory region DNA binding (GO:0044212);; Biological Process: negative regulation of transcription, DNA-templated (GO:0045892);; Molecular Function: metal ion binding (GO:0046872);;	--	--	[R]	General function prediction only	Zinc finger, C2H2 type;; C2H2-type zinc finger;; Zinc-finger double domain	Zinc finger protein 585B GN=ZNF585B OS=Pongo abelii (Sumatran orangutan) PE=2 SV=1	R	General function prediction only	PREDICTED: LOW QUALITY PROTEIN: zinc finger protein 217 isoform X1, partial [Bos taurus]	biological process: biological regulation (GO:0065007);; cellular component: cell part (GO:0044464);; cellular component: cell (GO:0005623);; cellular component: organelle (GO:0043226);; cellular component: membrane-enclosed lumen (GO:0031974);; cellular component: organelle part (GO:0044422);; cellular component: macromolecular complex (GO:0032991);; molecular function: binding (GO:0005488);;
gene28939	26.3897	507	27.119	531	23.339	450	34.4587	661	33.028	583	39.6855	694	0.00356138	0.395683	up	--	--	Cellular Component: nuclear envelope (GO:0005635);; Biological Process: apoptotic DNA fragmentation (GO:0006309);; Biological Process: chromatin remodeling (GO:0006338);; Biological Process: apoptotic process (GO:0006917);; Biological Process: negative regulation of mitochondrial fusion (GO:0010637);; Cellular Component: integral component of mitochondrial outer membrane (GO:0031307);; Biological…	K15464|9.95415e-96|bta:615342|BNIP3; BCL2/adenovirus E1B 19kDa interacting protein 3; K15464 BCL2/adenovirus E1B 19 kDa protein-interacting protein 3 (A)	FoxO signaling pathway (ko04068);; Legionellosis (ko05134)	--	--	BNIP3	BCL2/adenovirus E1B 19 kDa protein-interacting protein 3 GN=BNIP3 OS=Bos taurus (Bovine) PE=2 SV=1	T	Signal transduction mechanisms	PREDICTED: BCL2/adenovirus E1B 19 kDa protein-interacting protein 3, partial [Bison bison bison]	molecular function: binding (GO:0005488);; cellular component: membrane (GO:0016020);; cellular component: cell part (GO:0044464);; cellular component: cell (GO:0005623);; cellular component: organelle (GO:0043226);; cellular component: organelle part (GO:0044422);; cellular component: membrane part (GO:0044425);; biological process: cellular process (GO:0009987);; biological process: immune syst…
gene7410	81.2806	2868	86.7013	3000	100.745	3283	105.567	3525	111.523	3842	110.423	3797	0.00681847	0.305392	up	[P]	Inorganic ion transport and metabolism	Biological Process: zinc ion transport (GO:0006829);; Cellular Component: organelle membrane (GO:0031090);; Molecular Function: metal ion transmembrane transporter activity (GO:0046873);; Biological Process: transmembrane transport (GO:0055085);;	K14714|0|bta:508193|SLC39A8; solute carrier family 39 (zinc transporter), member 8; K14714 solute carrier family 39 (zinc transporter), member 8 (A)	--	[P]	Inorganic ion transport and metabolism	ZIP Zinc transporter	Zinc transporter ZIP14 (Precursor) GN=SLC39A14 OS=Bos taurus (Bovine) PE=2 SV=1	P	Inorganic ion transport and metabolism	zinc transporter ZIP8 precursor [Bos taurus]	molecular function: transporter activity (GO:0005215);; cellular component: membrane (GO:0016020);; cellular component: organelle part (GO:0044422);; cellular component: organelle (GO:0043226);; biological process: localization (GO:0051179);; biological process: cellular process (GO:0009987);; biological process: single-organism process (GO:0044699);;
gene2587	0.943894	24	0.56111	12	0.749917	18	6.64715	156	2.81534	69	3.4702	79	9.1e-11	2.44773	up	--	--	Cellular Component: plasma membrane (GO:0005886);; Cellular Component: integral component of membrane (GO:0016021);; Molecular Function: IgG binding (GO:0019864);;	K12560|0|bta:282229|FCGR2B, CD32, FCGR2, fcRII; Fc fragment of IgG, low affinity IIb, receptor (CD32); K12560 low affinity immunoglobulin gamma Fc region receptor II-b (A)	Phagosome (ko04145);; Osteoclast differentiation (ko04380);; Fc gamma R-mediated phagocytosis (ko04666);; Staphylococcus aureus infection (ko05150);; Tuberculosis (ko05152);; Measles (ko05162)	--	--	Immunoglobulin domain;; Immunoglobulin domain;; Immunoglobulin I-set domain;; Immunoglobulin V-set domain	Low affinity immunoglobulin gamma Fc region receptor II (Precursor) GN=FCGR2 OS=Bos taurus (Bovine) PE=2 SV=1	T	Signal transduction mechanisms	PREDICTED: low affinity immunoglobulin gamma Fc region receptor II-b isoform X1 [Bos taurus]	molecular function: binding (GO:0005488);; cellular component: cell (GO:0005623);; cellular component: membrane part (GO:0044425);; cellular component: membrane (GO:0016020);; cellular component: cell part (GO:0044464);;
gene13433	4.39033	311	4.08756	278	4.15821	293	7.05341	484	5.72895	405	6.48851	451	3.25e-06	0.622875	up	--	--	Molecular Function: protease binding (GO:0002020);; Molecular Function: interleukin-1, Type I, activating receptor activity (GO:0004909);; Molecular Function: platelet-derived growth factor receptor binding (GO:0005161);; Cellular Component: cell surface (GO:0009986);; Cellular Component: membrane (GO:0016020);;	K04386|0|bta:515640|IL1R1; interleukin 1 receptor, type I; K04386 interleukin 1 receptor type I (A)	MAPK signaling pathway (ko04010);; Cytokine-cytokine receptor interaction (ko04060);; NF-kappa B signaling pathway (ko04064);; Apoptosis (ko04210);; Osteoclast differentiation (ko04380);; Hematopoietic cell lineage (ko04640);; Inflammatory mediator regulation of TRP channels (ko04750);; Amoebiasis (ko05146);; HTLV-I infection (ko05166)	--	--	TIR domain;; Immunoglobulin I-set domain;; Immunoglobulin domain;; Immunoglobulin domain;; Immunoglobulin domain	Interleukin-1 receptor accessory protein-like 1 (Precursor) GN=IL1RAPL1 OS=Pongo pygmaeus (Bornean orangutan) PE=2 SV=1	T	Signal transduction mechanisms	interleukin-1 receptor type 1 precursor [Bos taurus]	biological process: biological regulation (GO:0065007);; biological process: cellular process (GO:0009987);; biological process: single-organism process (GO:0044699);; biological process: response to stimulus (GO:0050896);; biological process: signaling (GO:0023052);; cellular component: membrane (GO:0016020);; cellular component: cell part (GO:0044464);; cellular component: cell (GO:0005623);; m…
gene17284	2.84659	110	3.96806	144	3.57051	129	5.70666	229	5.03175	200	5.08668	212	6.23e-06	0.750049	up	--	--	Molecular Function: GTPase activator activity (GO:0005096);; Cellular Component: nucleus (GO:0005634);; Cellular Component: cytoplasm (GO:0005737);; Cellular Component: cytoskeleton (GO:0005856);; Biological Process: phagocytosis (GO:0006909);;	--	--	[S]	Function unknown	ELMO/CED-12 family	ELMO domain-containing protein 1 GN=ELMOD1 OS=Bos taurus (Bovine) PE=2 SV=1	S	Function unknown	ELMO domain-containing protein 1 [Bos taurus]	biological process: localization (GO:0051179);; biological process: biological regulation (GO:0065007);; biological process: single-organism process (GO:0044699);; cellular component: cell part (GO:0044464);; cellular component: cell (GO:0005623);; cellular component: organelle (GO:0043226);; molecular function: enzyme regulator activity (GO:0030234);;
gene2860	90.906	3311	110.474	4023	97.6358	3522	131.08	4733	128.787	4630	138.891	4972	7.91e-05	0.420185	up	[M]	Cell wall/membrane/envelope biogenesis	Molecular Function: glucosylceramidase activity (GO:0004348);; Molecular Function: receptor binding (GO:0005102);; Cellular Component: lysosomal membrane (GO:0005765);; Biological Process: carbohydrate metabolic process (GO:0005975);; Biological Process: glucosylceramide catabolic process (GO:0006680);; Biological Process: termination of signal transduction (GO:0023021);; Biological Process: nega…	K01201|0|bta:537087|GBA; glucosidase, beta, acid (EC:3.2.1.45); K01201 glucosylceramidase [EC:3.2.1.45] (A)	Other glycan degradation (ko00511);; Sphingolipid metabolism (ko00600);; Lysosome (ko04142)	[G]	Carbohydrate transport and metabolism	O-Glycosyl hydrolase family 30	Glucosylceramidase (Precursor) GN=GBA OS=Bos taurus (Bovine) PE=2 SV=1	G	Carbohydrate transport and metabolism	PREDICTED: glucosylceramidase isoform X1 [Bos taurus]	cellular component: membrane (GO:0016020);; cellular component: cell part (GO:0044464);; cellular component: organelle (GO:0043226);; cellular component: cell (GO:0005623);; cellular component: organelle part (GO:0044422);; cellular component: membrane-enclosed lumen (GO:0031974);; molecular function: binding (GO:0005488);; molecular function: catalytic activity (GO:0003824);; biological process:…
gene116	6.37459	481	4.27514	311	5.3451	381	10.1455	704	6.53024	539	5.50724	487	0.00920318	0.576383	up	--	--	--	--	--	--	--	EURL protein	--	S	Function unknown	protein EURL homolog [Bos taurus]	--
gene14569	2.66598	71	2.73042	76	2.71532	72	8.40756	214	5.23469	129	5.67154	135	3.53e-06	1.14888	up	--	--	Cellular Component: voltage-gated potassium channel complex (GO:0008076);; Molecular Function: potassium channel regulator activity (GO:0015459);;	--	--	[R]	General function prediction only	Leucine rich repeat;; Leucine Rich repeats (2 copies);; Leucine Rich Repeat	Immunoglobulin superfamily containing leucine-rich repeat protein (Precursor) GN=ISLR OS=Pongo abelii (Sumatran orangutan) PE=2 SV=1	R	General function prediction only	PREDICTED: leucine-rich repeat-containing protein 26 [Bos taurus]	cellular component: macromolecular complex (GO:0032991);; cellular component: membrane part (GO:0044425);; cellular component: cell (GO:0005623);; cellular component: cell part (GO:0044464);; cellular component: membrane (GO:0016020);; molecular function: channel regulator activity (GO:0016247);;
gene27554	1.92639	18	1.13156	10	1.8785	17	4.59892	44	3.1084	29	3.78152	36	0.00243379	1.17146	up	--	--	--	--	--	--	--	Jacalin-like lectin domain	--	S	Function unknown	PREDICTED: zymogen granule protein 16 homolog B-like [Bos taurus]	--
Cow_newGene_1915	157.343	1061	178.72	1221	151.625	1001	193.183	1281	202.739	1328	241.051	1570	0.00585548	0.364903	up	--	--	--	--	--	--	--	--	--	--	--	--	--
gene11352	0.313976	25	0.257865	20	0.176	14	0.708182	58	0.39644	32	0.385446	33	0.0118904	1.01522	up	[R]	General function prediction only	Biological Process: negative regulation of transcription from RNA polymerase II promoter (GO:0000122);; Biological Process: embryonic placenta development (GO:0001892);; Biological Process: maternal placenta development (GO:0001893);; Cellular Component: cytoplasm (GO:0005737);; Biological Process: germ cell development (GO:0007281);; Biological Process: positive regulation of gene expression (GO…	--	--	[K]	Transcription	Zinc-finger double domain;; Zinc finger, C2H2 type;; C2H2-type zinc finger;; SET domain	Zinc finger protein 239 GN=ZNF239 OS=Pongo abelii (Sumatran orangutan) PE=2 SV=1	K	Transcription	PR domain zinc finger protein 1 [Bos taurus]	biological process: reproduction (GO:0000003);; biological process: developmental process (GO:0032502);; biological process: cellular process (GO:0009987);; biological process: single-organism process (GO:0044699);; biological process: reproductive process (GO:0022414);; biological process: multicellular organismal process (GO:0032501);; biological process: biological regulation (GO:0065007);; bi…
gene13418	7.37561	261	8.01038	273	8.59089	303	9.5862	349	9.10169	337	9.29907	349	0.0393672	0.326638	up	[T]	Signal transduction mechanisms	Molecular Function: protein tyrosine phosphatase activity (GO:0004725);; Cellular Component: nucleus (GO:0005634);; Cellular Component: cytoplasm (GO:0005737);; Cellular Component: cytoskeleton (GO:0005856);; Cellular Component: plasma membrane (GO:0005886);; Cellular Component: lamellipodium (GO:0030027);;	K02374|0|bta:282333|PTPN13; protein tyrosine phosphatase, non-receptor type 13 (APO-1/CD95 (Fas)-associated phosphatase) (EC:3.1.3.48); K02374 tyrosine-protein phosphatase non-receptor type 13 (A)	--	[T]	Signal transduction mechanisms	Protein-tyrosine phosphatase	Receptor-type tyrosine-protein phosphatase F (Precursor) GN=PTPRF OS=Bos taurus (Bovine) PE=2 SV=1	T	Signal transduction mechanisms	BA14 [Bos taurus]	cellular component: cell (GO:0005623);; cellular component: organelle (GO:0043226);; cellular component: membrane (GO:0016020);; cellular component: cell part (GO:0044464);; molecular function: catalytic activity (GO:0003824);; biological process: metabolic process (GO:0008152);; biological process: cellular process (GO:0009987);;
gene4859	29.187	2375	30.2073	2321	28.8926	2317	41.5523	3389	36.3888	3016	33.2317	2953	4.6e-05	0.435168	up	--	--	Molecular Function: phospholipid binding (GO:0005543);; Cellular Component: cytosol (GO:0005829);; Cellular Component: plasma membrane (GO:0005886);; Biological Process: lipid transport (GO:0006869);; Molecular Function: cholesterol binding (GO:0015485);; Cellular Component: nuclear membrane (GO:0031965);; Cellular Component: perinuclear endoplasmic reticulum (GO:0097038);;	--	--	[I]	Lipid transport and metabolism	Oxysterol-binding protein;; Pleckstrin homology domain;; PH domain	Oxysterol-binding protein 1 GN=OSBP OS=Oryctolagus cuniculus (Rabbit) PE=1 SV=1	T	Signal transduction mechanisms	oxysterol-binding protein-related protein 3 [Bos taurus]	biological process: localization (GO:0051179);; biological process: single-organism process (GO:0044699);; molecular function: binding (GO:0005488);; cellular component: cell part (GO:0044464);; cellular component: membrane (GO:0016020);; cellular component: organelle part (GO:0044422);; cellular component: organelle (GO:0043226);; cellular component: cell (GO:0005623);;
gene3039	56.7413	1351	46.039	1065	52.6331	1258	99.9155	2452	78.645	1959	90.4492	2327	4.04e-13	0.891887	up	--	--	Biological Process: adaptive immune response (GO:0002250);; Molecular Function: protein binding (GO:0005515);; Cellular Component: lysosome (GO:0005764);; Biological Process: proteolysis (GO:0006508);; Molecular Function: cysteine-type peptidase activity (GO:0008234);; Cellular Component: membrane (GO:0016020);; Biological Process: cellular response to thyroid hormone stimulus (GO:0097067);;	K01368|0|bta:327711|CTSS; cathepsin S (EC:3.4.22.27); K01368 cathepsin S [EC:3.4.22.27] (A)	Lysosome (ko04142);; Phagosome (ko04145);; Antigen processing and presentation (ko04612);; Tuberculosis (ko05152)	[O]	Posttranslational modification, protein turnover, chaperones	Papain family cysteine protease;; Cathepsin propeptide inhibitor domain (I29)	Cathepsin S (Precursor) GN=CTSS OS=Bos taurus (Bovine) PE=1 SV=2	O	Posttranslational modification, protein turnover, chaperones	cathepsin S precursor [Bos taurus]	biological process: metabolic process (GO:0008152);; biological process: immune system process (GO:0002376);; biological process: cellular process (GO:0009987);; biological process: response to stimulus (GO:0050896);; cellular component: membrane (GO:0016020);; cellular component: cell part (GO:0044464);; cellular component: organelle (GO:0043226);; cellular component: cell (GO:0005623);; molecul…
gene14570	4.33044	307	4.24461	304	5.02225	362	10.3946	740	7.61979	523	9.55674	635	1.36e-11	0.98689	up	--	--	Molecular Function: ionotropic glutamate receptor activity (GO:0004970);; Molecular Function: extracellular-glutamate-gated ion channel activity (GO:0005234);; Cellular Component: plasma membrane (GO:0005886);; Biological Process: ion transport (GO:0006811);; Cellular Component: postsynaptic density (GO:0014069);; Cellular Component: integral component of membrane (GO:0016021);; Cellular Componen…	K05208|0|bta:100336579|GRIN1; glutamate receptor, ionotropic, N-methyl D-aspartate 1; K05208 glutamate receptor ionotropic, NMDA 1 (A)	Ras signaling pathway (ko04014);; Rap1 signaling pathway (ko04015);; Calcium signaling pathway (ko04020);; cAMP signaling pathway (ko04024);; Neuroactive ligand-receptor interaction (ko04080);; Circadian entrainment (ko04713);; Long-term potentiation (ko04720);; Glutamatergic synapse (ko04724);; Alzheimer's disease (ko05010);; Amyotrophic lateral sclerosis (ALS) (ko05014);; Huntington's disease (…	[PET]	Inorganic ion transport and metabolism;; Amino acid transport and metabolism;; Signal transduction mechanisms	Ligand-gated ion channel;; Receptor family ligand binding region;; Bacterial extracellular solute-binding proteins, family 3;; Ligated ion channel L-glutamate- and glycine-binding site;; Calmodulin-binding domain C0 of NMDA receptor NR1 subunit	Glutamate receptor ionotropic, NMDA 1 (Precursor) GN=GRIN1 OS=Canis familiaris (Dog) PE=2 SV=2	T	Signal transduction mechanisms	PREDICTED: glutamate receptor ionotropic, NMDA 1 isoform X2 [Bos taurus]	biological process: signaling (GO:0023052);; biological process: localization (GO:0051179);; biological process: biological regulation (GO:0065007);; biological process: cellular process (GO:0009987);; biological process: single-organism process (GO:0044699);; biological process: response to stimulus (GO:0050896);; cellular component: membrane (GO:0016020);; cellular component: synapse (GO:004520…
gene8564	6.50666	862	7.83486	963	8.29295	1000	10.932	1125	11.3644	1208	12.2749	1274	0.000954813	0.371958	up	[S]	Function unknown	Molecular Function: zinc ion binding (GO:0008270);;	--	--	[S]	Function unknown	--	Zinc finger SWIM domain-containing protein 8 GN=ZSWIM8 OS=Bos taurus (Bovine) PE=2 SV=1	R	General function prediction only	PREDICTED: zinc finger SWIM domain-containing protein 4 isoform X1 [Bos taurus]	molecular function: binding (GO:0005488);;
gene16671	79.6536	2184	75.6087	2198	98.3818	2676	162.476	4214	148.631	3628	209.041	4858	2.38e-12	0.865434	up	--	--	Molecular Function: sequence-specific DNA binding transcription factor activity (GO:0003700);; Cellular Component: nucleus (GO:0005634);; Biological Process: regulation of transcription, DNA-templated (GO:0006355);; Molecular Function: sequence-specific DNA binding (GO:0043565);;	K10050|1.81919e-114|bta:281678|CEBPD; CCAAT/enhancer binding protein (C/EBP), delta; K10050 CCAAT/enhancer binding protein (C/EBP), delta (A)	--	[K]	Transcription	Basic region leucine zipper;; bZIP transcription factor	CCAAT/enhancer-binding protein delta GN=CEBPD OS=Bos taurus (Bovine) PE=2 SV=1	K	Transcription	RecName: Full=CCAAT/enhancer-binding protein delta; Short=C/EBP delta [Bos taurus]	biological process: biological regulation (GO:0065007);; cellular component: cell part (GO:0044464);; cellular component: cell (GO:0005623);; cellular component: organelle (GO:0043226);; molecular function: binding (GO:0005488);; molecular function: nucleic acid binding transcription factor activity (GO:0001071);;
gene7485	0.0771498	13	0.176936	30	0.0737899	13	0.641334	119	0.812714	153	0.690543	135	1.82e-27	2.79443	up	--	--	--	--	--	--	--	G protein-regulated inducer of neurite outgrowth C-terminus	--	S	Function unknown	PREDICTED: G protein-regulated inducer of neurite outgrowth 3 [Bos taurus]	--
gene1836	7.64782	351	6.25541	269	6.50708	277	10.2358	450	9.16226	373	8.99599	366	0.025863	0.423522	up	[J]	Translation, ribosomal structure and biogenesis	Molecular Function: methionine-tRNA ligase activity (GO:0004825);; Molecular Function: ATP binding (GO:0005524);; Cellular Component: mitochondrial matrix (GO:0005759);; Biological Process: methionyl-tRNA aminoacylation (GO:0006431);;	K01874|0|bta:514726|MARS2; methionyl-tRNA synthetase 2, mitochondrial (EC:6.1.1.10); K01874 methionyl-tRNA synthetase [EC:6.1.1.10] (A)	Selenocompound metabolism (ko00450);; Aminoacyl-tRNA biosynthesis (ko00970)	[J]	Translation, ribosomal structure and biogenesis	tRNA synthetases class I (M);; tRNA synthetases class I (I, L, M and V);; tRNA synthetases class I (C) catalytic domain	Methionine--tRNA ligase, mitochondrial (Precursor) GN=MARS2 OS=Bos taurus (Bovine) PE=2 SV=1	J	Translation, ribosomal structure and biogenesis	methionine--tRNA ligase, mitochondrial precursor [Bos taurus]	cellular component: cell part (GO:0044464);; cellular component: membrane-enclosed lumen (GO:0031974);; cellular component: organelle part (GO:0044422);; cellular component: organelle (GO:0043226);; cellular component: cell (GO:0005623);; molecular function: binding (GO:0005488);; molecular function: catalytic activity (GO:0003824);; biological process: single-organism process (GO:0044699);; biol…
gene10246	4.14586	677	2.58689	411	3.35358	547	7.83789	1311	3.78371	645	3.93904	682	0.0279778	0.708169	up	[T]	Signal transduction mechanisms	Molecular Function: protein tyrosine phosphatase activity (GO:0004725);; Biological Process: peptidyl-tyrosine dephosphorylation (GO:0035335);;	K06777|0|pps:100992109|PTPRD; protein tyrosine phosphatase, receptor type, D; K06777 receptor-type tyrosine-protein phosphatase delta [EC:3.1.3.48] (A)	--	[T]	Signal transduction mechanisms	Protein-tyrosine phosphatase;; Fibronectin type III domain;; Immunoglobulin I-set domain;; Immunoglobulin domain;; Immunoglobulin domain;; Immunoglobulin domain;; Interferon-alpha/beta receptor, fibronectin type III;; Dual specificity phosphatase, catalytic domain;; Immunoglobulin V-set domain;; Tyrosine phosphatase family;; Inositol hexakisphosphate	Receptor-type tyrosine-protein phosphatase F (Precursor) GN=PTPRF OS=Bos taurus (Bovine) PE=2 SV=1	T	Signal transduction mechanisms	PREDICTED: receptor-type tyrosine-protein phosphatase delta isoform X1 [Bos taurus]	molecular function: catalytic activity (GO:0003824);; biological process: metabolic process (GO:0008152);; biological process: cellular process (GO:0009987);;
gene14424	16.0527	1278	17.7998	1444	18.5485	1458	24.2686	1863	21.1183	1592	26.8866	1971	0.000888478	0.395802	up	--	--	Molecular Function: G-protein coupled receptor binding (GO:0001664);; Molecular Function: cysteine-type endopeptidase activity (GO:0004197);; Molecular Function: ubiquitin thiolesterase activity (GO:0004221);; Cellular Component: centrosome (GO:0005813);; Biological Process: ubiquitin-dependent protein catabolic process (GO:0006511);; Biological Process: endocytosis (GO:0006897);; Molecular Funct…	K11848|0|bta:505839|USP20; ubiquitin specific peptidase 20 (EC:3.4.19.12); K11848 ubiquitin carboxyl-terminal hydrolase 20/33 [EC:3.4.19.12] (A)	--	[O]	Posttranslational modification, protein turnover, chaperones	Ubiquitin carboxyl-terminal hydrolase;; Ubiquitin carboxyl-terminal hydrolase;; DUSP domain;; Zn-finger in ubiquitin-hydrolases and other protein	Ubiquitin carboxyl-terminal hydrolase 20 GN=USP20 OS=Bos taurus (Bovine) PE=2 SV=1	O	Posttranslational modification, protein turnover, chaperones	ubiquitin carboxyl-terminal hydrolase 20 [Bos taurus]	cellular component: organelle (GO:0043226);; cellular component: cell (GO:0005623);; cellular component: organelle part (GO:0044422);; cellular component: cell part (GO:0044464);; molecular function: catalytic activity (GO:0003824);; molecular function: binding (GO:0005488);; biological process: cellular process (GO:0009987);; biological process: biological regulation (GO:0065007);; biological pr…
gene18721	8.84462	521	7.17605	393	7.95344	442	22.8017	1276	15.8243	877	21.4409	1171	7.95e-18	1.31112	up	[RTKL]	General function prediction only;; Signal transduction mechanisms;; Transcription;; Replication, recombination and repair	Molecular Function: NF-kappaB-inducing kinase activity (GO:0004704);; Molecular Function: ATP binding (GO:0005524);; Cellular Component: cytoplasm (GO:0005737);; Molecular Function: IkappaB kinase activity (GO:0008384);; Biological Process: intrinsic apoptotic signaling pathway in response to DNA damage (GO:0008630);; Cellular Component: PML body (GO:0016605);; Biological Process: positive regula…	K07211|0|bta:533216|IKBKE; inhibitor of kappa light polypeptide gene enhancer in B-cells, kinase epsilon (EC:2.7.11.10); K07211 inhibitor of nuclear factor kappa-B kinase subunit epsilon [EC:2.7.11.10] (A)	Toll-like receptor signaling pathway (ko04620);; RIG-I-like receptor signaling pathway (ko04622);; Cytosolic DNA-sensing pathway (ko04623);; Hepatitis C (ko05160);; Hepatitis B (ko05161);; Measles (ko05162);; Influenza A (ko05164);; Herpes simplex infection (ko05168)	[T]	Signal transduction mechanisms	Protein kinase domain;; Protein tyrosine kinase;; Phosphotransferase enzyme family	Inhibitor of nuclear factor kappa-B kinase subunit beta GN=IKBKB OS=Bos taurus (Bovine) PE=2 SV=1	T	Signal transduction mechanisms	TPA: inhibitor of kappa light polypeptide gene enhancer in B-cells, kinase epsilon [Bos taurus]	biological process: signaling (GO:0023052);; biological process: metabolic process (GO:0008152);; biological process: biological regulation (GO:0065007);; biological process: cellular process (GO:0009987);; biological process: single-organism process (GO:0044699);; biological process: response to stimulus (GO:0050896);; cellular component: cell part (GO:0044464);; cellular component: membrane-enc…
gene23930	14.1146	420	21.6905	635	16.9546	506	34.2738	1049	44.6923	1387	33.8815	1097	1.69e-15	1.19665	up	--	--	Biological Process: angiogenesis (GO:0001525);; Biological Process: regulation of cell growth (GO:0001558);; Molecular Function: insulin-like growth factor binding (GO:0005520);; Cellular Component: extracellular region (GO:0005576);;	--	--	[T]	Signal transduction mechanisms	Insulin-like growth factor binding protein	--	T	Signal transduction mechanisms	endothelial cell-specific molecule 1 precursor [Bos taurus]	molecular function: binding (GO:0005488);; cellular component: extracellular region (GO:0005576);; biological process: developmental process (GO:0032502);; biological process: single-organism process (GO:0044699);; biological process: biological regulation (GO:0065007);;
gene20779	1.14655	158	1.25312	172	1.50356	203	1.90077	254	1.73833	232	1.82313	240	0.00781557	0.465028	up	--	--	--	--	--	[S]	Function unknown	NACHT domain;; Leucine Rich repeat;; Leucine Rich repeats (2 copies);; Leucine rich repeat;; Leucine Rich Repeat;; AAA ATPase domain;; ATPase family associated with various cellular activities (AAA)	Nucleotide-binding oligomerization domain-containing protein 2 GN=NOD2 OS=Bos taurus (Bovine) PE=2 SV=1	S	Function unknown	PREDICTED: protein NLRC5 isoform X1 [Bos taurus]	--
gene28475	0.224869	14	0.265225	17	0.326604	22	0.636165	45	0.330662	23	0.542161	41	0.0128599	1.01918	up	[O]	Posttranslational modification, protein turnover, chaperones	Molecular Function: ubiquitin-protein transferase activity (GO:0004842);; Biological Process: protein ubiquitination (GO:0016567);;	K12232|0|bta:520752|HECTD2, hmm77879; HECT domain containing E3 ubiquitin protein ligase 2; K12232 E3 ubiquitin-protein ligase HECTD2 [EC:6.3.2.19] (A)	--	[O]	Posttranslational modification, protein turnover, chaperones	HECT-domain (ubiquitin-transferase)	Probable E3 ubiquitin-protein ligase HECTD2 GN=HECTD2 OS=Pongo abelii (Sumatran orangutan) PE=2 SV=1	O	Posttranslational modification, protein turnover, chaperones	probable E3 ubiquitin-protein ligase HECTD2 [Bos taurus]	biological process: cellular process (GO:0009987);; biological process: metabolic process (GO:0008152);; molecular function: catalytic activity (GO:0003824);;
gene29101	155.696	3955	159.527	3937	149.323	3751	184.93	4778	181.083	4731	188.921	5061	0.000846805	0.340911	up	--	--	Cellular Component: lysosome (GO:0005764);; Biological Process: lipid metabolic process (GO:0006629);; Molecular Function: ceramidase activity (GO:0017040);;	K12348|0|bta:510620|ASAH1; N-acylsphingosine amidohydrolase (acid ceramidase) 1 (EC:3.5.1.23); K12348 acid ceramidase [EC:3.5.1.23] (A)	Sphingolipid metabolism (ko00600);; Sphingolipid signaling pathway (ko04071);; Lysosome (ko04142)	--	--	Linear amide C-N hydrolases, choloylglycine hydrolase family;; beta subunit of N-acylethanolamine-hydrolyzing acid amidase	Acid ceramidase (Precursor) GN=ASAH1 OS=Bos taurus (Bovine) PE=2 SV=3	G	Carbohydrate transport and metabolism	Acid ceramidase, partial [Bos mutus]	cellular component: cell part (GO:0044464);; cellular component: organelle (GO:0043226);; cellular component: cell (GO:0005623);; molecular function: catalytic activity (GO:0003824);; biological process: single-organism process (GO:0044699);; biological process: metabolic process (GO:0008152);;
gene21207	3.16818	110	1.86322	69	1.75638	78	5.02191	178	5.36042	157	3.50535	161	1.28e-05	0.949301	up	[R]	General function prediction only	Molecular Function: acid phosphatase activity (GO:0003993);; Molecular Function: metal ion binding (GO:0046872);;	--	--	[G]	Carbohydrate transport and metabolism	Calcineurin-like phosphoesterase;; Iron/zinc purple acid phosphatase-like protein C	--	G	Carbohydrate transport and metabolism	iron/zinc purple acid phosphatase-like protein precursor [Bos taurus]	biological process: cellular process (GO:0009987);; biological process: metabolic process (GO:0008152);; molecular function: catalytic activity (GO:0003824);; molecular function: binding (GO:0005488);;
gene21001	0.114823	10	0.205573	20	0.129776	12	0.312515	33	0.366641	38	0.201423	19	0.024478	1.04074	up	[R]	General function prediction only	Molecular Function: retinoic acid-responsive element binding (GO:0044323);; Biological Process: negative regulation of neuron differentiation (GO:0045665);; Molecular Function: metal ion binding (GO:0046872);; Biological Process: negative regulation of retinoic acid receptor signaling pathway (GO:0048387);;	--	--	[R]	General function prediction only	Zinc finger, C2H2 type;; C2H2-type zinc finger;; Zinc-finger double domain;; C2H2-type zinc-finger domain	Zinc finger protein 572 GN=ZNF572 OS=Bos taurus (Bovine) PE=2 SV=1	K	Transcription	PREDICTED: zinc finger protein 536 isoform X2 [Bos taurus]	molecular function: binding (GO:0005488);; biological process: developmental process (GO:0032502);; biological process: multicellular organismal process (GO:0032501);; biological process: single-organism process (GO:0044699);; biological process: biological regulation (GO:0065007);; biological process: cellular process (GO:0009987);;
gene28752	103.909	4298	116.419	4666	110.64	4512	175.095	7400	150.404	6347	168.242	7016	3.1e-11	0.642602	up	[I]	Lipid transport and metabolism	Biological Process: long-chain fatty acid metabolic process (GO:0001676);; Molecular Function: catalytic activity (GO:0003824);; Cellular Component: mitochondrial inner membrane (GO:0005743);; Cellular Component: endoplasmic reticulum (GO:0005783);; Biological Process: regulation of apoptotic process (GO:0042981);;	K01897|0|bta:514159|ACSL5; acyl-CoA synthetase long-chain family member 5 (EC:6.2.1.3); K01897 long-chain acyl-CoA synthetase [EC:6.2.1.3] (A)	Fatty acid biosynthesis (ko00061);; Fatty acid degradation (ko00071);; Fatty acid metabolism (ko01212);; PPAR signaling pathway (ko03320);; Peroxisome (ko04146);; Adipocytokine signaling pathway (ko04920)	[I]	Lipid transport and metabolism	AMP-binding enzyme	Long-chain-fatty-acid--CoA ligase 3 GN=ACSL3 OS=Pongo abelii (Sumatran orangutan) PE=2 SV=2	I	Lipid transport and metabolism	long-chain-fatty-acid--CoA ligase 5 [Bos taurus]	biological process: biological regulation (GO:0065007);; biological process: cellular process (GO:0009987);; biological process: single-organism process (GO:0044699);; biological process: metabolic process (GO:0008152);; molecular function: catalytic activity (GO:0003824);; cellular component: cell (GO:0005623);; cellular component: organelle (GO:0043226);; cellular component: organelle part (GO:…
gene6445	0.149478	7	0.214193	10	0.209358	11	1.6511	90	1.31905	72	1.45417	82	1.68e-25	2.96391	up	--	--	Cellular Component: extracellular region (GO:0005576);; Biological Process: lipid transport (GO:0006869);; Molecular Function: lipid binding (GO:0008289);; Biological Process: lipoprotein metabolic process (GO:0042157);;	--	--	--	--	Apolipoprotein L;; Protein of unknown function DUF111	--	S	Function unknown	PREDICTED: apolipoprotein L3-like [Bos taurus]	molecular function: binding (GO:0005488);; cellular component: extracellular region (GO:0005576);; biological process: single-organism process (GO:0044699);; biological process: metabolic process (GO:0008152);; biological process: localization (GO:0051179);;
gene14680	12.6634	360	14.832	415	12.6496	353	27.1559	778	28.7423	834	29.4865	847	1.59e-27	1.13567	up	--	--	--	--	--	--	--	--	--	S	Function unknown	PREDICTED: epithelial-stromal interaction protein 1 [Bos taurus]	--
gene13404	7.05448	103	7.61338	104	7.80079	110	12.6002	180	11.512	165	13.6691	209	1.9e-06	0.818709	up	--	--	Biological Process: mitotic cytokinesis (GO:0000281);; Biological Process: cytokinetic cell separation (GO:0000920);; Cellular Component: extrinsic component of membrane (GO:0019898);; Cellular Component: midbody (GO:0030496);; Cellular Component: intracellular membrane-bounded organelle (GO:0043231);;	--	--	[S]	Function unknown	MIT (microtubule interacting and transport) domain	--	S	Function unknown	MIT domain-containing protein 1 [Bos taurus]	biological process: single-organism process (GO:0044699);; biological process: cellular process (GO:0009987);; cellular component: organelle (GO:0043226);; cellular component: cell (GO:0005623);; cellular component: membrane part (GO:0044425);; cellular component: membrane (GO:0016020);; cellular component: cell part (GO:0044464);;
gene2864	3.72773	142	5.18449	200	4.72555	181	22.3966	845	22.4421	842	24.371	893	2.28e-81	2.31401	up	--	--	Cellular Component: nucleus (GO:0005634);; Cellular Component: cytoplasm (GO:0005737);; Cellular Component: cell surface (GO:0009986);; Cellular Component: integral component of membrane (GO:0016021);; Cellular Component: apical plasma membrane (GO:0016324);;	K06568|1.26318e-161|bta:281333|MUC1; mucin 1, cell surface associated; K06568 mucin 1, transmembrane (A)	--	--	--	SEA domain	Mucin-1 subunit beta (Precursor) GN=MUC1 OS=Bos taurus (Bovine) PE=1 SV=1	T	Signal transduction mechanisms	PREDICTED: mucin-1 isoform X1 [Bos taurus]	cellular component: membrane part (GO:0044425);; cellular component: organelle (GO:0043226);; cellular component: cell (GO:0005623);; cellular component: cell part (GO:0044464);; cellular component: membrane (GO:0016020);;
gene20939	7.89944	594	8.90598	666	8.81407	639	12.4222	970	11.5651	832	10.9947	858	1.11e-05	0.505687	up	[M]	Cell wall/membrane/envelope biogenesis	Biological Process: hyaluronan biosynthetic process (GO:0030213);; Cellular Component: hyaluranon cable (GO:0036117);; Biological Process: positive regulation of transcription, DNA-templated (GO:0045893);; Molecular Function: hyaluronan synthase activity (GO:0050501);; Biological Process: positive regulation of hyaluranon cable assembly (GO:1900106);;	K00752|0|bta:286824|HAS3; hyaluronan synthase 3 (EC:2.4.1.212); K00752 hyaluronan synthase [EC:2.4.1.212] (A)	--	[M]	Cell wall/membrane/envelope biogenesis	Glycosyltransferase like family 2;; Chitin synthase;; Glycosyl transferase family group 2;; Glycosyl transferase family 2;; Glycosyl transferase family 21	Hyaluronan synthase 2 GN=HAS2 OS=Bos taurus (Bovine) PE=2 SV=1	M	Cell wall/membrane/envelope biogenesis	PREDICTED: hyaluronan synthase 3 isoform X2 [Bos taurus]	biological process: biological regulation (GO:0065007);; biological process: single-organism process (GO:0044699);; biological process: metabolic process (GO:0008152);; cellular component: extracellular region part (GO:0044421);; cellular component: extracellular region (GO:0005576);; molecular function: catalytic activity (GO:0003824);;
gene708	0.514828	37	0.575435	40	0.946215	45	12.7237	790	13.7432	625	10.2802	644	4.22e-133	4.0651	up	--	--	Molecular Function: cytokine activity (GO:0005125);; Molecular Function: tumor necrosis factor receptor binding (GO:0005164);; Cellular Component: extracellular space (GO:0005615);; Biological Process: immune response (GO:0006955);; Cellular Component: membrane (GO:0016020);; Biological Process: positive regulation of apoptotic process (GO:0043065);; Biological Process: positive regulation of I-k…	K04721|0|bta:507215|TNFSF10; tumor necrosis factor (ligand) superfamily, member 10; K04721 tumor necrosis factor ligand superfamily member 10 (A)	Cytokine-cytokine receptor interaction (ko04060);; FoxO signaling pathway (ko04068);; Apoptosis (ko04210);; Natural killer cell mediated cytotoxicity (ko04650);; Measles (ko05162);; Influenza A (ko05164)	--	--	TNF(Tumour Necrosis Factor) family	CD40 ligand, soluble form GN=CD40LG OS=Aotus trivirgatus (Three-striped night monkey) PE=2 SV=1	T	Signal transduction mechanisms	PREDICTED: tumor necrosis factor ligand superfamily member 10 isoform X1 [Bos taurus]	cellular component: extracellular region part (GO:0044421);; cellular component: extracellular region (GO:0005576);; cellular component: membrane (GO:0016020);; molecular function: binding (GO:0005488);; biological process: response to stimulus (GO:0050896);; biological process: single-organism process (GO:0044699);; biological process: cellular process (GO:0009987);; biological process: immune s…
gene21605	31.3505	949	25.49	772	52.3641	1322	93.6361	2351	66.6437	1638	88.7029	2240	3.03e-08	1.05196	up	--	--	Molecular Function: sequence-specific DNA binding transcription factor activity (GO:0003700);; Cellular Component: transcription factor complex (GO:0005667);; Cellular Component: cytoplasm (GO:0005737);; Biological Process: regulation of transcription from RNA polymerase II promoter (GO:0006357);; Biological Process: post-embryonic development (GO:0009791);; Biological Process: olfactory bulb int…	K09044|5.50272e-79|bta:515654|ATF5; activating transcription factor 5; K09044 activating transcription factor 5 (A)	--	[K]	Transcription	bZIP transcription factor;; Basic region leucine zipper	Cyclic AMP-dependent transcription factor ATF-4 OS=Bos taurus (Bovine) PE=1 SV=1	K	Transcription	cyclic AMP-dependent transcription factor ATF-5 [Bos taurus]	molecular function: binding (GO:0005488);; molecular function: nucleic acid binding transcription factor activity (GO:0001071);; cellular component: cell part (GO:0044464);; cellular component: cell (GO:0005623);; cellular component: macromolecular complex (GO:0032991);; biological process: multicellular organismal process (GO:0032501);; biological process: single-organism process (GO:0044699);; …
gene12856	1.603	274	1.46815	250	1.56208	282	2.90961	539	3.13875	576	2.01915	391	1.8e-08	0.919037	up	--	--	Cellular Component: synaptic vesicle (GO:0008021);; Molecular Function: Rab GTPase binding (GO:0017137);;	--	--	[R]	General function prediction only	RAVE protein 1 C terminal;; WD domain, G-beta repeat;; Eukaryotic translation initiation factor eIF2A	--	R	General function prediction only	PREDICTED: dmX-like protein 2 isoform X2 [Bos taurus]	molecular function: binding (GO:0005488);; cellular component: cell (GO:0005623);; cellular component: organelle (GO:0043226);; cellular component: synapse part (GO:0044456);; cellular component: synapse (GO:0045202);; cellular component: cell part (GO:0044464);;
gene17224	35.0527	509	22.5173	321	25.8248	369	144.416	2113	83.0337	1217	103.701	1528	3.65e-23	2.03452	up	--	--	Biological Process: antibacterial peptide secretion (GO:0002779);; Molecular Function: metalloendopeptidase activity (GO:0004222);; Biological Process: proteolysis (GO:0006508);; Molecular Function: zinc ion binding (GO:0008270);; Cellular Component: extracellular matrix (GO:0031012);; Biological Process: regulation of cell proliferation (GO:0042127);; Biological Process: response to drug (GO:004…	K01397|2.86044e-164|bta:286794|MMP7; matrix metallopeptidase 7 (matrilysin, uterine) (EC:3.4.24.23); K01397 matrix metalloproteinase-7 (matrilysin, uterine) [EC:3.4.24.23] (A)	Wnt signaling pathway (ko04310)	[OW]	Posttranslational modification, protein turnover, chaperones;; Extracellular structures	Matrixin;; Putative peptidoglycan binding domain	Matrilysin (Precursor; Fragment) GN=MMP7 OS=Felis catus (Cat) PE=2 SV=1	O	Posttranslational modification, protein turnover, chaperones	TPA: matrix metalloproteinase 7 [Bos taurus]	biological process: metabolic process (GO:0008152);; biological process: localization (GO:0051179);; biological process: response to stimulus (GO:0050896);; biological process: single-organism process (GO:0044699);; biological process: multi-organism process (GO:0051704);; biological process: biological regulation (GO:0065007);; biological process: immune system process (GO:0002376);; molecular f…
gene25860	19.7032	205	16.9783	185	19.0152	190	62.966	613	54.9786	527	71.2509	671	4.79e-38	1.65297	up	[O]	Posttranslational modification, protein turnover, chaperones	Molecular Function: threonine-type endopeptidase activity (GO:0004298);; Cellular Component: nucleus (GO:0005634);; Cellular Component: cytoplasm (GO:0005737);; Cellular Component: proteasome core complex (GO:0005839);; Biological Process: antigen processing and presentation (GO:0019882);; Biological Process: proteolysis involved in cellular protein catabolic process (GO:0051603);; Cellular Compo…	K02741|6.48603e-122|bta:510593|PSMB9, LMP2; proteasome (prosome, macropain) subunit, beta type, 9 (EC:3.4.25.1); K02741 20S proteasome subunit beta 9 [EC:3.4.25.1] (A)	Proteasome (ko03050)	[O]	Posttranslational modification, protein turnover, chaperones	Proteasome subunit	Proteasome subunit beta type-9 (Precursor) GN=PSMB9 OS=Bos taurus (Bovine) PE=1 SV=1	O	Posttranslational modification, protein turnover, chaperones	proteasome subunit beta type-9 precursor [Bos taurus]	molecular function: catalytic activity (GO:0003824);; cellular component: cell part (GO:0044464);; cellular component: macromolecular complex (GO:0032991);; cellular component: cell (GO:0005623);; cellular component: organelle (GO:0043226);; biological process: immune system process (GO:0002376);; biological process: metabolic process (GO:0008152);;
gene28431	7.8913	466	6.47601	345	6.81572	368	13.8392	785	7.92289	428	9.68858	580	0.0100385	0.624782	up	[P]	Inorganic ion transport and metabolism	Biological Process: sulfate assimilation (GO:0000103);; Molecular Function: adenylylsulfate kinase activity (GO:0004020);; Molecular Function: sulfate adenylyltransferase (ATP) activity (GO:0004781);; Molecular Function: ATP binding (GO:0005524);; Biological Process: blood coagulation (GO:0007596);; Biological Process: bone development (GO:0060348);;	K13811|0|bta:536409|PAPSS2; 3'-phosphoadenosine 5'-phosphosulfate synthase 2; K13811 3'-phosphoadenosine 5'-phosphosulfate synthase [EC:2.7.7.4 2.7.1.25] (A)	Purine metabolism (ko00230);; Selenocompound metabolism (ko00450);; Sulfur metabolism (ko00920)	[F]	Nucleotide transport and metabolism	Adenylylsulphate kinase;; ATP-sulfurylase;; PUA-like domain;; AAA domain	--	F	Nucleotide transport and metabolism	bifunctional 3&apos;-phosphoadenosine 5&apos;-phosphosulfate synthase 2 [Bos taurus]	biological process: biological regulation (GO:0065007);; biological process: cellular process (GO:0009987);; biological process: single-organism process (GO:0044699);; biological process: multicellular organismal process (GO:0032501);; biological process: metabolic process (GO:0008152);; biological process: developmental process (GO:0032502);; molecular function: catalytic activity (GO:0003824);;…
gene2277	13.5502	89	39.2728	263	22.156	144	466.286	3016	449.641	2841	543.699	3379	4.21e-57	4.23569	up	--	--	Biological Process: release of cytochrome c from mitochondria (GO:0001836);; Cellular Component: mitochondrion (GO:0005739);; Cellular Component: integral component of membrane (GO:0016021);; Biological Process: negative regulation of apoptotic process (GO:0043066);; Biological Process: negative regulation of cysteine-type endopeptidase activity involved in apoptotic process (GO:0043154);; Biolog…	--	--	--	--	Interferon-induced 6-16 family	Interferon alpha-inducible protein 6 (Precursor) GN=IFI6 OS=Bos taurus (Bovine) PE=2 SV=1	T	Signal transduction mechanisms	PREDICTED: interferon alpha-inducible protein 6 isoform X2 [Bos taurus]	cellular component: membrane (GO:0016020);; cellular component: cell part (GO:0044464);; cellular component: organelle (GO:0043226);; cellular component: cell (GO:0005623);; cellular component: membrane part (GO:0044425);; biological process: single-organism process (GO:0044699);; biological process: cellular component organization or biogenesis (GO:0071840);; biological process: biological regul…
gene11919	1.11934	17	0.530795	8	0.696606	11	1.94957	32	1.49636	24	2.34651	40	0.000785385	1.41251	up	--	--	Molecular Function: iron ion binding (GO:0005506);; Cellular Component: cytosol (GO:0005829);; Molecular Function: cysteine dioxygenase activity (GO:0017172);; Biological Process: taurine biosynthetic process (GO:0042412);; Biological Process: L-cysteine metabolic process (GO:0046439);; Biological Process: oxidation-reduction process (GO:0055114);;	K00456|1.41513e-105|bta:514462|CDO1; cysteine dioxygenase type 1 (EC:1.13.11.20); K00456 cysteine dioxygenase [EC:1.13.11.20] (A)	Cysteine and methionine metabolism (ko00270);; Taurine and hypotaurine metabolism (ko00430)	[E]	Amino acid transport and metabolism	Cysteine dioxygenase type I;; Protein of unknown function (DUF1637)	Cysteine dioxygenase type 1 GN=CDO1 OS=Bos taurus (Bovine) PE=2 SV=1	E	Amino acid transport and metabolism	cysteine dioxygenase type 1 [Bos taurus]	biological process: metabolic process (GO:0008152);; biological process: cellular process (GO:0009987);; biological process: single-organism process (GO:0044699);; cellular component: cell part (GO:0044464);; cellular component: cell (GO:0005623);; molecular function: catalytic activity (GO:0003824);; molecular function: binding (GO:0005488);;
gene430	0.185519	12	0.19391	12	0.215175	14	0.721372	54	0.529347	37	0.426412	32	1.18e-05	1.57393	up	[RTKL]	General function prediction only;; Signal transduction mechanisms;; Transcription;; Replication, recombination and repair	Cellular Component: stress fiber (GO:0001725);; Molecular Function: actin binding (GO:0003779);; Molecular Function: myosin light chain kinase activity (GO:0004687);; Molecular Function: calmodulin binding (GO:0005516);; Molecular Function: ATP binding (GO:0005524);; Cellular Component: cytoplasm (GO:0005737);; Cellular Component: plasma membrane (GO:0005886);; Cellular Component: lamellipodium (…	K00907|0|bta:338037|MYLK, MLCK, smMLCK; myosin light chain kinase (EC:2.7.11.18); K00907 myosin-light-chain kinase [EC:2.7.11.18] (A)	Calcium signaling pathway (ko04020);; cGMP-PKG signaling pathway (ko04022);; Vascular smooth muscle contraction (ko04270);; Focal adhesion (ko04510);; Platelet activation (ko04611);; Regulation of actin cytoskeleton (ko04810);; Oxytocin signaling pathway (ko04921);; Gastric acid secretion (ko04971)	[Z]	Cytoskeleton	Immunoglobulin I-set domain;; Protein kinase domain;; Immunoglobulin domain;; Protein tyrosine kinase;; Immunoglobulin domain;; Fibronectin type III domain;; Immunoglobulin V-set domain;; Immunoglobulin domain;; CD80-like C2-set immunoglobulin domain	Myosin light chain kinase, smooth muscle, deglutamylated form GN=MYLK OS=Bos taurus (Bovine) PE=1 SV=1	Z	Cytoskeleton	TPA: myosin light chain kinase, smooth muscle [Bos taurus]	biological process: developmental process (GO:0032502);; biological process: metabolic process (GO:0008152);; biological process: single-organism process (GO:0044699);; biological process: cellular process (GO:0009987);; biological process: multicellular organismal process (GO:0032501);; biological process: response to stimulus (GO:0050896);; biological process: cellular component organization or…
gene9042	39.4414	1810	40.1257	1685	39.1793	1780	67.7727	3118	65.011	3068	69.4946	3238	3.13e-21	0.854831	up	--	--	Cellular Component: cytoplasmic microtubule (GO:0005881);;	--	--	[S]	Function unknown	GRAM domain	GRAM domain-containing protein 3 GN=GRAMD3 OS=Pongo abelii (Sumatran orangutan) PE=2 SV=1	S	Function unknown	PREDICTED: GRAM domain-containing protein 3 isoform X1 [Bos taurus]	cellular component: cell part (GO:0044464);; cellular component: organelle part (GO:0044422);; cellular component: macromolecular complex (GO:0032991);; cellular component: cell (GO:0005623);; cellular component: organelle (GO:0043226);;
gene16537	1.30386	44	1.27252	44	1.2556	42	3.64363	118	2.85169	90	3.46448	107	1.66e-09	1.30161	up	--	--	Cellular Component: extracellular region (GO:0005576);;	--	--	[R]	General function prediction only	Thioesterase-like superfamily;; Thioesterase superfamily	Protein THEM6 (Precursor) GN=THEM6 OS=Bos taurus (Bovine) PE=2 SV=1	S	Function unknown	protein THEM6 precursor [Bos taurus]	cellular component: extracellular region (GO:0005576);;
gene28242	15.1806	418	15.6999	425	13.2467	371	36.9497	1060	35.8086	1046	38.9021	1131	5.08e-46	1.42705	up	[Q]	Secondary metabolites biosynthesis, transport and catabolism	Molecular Function: iron ion binding (GO:0005506);; Cellular Component: endoplasmic reticulum membrane (GO:0005789);; Molecular Function: electron carrier activity (GO:0009055);; Molecular Function: heme binding (GO:0020037);; Biological Process: oxidation-reduction process (GO:0055114);; Molecular Function: aromatase activity (GO:0070330);;	K07424|0|bta:507988|CYP3A4; cytochrome P450, subfamily IIIA, polypeptide 4; K07424 cytochrome P450, family 3, subfamily A [EC:1.14.14.1] (A)	Steroid hormone biosynthesis (ko00140);; Linoleic acid metabolism (ko00591);; Retinol metabolism (ko00830);; Bile secretion (ko04976);; Chemical carcinogenesis (ko05204)	[Q]	Secondary metabolites biosynthesis, transport and catabolism	Cytochrome P450	Cytochrome P450 3A24 GN=CYP3A24 OS=Ovis aries (Sheep) PE=2 SV=1	Q	Secondary metabolites biosynthesis, transport and catabolism	TPA: cytochrome P450, family 3, subfamily A, polypeptide 4 [Bos taurus]	biological process: metabolic process (GO:0008152);; biological process: single-organism process (GO:0044699);; cellular component: membrane (GO:0016020);; cellular component: cell part (GO:0044464);; cellular component: cell (GO:0005623);; cellular component: organelle (GO:0043226);; cellular component: organelle part (GO:0044422);; cellular component: membrane part (GO:0044425);; molecular func…
gene20967	8.58541	276	10.7147	336	8.51894	272	13.4179	441	12.6716	421	12.2878	419	4.84e-05	0.551609	up	[OC]	Posttranslational modification, protein turnover, chaperones;; Energy production and conversion	Cellular Component: spliceosomal complex (GO:0005681);; Biological Process: mitotic nuclear division (GO:0007067);;	--	--	[AD]	RNA processing and modification;; Cell cycle control, cell division, chromosome partitioning	Mitosis protein DIM1;; Thioredoxin	--	D	Cell cycle control, cell division, chromosome partitioning	thioredoxin-like protein 4B [Bos taurus]	biological process: cellular process (GO:0009987);; biological process: single-organism process (GO:0044699);; biological process: cellular component organization or biogenesis (GO:0071840);; cellular component: organelle (GO:0043226);; cellular component: cell (GO:0005623);; cellular component: macromolecular complex (GO:0032991);; cellular component: organelle part (GO:0044422);; cellular compo…
gene27701	9.27678	754	9.75131	810	9.18768	740	21.7991	1712	17.9494	1385	20.867	1569	5.14e-23	1.03625	up	--	--	Biological Process: negative regulation of transcription from RNA polymerase II promoter (GO:0000122);; Molecular Function: ATP binding (GO:0005524);; Molecular Function: protein C-terminus binding (GO:0008022);; Cellular Component: PML body (GO:0016605);; Molecular Function: protein complex binding (GO:0032403);; Molecular Function: activating transcription factor binding (GO:0033613);; Biologic…	K08060|0|bta:508720|CIITA; class II, major histocompatibility complex, transactivator; K08060 class II, major histocompatibility complex, transactivator (A)	Antigen processing and presentation (ko04612);; Toxoplasmosis (ko05145);; Tuberculosis (ko05152);; Influenza A (ko05164);; Primary immunodeficiency (ko05340)	--	--	NACHT domain;; Leucine Rich repeat;; Leucine Rich repeats (2 copies);; Leucine Rich Repeat	NACHT, LRR and PYD domains-containing protein 3 GN=NLRP3 OS=Bos taurus (Bovine) PE=2 SV=1	S	Function unknown	PREDICTED: MHC class II transactivator isoform X4 [Bos taurus]	biological process: biological regulation (GO:0065007);; biological process: response to stimulus (GO:0050896);; molecular function: binding (GO:0005488);; cellular component: cell part (GO:0044464);; cellular component: membrane-enclosed lumen (GO:0031974);; cellular component: organelle part (GO:0044422);; cellular component: cell (GO:0005623);; cellular component: organelle (GO:0043226);;
gene3571	0	0	0.0706372	3	0.108186	7	2.00999	142	1.53698	95	1.72606	123	7.08e-46	5.03	up	--	--	Molecular Function: GTPase activity (GO:0003924);; Molecular Function: GTP binding (GO:0005525);;	--	--	[R]	General function prediction only	Guanylate-binding protein, N-terminal domain;; Guanylate-binding protein, C-terminal domain	Guanylate-binding protein 6 GN=GBP6 OS=Pongo abelii (Sumatran orangutan) PE=2 SV=1	R	General function prediction only	PREDICTED: guanylate-binding protein 4 isoform X2 [Bos taurus]	biological process: metabolic process (GO:0008152);; molecular function: binding (GO:0005488);; molecular function: catalytic activity (GO:0003824);;
gene12915	108.453	692	90.0027	559	102.649	636	134.549	855	112.504	709	127.988	806	0.0248578	0.347295	up	--	--	Cellular Component: nucleus (GO:0005634);; Cellular Component: mitochondrion (GO:0005739);;	--	--	--	--	NADH-ubiquinone reductase complex 1 MLRQ subunit	Cytochrome c oxidase subunit NDUFA4 GN=NDUFA4 OS=Bos taurus (Bovine) PE=1 SV=1	S	Function unknown	normal mucosa of esophagus-specific gene 1 protein [Bos taurus]	cellular component: cell (GO:0005623);; cellular component: organelle (GO:0043226);; cellular component: cell part (GO:0044464);;
gene23211	8.95009	340	9.90277	361	9.12477	348	15.2104	564	16.5296	617	16.4513	623	1.44e-13	0.799382	up	--	--	Cellular Component: integral component of membrane (GO:0016021);;	--	--	--	--	Protein of unknown function (DUF1356)	Transmembrane protein 106A GN=TMEM106A OS=Bos taurus (Bovine) PE=2 SV=1	S	Function unknown	transmembrane protein 106A [Bos taurus]	cellular component: membrane (GO:0016020);; cellular component: membrane part (GO:0044425);;
gene1297	8.1019	475	8.69849	560	6.81005	506	12.3615	793	8.61026	593	10.4382	664	0.00407096	0.434452	up	--	--	Biological Process: angiogenesis (GO:0001525);; Molecular Function: sulfotransferase activity (GO:0008146);; Biological Process: heparan sulfate proteoglycan biosynthetic process (GO:0015012);; Cellular Component: integral component of membrane (GO:0016021);; Biological Process: lung alveolus development (GO:0048286);; Biological Process: neuron development (GO:0048666);; Biological Process: laby…	K02514|0|bta:518563|HS6ST1; heparan sulfate 6-O-sulfotransferase 1; K02514 heparan sulfate 6-O-sulfotransferase HS6ST1 [EC:2.8.2.-] (A)	Glycosaminoglycan biosynthesis - heparan sulfate / heparin (ko00534)	[MG]	Cell wall/membrane/envelope biogenesis;; Carbohydrate transport and metabolism	Sulfotransferase family	--	O	Posttranslational modification, protein turnover, chaperones	heparan-sulfate 6-O-sulfotransferase 1 [Bos taurus]	molecular function: catalytic activity (GO:0003824);; cellular component: membrane part (GO:0044425);; cellular component: membrane (GO:0016020);; biological process: developmental process (GO:0032502);; biological process: reproductive process (GO:0022414);; biological process: metabolic process (GO:0008152);; biological process: cellular process (GO:0009987);; biological process: single-organis…
gene3674	21.5193	597	20.3384	549	20.5821	577	23.063	669	24.6243	729	24.2054	753	0.00779454	0.337014	up	[I]	Lipid transport and metabolism	Biological Process: liver development (GO:0001889);; Cellular Component: mitochondrial matrix (GO:0005759);; Biological Process: glycogen biosynthetic process (GO:0005978);; Biological Process: regulation of gluconeogenesis (GO:0006111);; Biological Process: response to cold (GO:0009409);; Biological Process: post-embryonic development (GO:0009791);; Biological Process: carnitine metabolic proces…	K00249|0|bta:505968|ACADM; acyl-CoA dehydrogenase, C-4 to C-12 straight chain (EC:1.3.8.7); K00249 acyl-CoA dehydrogenase [EC:1.3.8.7] (A)	Fatty acid degradation (ko00071);; Valine, leucine and isoleucine degradation (ko00280);; beta-Alanine metabolism (ko00410);; Propanoate metabolism (ko00640);; Carbon metabolism (ko01200);; Fatty acid metabolism (ko01212);; PPAR signaling pathway (ko03320)	[I]	Lipid transport and metabolism	Acyl-CoA dehydrogenase, C-terminal domain;; Acyl-CoA dehydrogenase, N-terminal domain;; Acyl-CoA dehydrogenase, C-terminal domain;; Acyl-CoA dehydrogenase, middle domain	Medium-chain specific acyl-CoA dehydrogenase, mitochondrial (Precursor) GN=ACADM OS=Bos taurus (Bovine) PE=2 SV=1	I	Lipid transport and metabolism	medium-chain specific acyl-CoA dehydrogenase, mitochondrial precursor [Bos taurus]	biological process: metabolic process (GO:0008152);; biological process: developmental process (GO:0032502);; biological process: single-organism process (GO:0044699);; biological process: response to stimulus (GO:0050896);; biological process: biological regulation (GO:0065007);; biological process: cellular process (GO:0009987);; biological process: multicellular organismal process (GO:0032501)…
gene27	22.1996	698	24.8679	770	22.3233	694	31.3634	978	26.7547	854	33.0075	1071	0.00030411	0.443921	up	--	--	Cellular Component: endoplasmic reticulum (GO:0005783);; Cellular Component: plasma membrane (GO:0005886);;	K05133|0|bta:514889|IFNGR2; interferon gamma receptor 2 (interferon gamma transducer 1); K05133 interferon gamma receptor 2 (A)	Cytokine-cytokine receptor interaction (ko04060);; HIF-1 signaling pathway (ko04066);; Osteoclast differentiation (ko04380);; Jak-STAT signaling pathway (ko04630);; Natural killer cell mediated cytotoxicity (ko04650);; Salmonella infection (ko05132);; Leishmaniasis (ko05140);; Chagas disease (American trypanosomiasis) (ko05142);; Toxoplasmosis (ko05145);; Tuberculosis (ko05152);; Measles (ko05162…	--	--	Tissue factor;; Interferon-alpha/beta receptor, fibronectin type III;; Fibronectin type III domain	Interferon alpha/beta receptor 1 (Precursor) GN=IFNAR1 OS=Bos taurus (Bovine) PE=2 SV=2	W	Extracellular structures	TPA: interferon gamma receptor 2 (interferon gamma transducer 1) [Bos taurus]	cellular component: membrane (GO:0016020);; cellular component: cell part (GO:0044464);; cellular component: organelle (GO:0043226);; cellular component: cell (GO:0005623);;
gene16306	7.29819	142	9.77896	181	7.82985	137	30.8235	561	24.6689	450	32.6965	589	7.51e-35	1.81063	up	--	--	Biological Process: immune response-regulating cell surface receptor signaling pathway (GO:0002768);; Biological Process: cellular calcium ion homeostasis (GO:0006874);; Cellular Component: external side of plasma membrane (GO:0009897);; Biological Process: positive regulation of B cell proliferation (GO:0030890);; Molecular Function: ubiquitin protein ligase binding (GO:0031625);; Biological Pro…	K03160|0|bta:286849|CD40, TNFRSF5; CD40 molecule, TNF receptor superfamily member 5; K03160 tumor necrosis factor receptor superfamily member 5 (A)	Cytokine-cytokine receptor interaction (ko04060);; NF-kappa B signaling pathway (ko04064);; Cell adhesion molecules (CAMs) (ko04514);; Toll-like receptor signaling pathway (ko04620);; Intestinal immune network for IgA production (ko04672);; Malaria (ko05144);; Toxoplasmosis (ko05145);; HTLV-I infection (ko05166);; Epstein-Barr virus infection (ko05169);; Transcriptional misregulation in cancer (k…	--	--	TNFR/NGFR cysteine-rich region	Tumor necrosis factor receptor superfamily member 5 (Precursor) GN=CD40 OS=Bos taurus (Bovine) PE=2 SV=3	T	Signal transduction mechanisms	PREDICTED: tumor necrosis factor receptor superfamily member 5 isoform X1 [Bos taurus]	molecular function: binding (GO:0005488);; cellular component: cell (GO:0005623);; cellular component: organelle (GO:0043226);; cellular component: macromolecular complex (GO:0032991);; cellular component: membrane part (GO:0044425);; cellular component: membrane (GO:0016020);; cellular component: cell part (GO:0044464);; biological process: signaling (GO:0023052);; biological process: single-org…
gene12710	37.7449	1116	34.8414	1009	39.684	1168	52.5411	1561	48.5343	1453	45.9474	1464	2.17e-05	0.462116	up	[O]	Posttranslational modification, protein turnover, chaperones	Biological Process: hair follicle development (GO:0001942);; Cellular Component: nucleus (GO:0005634);; Cellular Component: cytoplasm (GO:0005737);; Biological Process: keratinocyte differentiation (GO:0030216);; Biological Process: hippo signaling (GO:0035329);; Biological Process: positive regulation of apoptotic process (GO:0043065);; Biological Process: negative regulation of epithelial cell …	K16686|0|bta:516557|SAV1; salvador family WW domain containing protein 1; K16686 scaffold protein salvador (A)	Hippo signaling pathway (ko04390)	[R]	General function prediction only	WW domain	E3 ubiquitin-protein ligase NEDD4-like GN=NEDD4L OS=Pongo abelii (Sumatran orangutan) PE=2 SV=1	R	General function prediction only	protein salvador homolog 1 [Bos taurus]	biological process: signaling (GO:0023052);; biological process: developmental process (GO:0032502);; biological process: multicellular organismal process (GO:0032501);; biological process: biological regulation (GO:0065007);; biological process: cellular process (GO:0009987);; biological process: response to stimulus (GO:0050896);; biological process: single-organism process (GO:0044699);; cellu…
gene14426	1.67915	139	2.12924	173	1.43581	119	4.03104	345	3.20422	274	3.00078	263	8.71e-09	1.04365	up	--	--	Molecular Function: identical protein binding (GO:0042802);;	--	--	[Z]	Cytoskeleton	Fes/CIP4, and EFC/F-BAR homology domain;; Variant SH3 domain;; SH3 domain;; Bacterial SH3 domain;; Variant SH3 domain	Cdc42-interacting protein 4 GN=TRIP10 OS=Pongo abelii (Sumatran orangutan) PE=2 SV=1	Z	Cytoskeleton	formin-binding protein 1 [Bos taurus]	molecular function: binding (GO:0005488);;
gene25892	1.0601	28	0.97726	23	0.974245	25	1.77309	49	1.45002	39	1.73609	52	0.00735112	0.863284	up	--	--	--	--	--	--	--	--	--	--	--	PREDICTED: uncharacterized protein LOC100847319 [Bos taurus]	--
gene3630	248.566	1311	273.054	1482	260.763	1370	338.185	1753	309.479	1595	390.252	1990	0.00147025	0.376931	up	--	--	Molecular Function: signal transducer activity (GO:0004871);; Cellular Component: heterotrimeric G-protein complex (GO:0005834);; Biological Process: G-protein coupled receptor signaling pathway (GO:0007186);;	K04542|7.99167e-42|rno:79218|Gng5; guanine nucleotide binding protein (G protein), gamma 5; K04542 guanine nucleotide-binding protein G(I)/G(S)/G(O) subunit gamma-5 (A)	Ras signaling pathway (ko04014);; Chemokine signaling pathway (ko04062);; PI3K-Akt signaling pathway (ko04151);; Circadian entrainment (ko04713);; Retrograde endocannabinoid signaling (ko04723);; Glutamatergic synapse (ko04724);; Cholinergic synapse (ko04725);; Serotonergic synapse (ko04726);; GABAergic synapse (ko04727);; Dopaminergic synapse (ko04728);; Morphine addiction (ko05032);; Alcoholism…	[T]	Signal transduction mechanisms	GGL domain	Guanine nucleotide-binding protein G(I)/G(S)/G(O) subunit gamma-5 (Precursor) GN=GNG5 OS=Pongo abelii (Sumatran orangutan) PE=3 SV=3	T	Signal transduction mechanisms	Guanine nucleotide-binding protein G(I)/G(S)/G(O) subunit gamma-5, partial [Bos mutus]	cellular component: cell part (GO:0044464);; cellular component: membrane (GO:0016020);; cellular component: membrane part (GO:0044425);; cellular component: macromolecular complex (GO:0032991);; cellular component: cell (GO:0005623);; molecular function: molecular transducer activity (GO:0060089);; biological process: biological regulation (GO:0065007);; biological process: cellular process (GO:…
gene1560	17.2423	1408	13.4328	1251	14.8589	1286	35.1161	2178	37.0149	2440	31.8088	2178	2.02e-15	0.802092	up	--	--	Molecular Function: calcium ion binding (GO:0005509);; Cellular Component: cytoplasm (GO:0005737);; Cellular Component: plasma membrane (GO:0005886);; Molecular Function: protein homodimerization activity (GO:0042803);; Molecular Function: protein heterodimerization activity (GO:0046982);;	--	--	[T]	Signal transduction mechanisms	EF-hand domain pair;; EF hand;; EF-hand domain pair;; EF-hand domain	Grancalcin GN=GCA OS=Pongo abelii (Sumatran orangutan) PE=2 SV=1	T	Signal transduction mechanisms	PREDICTED: grancalcin isoform X2 [Bubalus bubalis]	cellular component: cell part (GO:0044464);; cellular component: membrane (GO:0016020);; cellular component: cell (GO:0005623);; molecular function: binding (GO:0005488);;
gene10287	19.7554	917	17.5017	821	18.1274	881	24.3297	1149	26.682	1290	27.1447	1324	6.24e-07	0.540101	up	[C]	Energy production and conversion	Cellular Component: plasma membrane (GO:0005886);; Molecular Function: glutamate:sodium symporter activity (GO:0015501);; Cellular Component: integral component of membrane (GO:0016021);; Molecular Function: sodium:dicarboxylate symporter activity (GO:0017153);; Biological Process: protein homooligomerization (GO:0051260);; Biological Process: L-glutamate import (GO:0051938);; Biological Process:…	K05612|0|bta:282353|SLC1A1; solute carrier family 1 (neuronal/epithelial high affinity glutamate transporter, system Xag), member 1; K05612 solute carrier family 1 (neuronal/epithelial high affinity glutamate transporter), member 1 (A)	Glutamatergic synapse (ko04724);; Protein digestion and absorption (ko04974)	[E]	Amino acid transport and metabolism	Sodium:dicarboxylate symporter family	Excitatory amino acid transporter 3 GN=SLC1A1 OS=Bos taurus (Bovine) PE=2 SV=1	P	Inorganic ion transport and metabolism	excitatory amino acid transporter 3 [Bos taurus]	molecular function: transporter activity (GO:0005215);; cellular component: cell (GO:0005623);; cellular component: membrane part (GO:0044425);; cellular component: membrane (GO:0016020);; cellular component: cell part (GO:0044464);; biological process: cellular process (GO:0009987);; biological process: cellular component organization or biogenesis (GO:0071840);; biological process: single-organ…
gene15957	0	0	0.0209103	0	0.0256982	1	2.15712	104	1.39479	66	1.93688	92	3.54e-42	6.32881	up	--	--	Molecular Function: left-handed Z-DNA binding (GO:0003692);; Molecular Function: RNA binding (GO:0003723);; Molecular Function: double-stranded RNA adenosine deaminase activity (GO:0003726);; Cellular Component: nucleus (GO:0005634);; Cellular Component: cytosol (GO:0005829);; Biological Process: positive regulation of type I interferon-mediated signaling pathway (GO:0060340);;	K12965|0|bta:508333|ZBP1; Z-DNA binding protein 1; K12965 Z-DNA binding protein 1 (A)	Cytosolic DNA-sensing pathway (ko04623)	--	--	Adenosine deaminase z-alpha domain;; RIP homotypic interaction motif	--	K	Transcription	TPA: Z-DNA binding protein 1-like [Bos taurus]	biological process: biological regulation (GO:0065007);; biological process: metabolic process (GO:0008152);; molecular function: catalytic activity (GO:0003824);; molecular function: binding (GO:0005488);; cellular component: cell part (GO:0044464);; cellular component: cell (GO:0005623);; cellular component: organelle (GO:0043226);;
gene11791	116.67	315	117.276	337	112.459	296	549.221	1418	337.071	837	464.611	1121	1.7e-29	1.8503	up	[P]	Inorganic ion transport and metabolism	Biological Process: age-dependent response to reactive oxygen species (GO:0001315);; Biological Process: release of cytochrome c from mitochondria (GO:0001836);; Biological Process: liver development (GO:0001889);; Biological Process: detection of oxygen (GO:0003032);; Biological Process: vasodilation by acetylcholine involved in regulation of systemic arterial blood pressure (GO:0003069);; Molec…	K04564|1.66323e-78|bta:281496|SOD2; superoxide dismutase 2, mitochondrial (EC:1.15.1.1); K04564 superoxide dismutase, Fe-Mn family [EC:1.15.1.1] (A)	FoxO signaling pathway (ko04068);; Peroxisome (ko04146);; Huntington's disease (ko05016)	[P]	Inorganic ion transport and metabolism	Iron/manganese superoxide dismutases, alpha-hairpin domain	Superoxide dismutase [Mn], mitochondrial (Precursor) GN=SOD2 OS=Bos taurus (Bovine) PE=2 SV=1	P	Inorganic ion transport and metabolism	superoxide dismutase [Mn], mitochondrial precursor [Bos taurus]	cellular component: organelle part (GO:0044422);; cellular component: membrane-enclosed lumen (GO:0031974);; cellular component: cell (GO:0005623);; cellular component: organelle (GO:0043226);; cellular component: cell part (GO:0044464);; cellular component: membrane (GO:0016020);; molecular function: binding (GO:0005488);; molecular function: catalytic activity (GO:0003824);; molecular function:…
gene7671	18.3824	405	15.6101	338	17.1797	383	24.3607	553	19.0516	439	21.6238	519	0.00494738	0.442099	up	--	--	Cellular Component: mitochondrial inner membrane (GO:0005743);; Cellular Component: endosome (GO:0005768);;	--	--	--	--	Ovarian carcinoma immunoreactive antigen (OCIA)	OCIA domain-containing protein 2 GN=OCIAD2 OS=Bos taurus (Bovine) PE=2 SV=1	S	Function unknown	OCIA domain-containing protein 2 [Bos taurus]	cellular component: organelle (GO:0043226);; cellular component: cell (GO:0005623);; cellular component: organelle part (GO:0044422);; cellular component: membrane (GO:0016020);; cellular component: cell part (GO:0044464);;
gene28453	0	0	0.253157	9	0.426464	15	4.99379	193	4.51297	171	5.20717	205	1.17e-58	4.46065	up	--	--	Cellular Component: mitochondrion (GO:0005739);; Biological Process: negative regulation of cell proliferation (GO:0008285);; Biological Process: response to virus (GO:0009615);; Biological Process: cellular response to interferon-alpha (GO:0035457);; Molecular Function: identical protein binding (GO:0042802);; Biological Process: negative regulation of apoptotic process (GO:0043066);;	--	--	[R]	General function prediction only	TPR repeat;; Tetratricopeptide repeat;; Tetratricopeptide repeat;; Tetratricopeptide repeat;; Tetratricopeptide repeat;; Tetratricopeptide repeat;; Tetratricopeptide repeat;; Tetratricopeptide repeat;; Tetratricopeptide repeat	Interferon-induced protein with tetratricopeptide repeats 3 GN=IFIT3 OS=Pan troglodytes (Chimpanzee) PE=2 SV=1	T	Signal transduction mechanisms	interferon-induced protein with tetratricopeptide repeats 3 [Bos taurus]	cellular component: organelle (GO:0043226);; cellular component: cell (GO:0005623);; cellular component: cell part (GO:0044464);; molecular function: binding (GO:0005488);; biological process: response to stimulus (GO:0050896);; biological process: cellular process (GO:0009987);; biological process: multi-organism process (GO:0051704);; biological process: biological regulation (GO:0065007);;
gene18792	34.9382	730	30.9169	634	28.4941	597	47.936	1024	37.5721	810	39.3411	858	0.00110881	0.474882	up	--	--	Molecular Function: GTPase activator activity (GO:0005096);; Cellular Component: nucleolus (GO:0005730);; Cellular Component: cytosol (GO:0005829);; Biological Process: regulation of translation (GO:0006417);; Biological Process: cell cycle (GO:0007049);; Biological Process: spermatogenesis (GO:0007283);; Cellular Component: cytoplasmic side of plasma membrane (GO:0009898);; Biological Process: n…	K18154|8.3027e-139|bta:100848920|RGS2; regulator of G-protein signaling 2; K18154 regulator of G-protein signaling 2 (A)	cGMP-PKG signaling pathway (ko04022);; Oxytocin signaling pathway (ko04921)	[T]	Signal transduction mechanisms	Regulator of G protein signaling domain	Regulator of G-protein signaling 2 GN=RGS2 OS=Bos taurus (Bovine) PE=2 SV=1	T	Signal transduction mechanisms	Regulator of G-protein signaling 2, partial [Bos mutus]	cellular component: membrane (GO:0016020);; cellular component: cell part (GO:0044464);; cellular component: cell (GO:0005623);; cellular component: organelle (GO:0043226);; cellular component: organelle part (GO:0044422);; cellular component: membrane part (GO:0044425);; molecular function: enzyme regulator activity (GO:0030234);; biological process: cellular process (GO:0009987);; biological pr…
gene9664	21.6751	1091	24.9387	1261	24.0848	1197	36.6809	1801	33.5156	1631	38.8109	1820	3.36e-09	0.584015	up	--	--	Molecular Function: ubiquitin-specific protease activity (GO:0004843);; Cellular Component: cytoplasm (GO:0005737);; Biological Process: leukocyte cell-cell adhesion (GO:0007159);; Biological Process: glycoprotein biosynthetic process (GO:0009101);; Biological Process: negative regulation of I-kappaB kinase/NF-kappaB signaling (GO:0043124);; Molecular Function: mitogen-activated protein kinase bi…	--	--	--	--	--	--	T	Signal transduction mechanisms	PREDICTED: TNFAIP3-interacting protein 1 isoform X1 [Bos taurus]	biological process: metabolic process (GO:0008152);; biological process: single-organism process (GO:0044699);; biological process: multi-organism process (GO:0051704);; biological process: biological regulation (GO:0065007);; biological process: cellular process (GO:0009987);; biological process: biological adhesion (GO:0022610);; molecular function: binding (GO:0005488);; molecular function: ca…
gene16350	1.38425	68	0.53082	28	1.30799	54	2.42545	138	1.14577	53	2.02769	101	0.0443554	0.975691	up	--	--	--	--	--	--	--	ENV polyprotein (coat polyprotein)	Transmembrane protein (Precursor) GN=ERVW-1 OS=Hylobates pileatus (Pileated gibbon) PE=3 SV=1	S	Function unknown	PREDICTED: endogenous retrovirus group PABLB member 1 Env polyprotein-like [Bos taurus]	--
gene14984	0.320685	28	0.532916	47	0.419777	37	0.782618	71	0.543217	49	0.735616	70	0.0148915	0.776452	up	--	--	Biological Process: protein homooligomerization (GO:0051260);;	--	--	[R]	General function prediction only	BTB/POZ domain	Potassium channel regulatory protein GN=KCNRG OS=Bos taurus (Bovine) PE=2 SV=1	R	General function prediction only	PREDICTED: BTB/POZ domain-containing protein KCTD12 [Bos taurus]	biological process: cellular component organization or biogenesis (GO:0071840);;
gene8300	1.13764	13	0.821333	10	0.734823	8	25.9712	313	24.1066	289	27.7183	327	4.6e-114	4.82599	up	--	--	Biological Process: defense response to virus (GO:0051607);;	K06731|3.84213e-93|bta:618737|BST2; bone marrow stromal antigen 2; K06731 bone marrow stromal cell antigen 2 (A)	--	--	--	--	--	T	Signal transduction mechanisms	bone marrow stromal antigen 2 type A-2 [Bos taurus]	biological process: multi-organism process (GO:0051704);; biological process: immune system process (GO:0002376);; biological process: response to stimulus (GO:0050896);;
gene27852	26.1524	1222	28.372	1318	26.4331	1227	38.322	1790	37.6503	1763	38.2556	1794	1.61e-08	0.523317	up	--	--	Biological Process: intracellular protein transport (GO:0006886);; Biological Process: vesicle-mediated transport (GO:0016192);; Cellular Component: clathrin adaptor complex (GO:0030131);;	K12404|0|bta:517031|GGA2; golgi-associated, gamma adaptin ear containing, ARF binding protein 2; K12404 ADP-ribosylation factor-binding protein GGA (A)	Lysosome (ko04142)	[U]	Intracellular trafficking, secretion, and vesicular transport	VHS domain;; GAT domain;; Adaptin C-terminal domain	AP-1 complex subunit gamma-1 GN=AP1G1 OS=Pongo abelii (Sumatran orangutan) PE=2 SV=1	U	Intracellular trafficking, secretion, and vesicular transport	PREDICTED: ADP-ribosylation factor-binding protein GGA2 isoform X2 [Bos taurus]	cellular component: cell part (GO:0044464);; cellular component: membrane (GO:0016020);; cellular component: macromolecular complex (GO:0032991);; cellular component: membrane part (GO:0044425);; cellular component: cell (GO:0005623);; biological process: localization (GO:0051179);;
gene24815	86.1985	4730	107.12	5812	92.9695	5075	111.689	6121	120.877	6652	125.27	6769	0.00329296	0.342548	up	[LKJ]	Replication, recombination and repair;; Transcription;; Translation, ribosomal structure and biogenesis	Molecular Function: nucleic acid binding (GO:0003676);; Molecular Function: ATP binding (GO:0005524);; Cellular Component: nucleolus (GO:0005730);; Cellular Component: cytoplasm (GO:0005737);; Molecular Function: ATP-dependent helicase activity (GO:0008026);;	K14805|0|bta:529613|DDX24; DEAD (Asp-Glu-Ala-Asp) box helicase 24 (EC:3.6.1.-); K14805 ATP-dependent RNA helicase DDX24/MAK5 [EC:3.6.4.13] (A)	--	[A]	RNA processing and modification	DEAD/DEAH box helicase;; Helicase conserved C-terminal domain;; SNF2 family N-terminal domain;; Protein of unknown function (DUF1253)	ATP-dependent RNA helicase DDX24 GN=DDX24 OS=Pongo abelii (Sumatran orangutan) PE=2 SV=1	A	RNA processing and modification	ATP-dependent RNA helicase DDX24 [Bos taurus]	biological process: metabolic process (GO:0008152);; biological process: single-organism process (GO:0044699);; biological process: cellular process (GO:0009987);; molecular function: binding (GO:0005488);; molecular function: catalytic activity (GO:0003824);; cellular component: organelle part (GO:0044422);; cellular component: organelle (GO:0043226);; cellular component: cell (GO:0005623);; cel…
gene8262	16.6774	192	13.9305	163	17.59	192	27.4613	306	28.1595	296	38.55	388	3.1e-08	0.871993	up	--	--	Cellular Component: extracellular region (GO:0005576);; Molecular Function: growth factor activity (GO:0008083);;	K05504|5.14823e-146|bta:618677|GDF15; growth differentiation factor 15; K05504 growth differentiation factor 15 (A)	--	[T]	Signal transduction mechanisms	Transforming growth factor beta like domain	Growth/differentiation factor 9 (Precursor) GN=GDF9 OS=Capra hircus (Goat) PE=3 SV=1	T	Signal transduction mechanisms	growth/differentiation factor 15 precursor [Bos taurus]	molecular function: binding (GO:0005488);; cellular component: extracellular region (GO:0005576);;
gene21232	18.4229	1226	14.7588	1022	16.3216	1133	18.143	1341	19.8099	1289	20.5476	1455	0.0333472	0.289751	up	--	--	Molecular Function: selenium binding (GO:0008430);; Biological Process: cell redox homeostasis (GO:0045454);;	--	--	--	--	--	Selenoprotein W GN=SEPW1 OS=Ovis aries (Sheep) PE=1 SV=4	R	General function prediction only	selenoprotein V [Bos taurus]	molecular function: binding (GO:0005488);; biological process: biological regulation (GO:0065007);; biological process: cellular process (GO:0009987);; biological process: single-organism process (GO:0044699);;
gene16358	64.7906	2508	65.4599	2525	63.9015	2455	92.6609	3554	89.2121	3390	98.2934	3776	1.16e-08	0.535323	up	--	--	Cellular Component: intracellular (GO:0005622);; Biological Process: multicellular organismal development (GO:0007275);; Biological Process: spermatogenesis (GO:0007283);; Molecular Function: zinc ion binding (GO:0008270);; Biological Process: cell differentiation (GO:0030154);;	K15697|1.12766e-171|bta:513479|RNF114, Znf313; ring finger protein 114; K15697 RING finger protein 114 (A)	--	--	--	Drought induced 19 protein (Di19), zinc-binding;; Zinc finger, C3HC4 type (RING finger);; Zinc finger, C3HC4 type (RING finger);; Ring finger domain;; zinc finger of C3HC4-type, RING;; Zinc finger, C3HC4 type (RING finger);; zinc-RING finger domain;; RING-type zinc-finger	E3 ubiquitin-protein ligase RNF114 GN=RNF114 OS=Bos taurus (Bovine) PE=2 SV=1	O	Posttranslational modification, protein turnover, chaperones	RING finger protein 114, partial [Bos mutus]	cellular component: cell part (GO:0044464);; cellular component: cell (GO:0005623);; molecular function: binding (GO:0005488);; biological process: developmental process (GO:0032502);; biological process: reproductive process (GO:0022414);; biological process: reproduction (GO:0000003);; biological process: single-organism process (GO:0044699);; biological process: cellular process (GO:0009987);;…
gene1095	0.189415	18	0.217493	25	0.111414	17	1.40061	226	1.81568	300	1.32574	223	2.07e-56	3.5986	up	--	--	Molecular Function: serine-type endopeptidase activity (GO:0004252);; Molecular Function: scavenger receptor activity (GO:0005044);; Cellular Component: cytoplasm (GO:0005737);; Cellular Component: plasma membrane (GO:0005886);; Biological Process: proteolysis (GO:0006508);; Cellular Component: integral component of membrane (GO:0016021);;	K09633|0|bta:511037|TMPRSS2; transmembrane protease, serine 2 (EC:3.4.21.-); K09633 transmembrane protease, serine 2 (A)	Influenza A (ko05164);; Transcriptional misregulation in cancer (ko05202)	[E]	Amino acid transport and metabolism	Trypsin;; Scavenger receptor cysteine-rich domain;; Domain of unknown function (DUF1986);; Scavenger receptor cysteine-rich domain	Enteropeptidase catalytic light chain (Precursor) GN=TMPRSS15 OS=Bos taurus (Bovine) PE=1 SV=1	O	Posttranslational modification, protein turnover, chaperones	transmembrane protease serine 2 [Bos taurus]	biological process: localization (GO:0051179);; biological process: metabolic process (GO:0008152);; molecular function: receptor activity (GO:0004872);; molecular function: catalytic activity (GO:0003824);; cellular component: membrane part (GO:0044425);; cellular component: cell (GO:0005623);; cellular component: cell part (GO:0044464);; cellular component: membrane (GO:0016020);;
gene11439	26.7936	1100	21.7232	851	22.0522	893	28.9669	1323	25.5499	1087	24.8147	1169	0.0334214	0.348609	up	--	--	Molecular Function: GTP binding (GO:0005525);; Cellular Component: nucleus (GO:0005634);; Cellular Component: lysosome (GO:0005764);; Molecular Function: protein heterodimerization activity (GO:0046982);;	K16186|0|phd:102335594|RRAGD; Ras-related GTP binding D; K16186 Ras-related GTP-binding protein C/D (A)	mTOR signaling pathway (ko04150)	[U]	Intracellular trafficking, secretion, and vesicular transport	Gtr1/RagA G protein conserved region;; ADP-ribosylation factor family;; Miro-like protein;; Signal recognition particle receptor beta subunit	Ras-related GTP-binding protein A GN=RRAGA OS=Bos taurus (Bovine) PE=2 SV=1	U	Intracellular trafficking, secretion, and vesicular transport	PREDICTED: ras-related GTP-binding protein D [Pantholops hodgsonii]	molecular function: binding (GO:0005488);; cellular component: cell part (GO:0044464);; cellular component: organelle (GO:0043226);; cellular component: cell (GO:0005623);;
Cow_newGene_3750	10.0411	915	9.63911	898	11.0468	1033	15.4853	1535	10.866	1087	14.43	1549	0.000136776	0.569816	up	--	--	--	--	--	--	--	--	--	--	--	Metastasis-associated lung adenocarcinoma transcript 1, partial [Bos mutus]	--
gene213	7.2118	337	9.10635	419	9.36444	401	12.0419	602	12.9777	581	11.676	559	7.12e-07	0.608627	up	[H]	Coenzyme transport and metabolism	Molecular Function: coproporphyrinogen oxidase activity (GO:0004109);; Cellular Component: mitochondrion (GO:0005739);; Biological Process: heme biosynthetic process (GO:0006783);; Molecular Function: protein homodimerization activity (GO:0042803);; Biological Process: oxidation-reduction process (GO:0055114);;	K00228|0|bta:540283|CPOX; coproporphyrinogen oxidase (EC:1.3.3.3); K00228 coproporphyrinogen III oxidase [EC:1.3.3.3] (A)	Porphyrin and chlorophyll metabolism (ko00860)	[H]	Coenzyme transport and metabolism	Coproporphyrinogen III oxidase	--	H	Coenzyme transport and metabolism	coproporphyrinogen-III oxidase, mitochondrial [Bos taurus]	biological process: metabolic process (GO:0008152);; biological process: cellular process (GO:0009987);; biological process: single-organism process (GO:0044699);; molecular function: binding (GO:0005488);; molecular function: catalytic activity (GO:0003824);; cellular component: cell part (GO:0044464);; cellular component: organelle (GO:0043226);; cellular component: cell (GO:0005623);;
gene31854	43.2454	402	40.7276	408	40.9621	360	47.4843	483	58.9538	578	56.7652	543	0.000474533	0.46827	up	--	--	Biological Process: mitochondrion degradation (GO:0000422);; Biological Process: response to hypoxia (GO:0001666);; Cellular Component: integral component of mitochondrial outer membrane (GO:0031307);;	K17986|6.85511e-103|oas:101107165|FUNDC1; FUN14 domain containing 1; K17986 FUN14 domain-containing protein 1 (A)	--	[S]	Function unknown	FUN14 family	FUN14 domain-containing protein 1 GN=FUNDC1 OS=Bos taurus (Bovine) PE=2 SV=1	S	Function unknown	PREDICTED: FUN14 domain-containing protein 1 [Ovis aries]	biological process: metabolic process (GO:0008152);; biological process: cellular process (GO:0009987);; biological process: response to stimulus (GO:0050896);; cellular component: cell (GO:0005623);; cellular component: organelle (GO:0043226);; cellular component: organelle part (GO:0044422);; cellular component: membrane part (GO:0044425);; cellular component: membrane (GO:0016020);; cellular c…
gene17138	6.2476	243	3.8944	141	5.21606	231	8.00902	370	6.24956	240	6.15017	287	0.0494909	0.566967	up	--	--	Molecular Function: phospholipid binding (GO:0005543);; Cellular Component: protein complex (GO:0043234);; Cellular Component: synapse (GO:0045202);;	--	--	[W]	Extracellular structures	PDZ domain (Also known as DHR or GLGF)	Alpha-1-syntrophin GN=SNTA1 OS=Oryctolagus cuniculus (Rabbit) PE=1 SV=1	W	Extracellular structures	PREDICTED: beta-1-syntrophin isoform X2 [Bos taurus]	molecular function: binding (GO:0005488);; cellular component: macromolecular complex (GO:0032991);; cellular component: synapse (GO:0045202);;
gene25682	47.7854	5010	50.6602	5307	50.4315	5280	59.8428	6271	59.3329	6192	56.8551	5939	0.0204949	0.257635	up	--	--	--	K06732|0|bta:540622|CDCP1; CUB domain containing protein 1; K06732 CUB domain-containing protein 1 (A)	--	--	--	CUB domain	--	S	Function unknown	PREDICTED: CUB domain-containing protein 1 [Bos taurus]	--
gene21359	16.2663	304	24.8139	475	22.5331	404	48.6433	879	64.0541	1151	61.9022	1115	1.4e-21	1.42612	up	--	--	Cellular Component: integral component of plasma membrane (GO:0005887);; Cellular Component: cell surface (GO:0009986);; Molecular Function: kinase activity (GO:0016301);; Biological Process: phosphorylation (GO:0016310);; Molecular Function: enzyme binding (GO:0019899);; Cellular Component: anchored component of membrane (GO:0031225);;	K03985|0|bta:281983|PLAUR; plasminogen activator, urokinase receptor; K03985 plasminogen activator, urokinase receptor (A)	Complement and coagulation cascades (ko04610);; Proteoglycans in cancer (ko05205)	--	--	u-PAR/Ly-6 domain	Urokinase plasminogen activator surface receptor (Precursor) GN=PLAUR OS=Bos taurus (Bovine) PE=2 SV=1	T	Signal transduction mechanisms	urokinase plasminogen activator surface receptor precursor [Bos taurus]	molecular function: binding (GO:0005488);; molecular function: catalytic activity (GO:0003824);; cellular component: cell part (GO:0044464);; cellular component: membrane (GO:0016020);; cellular component: membrane part (GO:0044425);; cellular component: cell (GO:0005623);; biological process: cellular process (GO:0009987);; biological process: metabolic process (GO:0008152);;
gene22331	153.93	1323	194.804	1614	163.432	1374	980.156	8382	896.512	7715	958.263	8404	1.19e-143	2.52489	up	--	--	Biological Process: MAPK cascade (GO:0000165);; Biological Process: monocyte chemotaxis (GO:0002548);; Cellular Component: extracellular space (GO:0005615);; Biological Process: inflammatory response (GO:0006954);; Biological Process: cytoskeleton organization (GO:0007010);; Molecular Function: chemokine activity (GO:0008009);; Biological Process: regulation of cell shape (GO:0008360);; Biologica…	K14624|1.62739e-56|bta:281043|CCL2, MCP-1, MCP-1A, MCP1, MCP1A, SCYA2; chemokine (C-C motif) ligand 2; K14624 C-C motif chemokine 2 (A)	Cytokine-cytokine receptor interaction (ko04060);; Chemokine signaling pathway (ko04062);; NOD-like receptor signaling pathway (ko04621);; TNF signaling pathway (ko04668);; Chagas disease (American trypanosomiasis) (ko05142);; Malaria (ko05144);; Influenza A (ko05164);; Herpes simplex infection (ko05168);; Rheumatoid arthritis (ko05323)	--	--	Small cytokines (intecrine/chemokine), interleukin-8 like	C-C motif chemokine 2 (Precursor) GN=CCL2 OS=Bos taurus (Bovine) PE=3 SV=1	W	Extracellular structures	C-C motif chemokine 2, partial [Bos mutus]	cellular component: extracellular region (GO:0005576);; cellular component: extracellular region part (GO:0044421);; molecular function: binding (GO:0005488);; biological process: localization (GO:0051179);; biological process: cellular component organization or biogenesis (GO:0071840);; biological process: response to stimulus (GO:0050896);; biological process: multi-organism process (GO:0051704…
gene16002	45.4474	2055	48.0276	2217	48.476	2175	61.9661	2689	58.8483	2496	67.3768	2811	0.00208942	0.329066	up	--	--	Molecular Function: DNA binding (GO:0003677);; Molecular Function: ubiquitin-protein transferase activity (GO:0004842);; Molecular Function: zinc ion binding (GO:0008270);; Biological Process: negative regulation of NF-kappaB transcription factor activity (GO:0032088);; Biological Process: positive regulation of NF-kappaB import into nucleus (GO:0042346);; Biological Process: positive regulation …	K10630|0|bta:504400|RBCK1, C20ORF18; RanBP-type and C3HC4-type zinc finger containing 1; K10630 RanBP-type and C3HC4-type zinc finger-containing protein 1 (A)	--	[O]	Posttranslational modification, protein turnover, chaperones	Ring finger domain;; zinc-RING finger domain;; IBR domain;; Zinc finger, C3HC4 type (RING finger)	Sharpin GN=SHARPIN OS=Bos taurus (Bovine) PE=3 SV=1	O	Posttranslational modification, protein turnover, chaperones	PREDICTED: ranBP-type and C3HC4-type zinc finger-containing protein 1 isoform X1 [Bos taurus]	molecular function: catalytic activity (GO:0003824);; molecular function: binding (GO:0005488);; cellular component: cell (GO:0005623);; cellular component: macromolecular complex (GO:0032991);; cellular component: cell part (GO:0044464);; biological process: metabolic process (GO:0008152);; biological process: signaling (GO:0023052);; biological process: response to stimulus (GO:0050896);; biolo…
gene6544	7.03276	329	5.15838	246	8.57511	352	11.1694	534	7.80584	341	9.93191	446	0.020072	0.530775	up	--	--	Molecular Function: RNA polymerase II core promoter proximal region sequence-specific DNA binding (GO:0000978);; Molecular Function: RNA polymerase II core promoter proximal region sequence-specific DNA binding transcription factor activity involved in negative regulation of transcription (GO:0001078);; Molecular Function: RNA polymerase II activating transcription factor binding (GO:0001102);; M…	K03730|0|bta:613907|BHLHE41, BHLHB3; basic helix-loop-helix family, member e41; K03730 class B basic helix-loop-helix protein 3 (A)	Circadian rhythm (ko04710)	[K]	Transcription	Helix-loop-helix DNA-binding domain;; Hairy Orange	Class E basic helix-loop-helix protein 40 GN=BHLHE40 OS=Bos taurus (Bovine) PE=2 SV=1	K	Transcription	TPA: basic helix-loop-helix domain containing, class B, 3 [Bos taurus]	biological process: metabolic process (GO:0008152);; biological process: rhythmic process (GO:0048511);; biological process: multicellular organismal process (GO:0032501);; biological process: single-organism process (GO:0044699);; biological process: biological regulation (GO:0065007);; biological process: cellular process (GO:0009987);; cellular component: cell part (GO:0044464);; cellular comp…
gene2345	104.548	1215	107.488	1253	101.397	1191	127.355	1511	119.643	1442	126.985	1551	0.00271592	0.317628	up	--	--	Cellular Component: endoplasmic reticulum (GO:0005783);; Cellular Component: integral component of membrane (GO:0016021);;	--	--	[S]	Function unknown	Uncharacterised protein family (UPF0220)	Transmembrane protein 50B GN=TMEM50B OS=Pongo abelii (Sumatran orangutan) PE=2 SV=1	S	Function unknown	transmembrane protein 50A [Bos taurus]	cellular component: organelle (GO:0043226);; cellular component: cell (GO:0005623);; cellular component: membrane part (GO:0044425);; cellular component: membrane (GO:0016020);; cellular component: cell part (GO:0044464);;
gene5166	13.8913	396	12.2806	416	13.3935	402	20.7431	591	19.7149	532	24.2812	611	5.73e-06	0.533311	up	--	--	Molecular Function: carbohydrate binding (GO:0030246);;	--	--	[TV]	Signal transduction mechanisms;; Defense mechanisms	Lectin C-type domain	C-type lectin domain family 12 member B GN=CLEC12B OS=Bos taurus (Bovine) PE=2 SV=1	T	Signal transduction mechanisms	PREDICTED: killer cell lectin-like receptor subfamily G member 2 isoform X2 [Bos taurus]	molecular function: binding (GO:0005488);;
gene3901	8.94879	536	7.47048	423	7.92337	446	12.1635	694	10.1893	560	10.656	630	0.00534193	0.440348	up	[R]	General function prediction only	Molecular Function: transporter activity (GO:0005215);; Cellular Component: integral component of membrane (GO:0016021);; Biological Process: transmembrane transport (GO:0055085);;	K14389|0|bta:526890|SLC5A9; solute carrier family 5 (sodium/sugar cotransporter), member 9; K14389 solute carrier family 5 (sodium/glucose cotransporter), member 9 (A)	--	[P]	Inorganic ion transport and metabolism	Sodium:solute symporter family	Sodium/glucose cotransporter 1 GN=SLC5A1 OS=Ovis aries (Sheep) PE=2 SV=1	P	Inorganic ion transport and metabolism	sodium/glucose cotransporter 4 [Bos taurus]	biological process: localization (GO:0051179);; biological process: cellular process (GO:0009987);; biological process: single-organism process (GO:0044699);; cellular component: membrane (GO:0016020);; cellular component: membrane part (GO:0044425);; molecular function: transporter activity (GO:0005215);;
gene7881	71.1451	4621	60.129	3823	62.3823	4057	92.1514	6168	93.6717	6340	83.3307	5873	2.59e-07	0.572989	up	--	--	Molecular Function: receptor activity (GO:0004872);; Cellular Component: lysosomal membrane (GO:0005765);; Biological Process: protein targeting to lysosome (GO:0006622);; Biological Process: cell adhesion (GO:0007155);; Cellular Component: integral component of membrane (GO:0016021);; Molecular Function: enzyme binding (GO:0019899);; Cellular Component: lysosomal lumen (GO:0043202);;	K12384|0|bta:533177|SCARB2; scavenger receptor class B, member 2; K12384 lysosome membrane protein 2 (A)	Lysosome (ko04142)	[T]	Signal transduction mechanisms	CD36 family	Scavenger receptor class B member 1 GN=SCARB1 OS=Bos taurus (Bovine) PE=2 SV=1	T	Signal transduction mechanisms	lysosome membrane protein 2 precursor [Bos taurus]	molecular function: receptor activity (GO:0004872);; molecular function: binding (GO:0005488);; cellular component: organelle part (GO:0044422);; cellular component: membrane-enclosed lumen (GO:0031974);; cellular component: membrane part (GO:0044425);; cellular component: cell (GO:0005623);; cellular component: organelle (GO:0043226);; cellular component: cell part (GO:0044464);; cellular compon…
gene2570	6.20213	759	2.92379	377	4.34169	537	10.5522	1354	6.10837	795	7.47616	986	0.000660849	0.918483	up	[RTKL]	General function prediction only;; Signal transduction mechanisms;; Transcription;; Replication, recombination and repair	Biological Process: endochondral bone growth (GO:0003416);; Molecular Function: collagen binding (GO:0005518);; Molecular Function: ATP binding (GO:0005524);; Biological Process: cell adhesion (GO:0007155);; Biological Process: positive regulation of fibroblast migration (GO:0010763);; Cellular Component: membrane (GO:0016020);; Biological Process: peptidyl-tyrosine phosphorylation (GO:0018108);;…	K05125|0|chx:100860806|discoidin domain receptor family member 2; K05125 discoidin domain receptor family member 2 [EC:2.7.10.1] (A)	--	[T]	Signal transduction mechanisms	Protein tyrosine kinase;; Protein kinase domain;; F5/8 type C domain	Epithelial discoidin domain-containing receptor 1 (Precursor) GN=DDR1 OS=Pan troglodytes (Chimpanzee) PE=3 SV=1	T	Signal transduction mechanisms	PREDICTED: discoidin domain-containing receptor 2 isoform X2 [Bos taurus]	biological process: response to stimulus (GO:0050896);; biological process: cellular component organization or biogenesis (GO:0071840);; biological process: biological regulation (GO:0065007);; biological process: multicellular organismal process (GO:0032501);; biological process: single-organism process (GO:0044699);; biological process: cellular process (GO:0009987);; biological process: biolog…
Cow_newGene_1933	1.19701	33	0.929853	21	1.17131	26	1.49555	36	2.48396	51	2.726	58	0.0168732	0.846197	up	--	--	--	--	--	--	--	--	--	--	--	--	--
gene7857	3.00904	158	2.95607	150	2.79035	145	6.05006	323	3.41405	187	4.40874	251	0.000530549	0.771467	up	--	--	Cellular Component: extracellular space (GO:0005615);; Cellular Component: plasma membrane (GO:0005886);; Molecular Function: growth factor activity (GO:0008083);; Biological Process: positive regulation of cell proliferation (GO:0008284);; Cellular Component: integral component of membrane (GO:0016021);; Biological Process: negative regulation of apoptotic process (GO:0043066);; Biological Proce…	K09783|7.54344e-96|bta:280737|BTC; betacellulin; K09783 betacellulin (A)	ErbB signaling pathway (ko04012)	--	--	--	Betacellulin (Precursor) GN=BTC OS=Bos taurus (Bovine) PE=2 SV=1	T	Signal transduction mechanisms	probetacellulin precursor [Bos taurus]	cellular component: cell (GO:0005623);; cellular component: extracellular region part (GO:0044421);; cellular component: extracellular region (GO:0005576);; cellular component: membrane part (GO:0044425);; cellular component: membrane (GO:0016020);; cellular component: cell part (GO:0044464);; molecular function: binding (GO:0005488);; biological process: biological regulation (GO:0065007);;
gene19219	0.281516	9	0.470503	17	0.56956	18	1.36524	45	2.67551	74	3.14268	95	1.36e-10	2.21062	up	[T]	Signal transduction mechanisms	Molecular Function: protein tyrosine phosphatase activity (GO:0004725);;	K07293|0|bta:526769|tyrosine-protein phosphatase non-receptor type 11; K07293 tyrosine-protein phosphatase non-receptor type 11 [EC:3.1.3.48] (A)	Ras signaling pathway (ko04014);; Jak-STAT signaling pathway (ko04630);; Natural killer cell mediated cytotoxicity (ko04650);; Leukocyte transendothelial migration (ko04670);; Neurotrophin signaling pathway (ko04722);; Adipocytokine signaling pathway (ko04920);; Herpes simplex infection (ko05168);; Proteoglycans in cancer (ko05205);; Renal cell carcinoma (ko05211);; Chronic myeloid leukemia (ko05…	[T]	Signal transduction mechanisms	Protein-tyrosine phosphatase;; SH2 domain	Receptor-type tyrosine-protein phosphatase F (Precursor) GN=PTPRF OS=Bos taurus (Bovine) PE=2 SV=1	T	Signal transduction mechanisms	PREDICTED: tyrosine-protein phosphatase non-receptor type 11-like, partial [Bison bison bison]	biological process: metabolic process (GO:0008152);; biological process: cellular process (GO:0009987);; molecular function: catalytic activity (GO:0003824);;
gene29875	9.20454	276	9.24536	270	9.42899	281	11.4305	351	11.7754	365	12.3131	390	0.00145728	0.43607	up	--	--	Molecular Function: carboxypeptidase activity (GO:0004180);; Cellular Component: lysosome (GO:0005764);; Biological Process: proteolysis (GO:0006508);; Molecular Function: serine-type peptidase activity (GO:0008236);;	K01285|0|bta:534927|PRCP; prolylcarboxypeptidase (angiotensinase C) (EC:3.4.16.2); K01285 lysosomal Pro-X carboxypeptidase [EC:3.4.16.2] (A)	Protein digestion and absorption (ko04974)	[OR]	Posttranslational modification, protein turnover, chaperones;; General function prediction only	Serine carboxypeptidase S28;; Alpha/beta hydrolase family;; alpha/beta hydrolase fold;; PS-10 peptidase S37	Lysosomal Pro-X carboxypeptidase (Precursor) GN=PRCP OS=Bos taurus (Bovine) PE=2 SV=1	O	Posttranslational modification, protein turnover, chaperones	PREDICTED: lysosomal Pro-X carboxypeptidase isoform X1 [Bos taurus]	cellular component: organelle (GO:0043226);; cellular component: cell (GO:0005623);; cellular component: cell part (GO:0044464);; molecular function: catalytic activity (GO:0003824);; biological process: metabolic process (GO:0008152);;
gene12691	36.7423	1197	38.7898	1257	41.1254	1342	50.0933	1655	54.3035	1805	49.3932	1692	4.98e-06	0.459509	up	--	--	Cellular Component: Golgi membrane (GO:0000139);; Cellular Component: Golgi stack (GO:0005795);; Molecular Function: alpha-1,6-mannosylglycoprotein 2-beta-N-acetylglucosaminyltransferase activity (GO:0008455);; Biological Process: oligosaccharide biosynthetic process (GO:0009312);; Cellular Component: integral component of membrane (GO:0016021);; Biological Process: protein N-linked glycosylation…	K00736|0|bta:101906103|MGAT2; mannosyl (alpha-1,6-)-glycoprotein beta-1,2-N-acetylglucosaminyltransferase; K00736 alpha-1,6-mannosyl-glycoprotein beta-1,2-N-acetylglucosaminyltransferase [EC:2.4.1.143] (A)	N-Glycan biosynthesis (ko00510)	[G]	Carbohydrate transport and metabolism	N-acetylglucosaminyltransferase II (MGAT2)	Alpha-1,6-mannosyl-glycoprotein 2-beta-N-acetylglucosaminyltransferase GN=MGAT2 OS=Sus scrofa (Pig) PE=3 SV=1	G	Carbohydrate transport and metabolism	PREDICTED: alpha-1,6-mannosyl-glycoprotein 2-beta-N-acetylglucosaminyltransferase [Bos taurus]	biological process: cellular process (GO:0009987);; biological process: single-organism process (GO:0044699);; biological process: metabolic process (GO:0008152);; cellular component: membrane part (GO:0044425);; cellular component: organelle part (GO:0044422);; cellular component: organelle (GO:0043226);; cellular component: cell (GO:0005623);; cellular component: cell part (GO:0044464);; cellul…
gene18952	142.939	4169	129.576	3561	141.715	3989	198.661	6077	158.668	4958	167.937	5398	2.92e-05	0.50547	up	--	--	Cellular Component: sodium:potassium-exchanging ATPase complex (GO:0005890);; Biological Process: potassium ion transport (GO:0006813);; Biological Process: sodium ion transport (GO:0006814);; Biological Process: cell adhesion (GO:0007155);; Cellular Component: basolateral plasma membrane (GO:0016323);;	K01540|3.63099e-94|bta:519758|ATP1B1; ATPase, Na+/K+ transporting, beta 1 polypeptide; K01540 sodium/potassium-transporting ATPase subunit beta (A)	cGMP-PKG signaling pathway (ko04022);; cAMP signaling pathway (ko04024);; Cardiac muscle contraction (ko04260);; Adrenergic signaling in cardiomyocytes (ko04261);; Insulin secretion (ko04911);; Thyroid hormone synthesis (ko04918);; Thyroid hormone signaling pathway (ko04919);; Aldosterone-regulated sodium reabsorption (ko04960);; Endocrine and other factor-regulated calcium reabsorption (ko04961)…	[P]	Inorganic ion transport and metabolism	Sodium / potassium ATPase beta chain	Sodium/potassium-transporting ATPase subunit beta-1 GN=ATP1B1 OS=Ovis aries (Sheep) PE=2 SV=1	P	Inorganic ion transport and metabolism	sodium/potassium-transporting ATPase subunit beta-1 [Bos taurus]	biological process: localization (GO:0051179);; biological process: single-organism process (GO:0044699);; biological process: biological adhesion (GO:0022610);; cellular component: cell part (GO:0044464);; cellular component: membrane (GO:0016020);; cellular component: membrane part (GO:0044425);; cellular component: macromolecular complex (GO:0032991);; cellular component: cell (GO:0005623);;
gene6832	11.7254	629	11.7087	637	12.7944	674	24.2866	1280	20.7085	1070	24.7083	1271	1.23e-18	0.91938	up	--	--	Cellular Component: membrane (GO:0016020);; Biological Process: antigen processing and presentation of endogenous peptide antigen via MHC class I (GO:0019885);;	--	--	--	--	Immunoglobulin C1-set domain;; Immunoglobulin domain;; Immunoglobulin V-set domain;; Immunoglobulin domain;; Immunoglobulin domain;; CD80-like C2-set immunoglobulin domain;; Immunoglobulin I-set domain	Tapasin-related protein (Precursor) GN=TAPBPL OS=Pongo abelii (Sumatran orangutan) PE=2 SV=2	T	Signal transduction mechanisms	tapasin-related protein precursor [Bos taurus]	biological process: immune system process (GO:0002376);; cellular component: membrane (GO:0016020);;
gene25859	20.3542	961	19.0865	913	20.992	983	47.9824	2206	47.3805	2148	52.7569	2355	3.65e-44	1.24977	up	[V]	Defense mechanisms	Biological Process: positive regulation of T cell mediated cytotoxicity (GO:0001916);; Molecular Function: ATP binding (GO:0005524);; Cellular Component: mitochondrial inner membrane (GO:0005743);; Cellular Component: plasma membrane (GO:0005886);; Biological Process: ATP catabolic process (GO:0006200);; Biological Process: defense response (GO:0006952);; Molecular Function: oligopeptide-transpor…	K05653|0|bta:524959|TAP1; transporter 1, ATP-binding cassette, sub-family B (MDR/TAP); K05653 ATP-binding cassette, subfamily B (MDR/TAP), member 2 (A)	ABC transporters (ko02010);; Phagosome (ko04145);; Antigen processing and presentation (ko04612);; Herpes simplex infection (ko05168);; Primary immunodeficiency (ko05340)	[U]	Intracellular trafficking, secretion, and vesicular transport	ABC transporter transmembrane region;; ABC transporter;; AAA ATPase domain;; AAA domain	Antigen peptide transporter 1 GN=TAP1 OS=Gorilla gorilla gorilla (Lowland gorilla) PE=2 SV=2	U	Intracellular trafficking, secretion, and vesicular transport	PREDICTED: antigen peptide transporter 1 isoform X1 [Bos taurus]	cellular component: organelle (GO:0043226);; cellular component: cell (GO:0005623);; cellular component: macromolecular complex (GO:0032991);; cellular component: membrane part (GO:0044425);; cellular component: organelle part (GO:0044422);; cellular component: membrane (GO:0016020);; cellular component: cell part (GO:0044464);; molecular function: binding (GO:0005488);; molecular function: catal…
gene1335	13.4749	373	13.041	360	13.0058	363	15.4769	446	14.7317	440	14.2199	445	0.0352904	0.29756	up	[S]	Function unknown	Cellular Component: endoplasmic reticulum membrane (GO:0005789);; Biological Process: ceramide metabolic process (GO:0006672);; Cellular Component: integral component of membrane (GO:0016021);;	--	--	[S]	Function unknown	ORMDL family	ORM1-like protein 1 GN=ORMDL1 OS=Bos taurus (Bovine) PE=2 SV=1	S	Function unknown	PREDICTED: ORM1-like protein 1 isoform 2 [Ovis aries]	cellular component: organelle part (GO:0044422);; cellular component: membrane part (GO:0044425);; cellular component: cell (GO:0005623);; cellular component: organelle (GO:0043226);; cellular component: cell part (GO:0044464);; cellular component: membrane (GO:0016020);; biological process: cellular process (GO:0009987);; biological process: single-organism process (GO:0044699);; biological proc…
gene22159	28.407	242	20.9331	178	25.6438	216	37.2374	316	30.0978	254	31.7812	268	0.0481425	0.419149	up	--	--	--	--	--	--	--	Domain of unknown function (DUF4543)	--	S	Function unknown	PREDICTED: uncharacterized protein C17orf67 homolog [Bos taurus]	--
gene23973	7.4952	156	4.56223	91	6.41658	136	13.3931	299	8.07474	184	10.7412	257	0.000160697	0.969622	up	--	--	--	--	--	--	--	--	Coiled-coil domain-containing protein 152 GN=CCDC152 OS=Bos taurus (Bovine) PE=2 SV=2	S	Function unknown	PREDICTED: coiled-coil domain-containing protein 152 [Bos taurus]	--
gene7406	15.9275	1157	17.7616	1279	18.3247	1345	24.7704	1835	25.1442	1848	25.1257	1831	3.91e-09	0.56409	up	[R]	General function prediction only	Biological Process: negative regulation of transcription from RNA polymerase II promoter (GO:0000122);; Molecular Function: transcription regulatory region sequence-specific DNA binding (GO:0000976);; Biological Process: negative regulation of cytokine production (GO:0001818);; Molecular Function: sequence-specific DNA binding transcription factor activity (GO:0003700);; Cellular Component: nucle…	K02580|0|bom:102286969|NFKB1; nuclear factor of kappa light polypeptide gene enhancer in B-cells 1; K02580 nuclear factor NF-kappa-B p105 subunit (A)	MAPK signaling pathway (ko04010);; Ras signaling pathway (ko04014);; cAMP signaling pathway (ko04024);; Chemokine signaling pathway (ko04062);; NF-kappa B signaling pathway (ko04064);; HIF-1 signaling pathway (ko04066);; Sphingolipid signaling pathway (ko04071);; PI3K-Akt signaling pathway (ko04151);; Apoptosis (ko04210);; Osteoclast differentiation (ko04380);; Toll-like receptor signaling pathwa…	--	--	Rel homology domain (RHD);; Ankyrin repeat;; Ankyrin repeats (3 copies);; Ankyrin repeats (many copies);; Ankyrin repeats (many copies);; Ankyrin repeat;; Death domain	Nuclear factor NF-kappa-B p50 subunit GN=NFKB1 OS=Canis familiaris (Dog) PE=2 SV=2	K	Transcription	TPA: nuclear factor kappa-B, subunit 1 [Bos taurus]	cellular component: cell part (GO:0044464);; cellular component: organelle (GO:0043226);; cellular component: cell (GO:0005623);; molecular function: nucleic acid binding transcription factor activity (GO:0001071);; molecular function: binding (GO:0005488);; biological process: response to stimulus (GO:0050896);; biological process: biological regulation (GO:0065007);; biological process: cellula…
gene24237	56.0243	3240	67.3196	3727	68.8061	3872	67.2601	3963	136.632	8132	94.6299	5734	0.00101684	0.736759	up	[C]	Energy production and conversion	Biological Process: optic cup morphogenesis involved in camera-type eye development (GO:0002072);; Biological Process: retinoic acid biosynthetic process (GO:0002138);; Molecular Function: aldehyde dehydrogenase (NAD) activity (GO:0004029);; Molecular Function: aldehyde dehydrogenase [NAD(P)+] activity (GO:0004030);; Cellular Component: cytoplasm (GO:0005737);; Biological Process: nucleus accumbe…	K00129|0|bta:507093|ALDH1A3; aldehyde dehydrogenase 1 family, member A3; K00129 aldehyde dehydrogenase (NAD(P)+) [EC:1.2.1.5] (A)	Glycolysis / Gluconeogenesis (ko00010);; Histidine metabolism (ko00340);; Tyrosine metabolism (ko00350);; Phenylalanine metabolism (ko00360);; beta-Alanine metabolism (ko00410);; Metabolism of xenobiotics by cytochrome P450 (ko00980);; Drug metabolism - cytochrome P450 (ko00982);; Chemical carcinogenesis (ko05204)	[C]	Energy production and conversion	Aldehyde dehydrogenase family;; Protein of unknown function, DUF	Retinal dehydrogenase 1 GN=ALDH1A1 OS=Oryctolagus cuniculus (Rabbit) PE=2 SV=1	C	Energy production and conversion	TPA: aldehyde dehydrogenase family 1 subfamily A3-like [Bos taurus]	biological process: multicellular organismal process (GO:0032501);; biological process: biological regulation (GO:0065007);; biological process: cellular process (GO:0009987);; biological process: single-organism process (GO:0044699);; biological process: metabolic process (GO:0008152);; biological process: developmental process (GO:0032502);; cellular component: cell (GO:0005623);; cellular comp…
gene29745	10.4762	779	10.2088	755	8.85489	654	12.0378	891	11.9045	879	11.6109	858	0.0444772	0.279354	up	[A]	RNA processing and modification	Biological Process: protein polyubiquitination (GO:0000209);; Biological Process: antigen processing and presentation of peptide antigen via MHC class II (GO:0002495);; Molecular Function: ubiquitin-protein transferase activity (GO:0004842);; Cellular Component: lysosomal membrane (GO:0005765);; Molecular Function: zinc ion binding (GO:0008270);; Cellular Component: integral component of membrane…	K10656|0|bom:102270077|MARCH8; membrane-associated ring finger (C3HC4) 8, E3 ubiquitin protein ligase; K10656 E3 ubiquitin-protein ligase MARCH1/8 [EC:6.3.2.19] (A)	--	[A]	RNA processing and modification	RING-variant domain	E3 ubiquitin-protein ligase MARCH8 GN=MARCH8 OS=Bos taurus (Bovine) PE=2 SV=1	A	RNA processing and modification	PREDICTED: E3 ubiquitin-protein ligase MARCH8 isoform X1 [Bos taurus]	molecular function: binding (GO:0005488);; molecular function: catalytic activity (GO:0003824);; cellular component: cell part (GO:0044464);; cellular component: membrane (GO:0016020);; cellular component: membrane part (GO:0044425);; cellular component: organelle part (GO:0044422);; cellular component: organelle (GO:0043226);; cellular component: cell (GO:0005623);; biological process: metabolic…
gene12815	20.7039	1778	17.9528	1464	17.9654	1575	25.2429	2265	25.9385	2394	22.1522	2116	1.57e-05	0.509674	up	[O]	Posttranslational modification, protein turnover, chaperones	--	K10591|0|bom:102274036|NEDD4; neural precursor cell expressed, developmentally down-regulated 4, E3 ubiquitin protein ligase; K10591 E3 ubiquitin-protein ligase NEDD4 [EC:6.3.2.19] (A)	Ubiquitin mediated proteolysis (ko04120);; Endocytosis (ko04144);; Epstein-Barr virus infection (ko05169)	[O]	Posttranslational modification, protein turnover, chaperones	HECT-domain (ubiquitin-transferase);; WW domain	E3 ubiquitin-protein ligase NEDD4-like GN=NEDD4L OS=Pongo abelii (Sumatran orangutan) PE=2 SV=1	O	Posttranslational modification, protein turnover, chaperones	PREDICTED: E3 ubiquitin-protein ligase NEDD4 isoform X1 [Bos taurus]	--
gene7022	11.6733	1257	13.2646	1399	14.1356	1578	17.8993	1946	16.1282	1726	17.1747	1782	0.00156053	0.386072	up	[R]	General function prediction only	Molecular Function: metal ion binding (GO:0046872);;	--	--	--	--	TPR repeat;; Zinc finger C-x8-C-x5-C-x3-H type (and similar);; Tetratricopeptide repeat	Protein unc-45 homolog A GN=UNC45A OS=Pongo abelii (Sumatran orangutan) PE=2 SV=1	R	General function prediction only	PREDICTED: zinc finger CCCH domain-containing protein 7B isoform X1 [Bison bison bison]	molecular function: binding (GO:0005488);;
gene4504	12.5601	140	9.01941	96	11.0782	123	16.7941	194	14.1835	169	18.5252	215	0.00106707	0.699151	up	--	--	Molecular Function: dystroglycan binding (GO:0002162);; Cellular Component: mitochondrion (GO:0005739);; Cellular Component: endoplasmic reticulum (GO:0005783);; Biological Process: mucus secretion (GO:0070254);;	--	--	--	--	Thioredoxin-like	Anterior gradient protein 2 homolog (Precursor) GN=AGR2 OS=Pongo abelii (Sumatran orangutan) PE=2 SV=1	R	General function prediction only	PREDICTED: anterior gradient protein 2 homolog isoform X1 [Bos taurus]	molecular function: binding (GO:0005488);; cellular component: organelle (GO:0043226);; cellular component: cell (GO:0005623);; cellular component: cell part (GO:0044464);; biological process: localization (GO:0051179);; biological process: multicellular organismal process (GO:0032501);; biological process: single-organism process (GO:0044699);; biological process: biological regulation (GO:00650…
gene2629	15.4957	306	14.4252	280	16.473	319	18.6718	365	19.2493	376	22.0564	427	0.0107885	0.38717	up	[R]	General function prediction only	Cellular Component: mitochondrion (GO:0005739);; Biological Process: nitrogen compound metabolic process (GO:0006807);; Molecular Function: hydrolase activity, acting on carbon-nitrogen (but not peptide) bonds (GO:0016810);;	--	--	[E]	Amino acid transport and metabolism	Carbon-nitrogen hydrolase	Nitrilase homolog 1 GN=NIT1 OS=Bos taurus (Bovine) PE=2 SV=1	E	Amino acid transport and metabolism	PREDICTED: nitrilase homolog 1 isoform X1 [Bos taurus]	biological process: metabolic process (GO:0008152);; molecular function: catalytic activity (GO:0003824);; cellular component: cell part (GO:0044464);; cellular component: organelle (GO:0043226);; cellular component: cell (GO:0005623);;
gene11911	17.2239	965	15.3048	839	17.6463	984	22.5676	1336	20.6175	1235	19.3057	1216	8.91e-05	0.460231	up	[R]	General function prediction only	Cellular Component: cytoplasm (GO:0005737);; Biological Process: protein ubiquitination (GO:0016567);;	--	--	[R]	General function prediction only	Ankyrin repeats (3 copies);; Ankyrin repeat;; Ankyrin repeats (many copies);; Ankyrin repeat;; Ankyrin repeats (many copies)	Protein fem-1 homolog C GN=FEM1C OS=Bos taurus (Bovine) PE=2 SV=1	R	General function prediction only	protein fem-1 homolog C [Bos taurus]	cellular component: cell part (GO:0044464);; cellular component: cell (GO:0005623);; biological process: metabolic process (GO:0008152);; biological process: cellular process (GO:0009987);;
gene11521	2.56051	97	2.69307	98	3.00625	111	4.24482	146	4.34247	155	3.93482	164	0.000803793	0.614204	up	--	--	Molecular Function: catalytic activity (GO:0003824);; Cellular Component: nucleus (GO:0005634);; Cellular Component: cytoplasm (GO:0005737);; Biological Process: RNA metabolic process (GO:0016070);; Molecular Function: protein kinase binding (GO:0019901);; Molecular Function: protein kinase A binding (GO:0051018);;	K16524|0|phd:102323347|AKAP7; A kinase (PRKA) anchor protein 7; K16524 A-kinase anchor protein 7 (A)	--	[K]	Transcription	AKAP7 2'5' RNA ligase-like domain	--	K	Transcription	PREDICTED: A-kinase anchor protein 7 isoform gamma isoform X1 [Bos taurus]	biological process: cellular process (GO:0009987);; biological process: metabolic process (GO:0008152);; molecular function: binding (GO:0005488);; molecular function: catalytic activity (GO:0003824);; cellular component: cell (GO:0005623);; cellular component: organelle (GO:0043226);; cellular component: cell part (GO:0044464);;
gene23454	0.755085	134	0.760283	138	0.785357	137	1.21737	208	1.04822	174	1.19383	194	0.00357824	0.513215	up	--	--	--	--	--	[K]	Transcription	BAH domain	--	K	Transcription	PREDICTED: LOW QUALITY PROTEIN: BAH and coiled-coil domain-containing protein 1 isoform X2 [Bos taurus]	--
gene26258	8.78454	56	10.9686	73	6.50745	48	10.2879	79	14.5269	112	16.6263	104	0.00617574	0.731172	up	--	--	Cellular Component: phagocytic cup (GO:0001891);; Molecular Function: calcium ion binding (GO:0005509);; Cellular Component: nucleus (GO:0005634);; Cellular Component: cytosol (GO:0005829);; Cellular Component: actin filament (GO:0005884);; Biological Process: phagocytosis, engulfment (GO:0006911);; Biological Process: inflammatory response (GO:0006954);; Biological Process: Rac protein signal tr…	K18617|4.67084e-89|bta:280989|AIF1, AIF; allograft inflammatory factor 1; K18617 allograft inflammatory factor 1 (A)	--	[T]	Signal transduction mechanisms	--	Allograft inflammatory factor 1 GN=AIF1 OS=Bos taurus (Bovine) PE=2 SV=1	T	Signal transduction mechanisms	allograft inflammatory factor 1 [Bos taurus]	biological process: signaling (GO:0023052);; biological process: cellular process (GO:0009987);; biological process: immune system process (GO:0002376);; biological process: biological regulation (GO:0065007);; biological process: response to stimulus (GO:0050896);; biological process: single-organism process (GO:0044699);; biological process: cellular component organization or biogenesis (GO:007…
gene29595	10.6984	462	9.39489	399	9.49867	417	19.9647	894	16.976	770	17.0779	799	5.64e-17	0.965065	up	--	--	Molecular Function: procollagen-proline 4-dioxygenase activity (GO:0004656);; Molecular Function: iron ion binding (GO:0005506);; Cellular Component: mitochondrion (GO:0005739);; Cellular Component: endoplasmic reticulum lumen (GO:0005788);; Molecular Function: oxidoreductase activity, acting on single donors with incorporation of molecular oxygen, incorporation of two atoms of oxygen (GO:0016702…	K00472|0|cfa:479242|P4HA1; prolyl 4-hydroxylase, alpha polypeptide I; K00472 prolyl 4-hydroxylase [EC:1.14.11.2] (A)	Arginine and proline metabolism (ko00330)	[E]	Amino acid transport and metabolism	Prolyl 4-Hydroxylase alpha-subunit, N-terminal region;; 2OG-Fe(II) oxygenase superfamily;; 2OG-Fe(II) oxygenase superfamily	Prolyl 4-hydroxylase subunit alpha-1 (Precursor) GN=P4HA1 OS=Bos taurus (Bovine) PE=1 SV=1	E	Amino acid transport and metabolism	PREDICTED: prolyl 4-hydroxylase subunit alpha-1 isoform X1 [Bos taurus]	molecular function: binding (GO:0005488);; molecular function: catalytic activity (GO:0003824);; cellular component: organelle (GO:0043226);; cellular component: cell (GO:0005623);; cellular component: membrane-enclosed lumen (GO:0031974);; cellular component: organelle part (GO:0044422);; cellular component: cell part (GO:0044464);; biological process: cellular component organization or biogenes…
gene20136	4.76768	158	14.472	453	6.63109	220	83.8488	2721	93.9737	3046	91.7237	2951	2.91e-36	3.40847	up	--	--	Molecular Function: 2'-5'-oligoadenylate synthetase activity (GO:0001730);; Molecular Function: double-stranded RNA binding (GO:0003725);; Molecular Function: ATP binding (GO:0005524);; Cellular Component: cytoplasm (GO:0005737);; Biological Process: purine nucleotide biosynthetic process (GO:0006164);; Biological Process: immune response (GO:0006955);; Molecular Function: zinc ion binding (GO:00…	K14216|0|bta:654488|OAS1Y; 2',5'-oligoadenylate synthetase 1, 40/46kDa (EC:2.7.7.-); K14216 2'-5'-oligoadenylate synthetase [EC:2.7.7.84] (A)	Hepatitis C (ko05160);; Measles (ko05162);; Influenza A (ko05164);; Herpes simplex infection (ko05168)	--	--	2'-5'-oligoadenylate synthetase 1, domain 2, C-terminus;; Nucleotidyltransferase domain	2&apos;-5&apos;-oligoadenylate synthase 1 GN=OAS1 OS=Sus scrofa (Pig) PE=1 SV=3	J	Translation, ribosomal structure and biogenesis	TPA: 2&apos;,5&apos;-oligoadenylate synthetase 1 [Bos taurus]	biological process: multi-organism process (GO:0051704);; biological process: biological regulation (GO:0065007);; biological process: cellular component organization or biogenesis (GO:0071840);; biological process: response to stimulus (GO:0050896);; biological process: metabolic process (GO:0008152);; biological process: cellular process (GO:0009987);; biological process: immune system process …
gene28405	3.10012	232	3.7163	236	3.13174	222	5.08549	393	5.86125	436	3.56998	317	2.27e-06	0.743513	up	--	--	Molecular Function: inositol tetrakisphosphate 3-kinase activity (GO:0000824);; Biological Process: neural tube formation (GO:0001841);; Cellular Component: nucleus (GO:0005634);; Molecular Function: inositol-1,4,5-trisphosphate 3-kinase activity (GO:0008440);; Biological Process: inositol phosphate biosynthetic process (GO:0032958);;	K00328|0|bom:102287037|IPMK; inositol polyphosphate multikinase; K00328 inositol-polyphosphate multikinase [EC:2.7.1.151] (A)	Inositol phosphate metabolism (ko00562)	[KIT]	Transcription;; Lipid transport and metabolism;; Signal transduction mechanisms	Inositol polyphosphate kinase	Inositol hexakisphosphate kinase 2 GN=IP6K2 OS=Oryctolagus cuniculus (Rabbit) PE=2 SV=1	T	Signal transduction mechanisms	TPA: inositol polyphosphate multikinase [Bos taurus]	molecular function: catalytic activity (GO:0003824);; cellular component: cell (GO:0005623);; cellular component: organelle (GO:0043226);; cellular component: cell part (GO:0044464);; biological process: metabolic process (GO:0008152);; biological process: developmental process (GO:0032502);; biological process: multicellular organismal process (GO:0032501);; biological process: cellular process …
gene26907	21.1621	880	21.0923	774	20.3441	804	28.4322	1059	23.3493	939	29.0892	1083	0.00693351	0.343848	up	[RTKL]	General function prediction only;; Signal transduction mechanisms;; Transcription;; Replication, recombination and repair	Biological Process: positive regulation of protein phosphorylation (GO:0001934);; Molecular Function: protein serine/threonine kinase activity (GO:0004674);; Molecular Function: death receptor binding (GO:0005123);; Molecular Function: ATP binding (GO:0005524);; Cellular Component: mitochondrion (GO:0005739);; Biological Process: apoptotic process (GO:0006917);; Cellular Component: death-inducing…	K02861|0|bta:504727|RIPK1; receptor (TNFRSF)-interacting serine-threonine kinase 1 (EC:2.7.11.1); K02861 receptor-interacting serine/threonine-protein kinase 1 [EC:2.7.11.1] (A)	NF-kappa B signaling pathway (ko04064);; Apoptosis (ko04210);; Toll-like receptor signaling pathway (ko04620);; RIG-I-like receptor signaling pathway (ko04622);; Cytosolic DNA-sensing pathway (ko04623);; TNF signaling pathway (ko04668);; Hepatitis C (ko05160);; Epstein-Barr virus infection (ko05169)	[T]	Signal transduction mechanisms	Protein kinase domain;; Protein tyrosine kinase;; Death domain;; RIP homotypic interaction motif	Receptor-interacting serine/threonine-protein kinase 2 GN=RIPK2 OS=Bos taurus (Bovine) PE=2 SV=1	T	Signal transduction mechanisms	receptor-interacting serine/threonine-protein kinase 1 [Bos taurus]	molecular function: catalytic activity (GO:0003824);; molecular function: binding (GO:0005488);; cellular component: cell (GO:0005623);; cellular component: organelle (GO:0043226);; cellular component: macromolecular complex (GO:0032991);; cellular component: membrane part (GO:0044425);; cellular component: membrane (GO:0016020);; cellular component: cell part (GO:0044464);; biological process: m…
gene11678	37.5078	662	33.8639	584	37.1952	655	45.2066	846	40.5486	745	43.0166	835	0.00407096	0.371552	up	--	--	--	--	--	--	--	--	Glycoprotein integral membrane protein 1 (Precursor) GN=GINM1 OS=Pongo abelii (Sumatran orangutan) PE=2 SV=1	S	Function unknown	PREDICTED: glycoprotein integral membrane protein 1, partial [Bison bison bison]	--
gene14703	25.6472	1069	23.9348	985	24.3847	1029	31.1965	1381	33.5761	1401	31.5976	1391	7.14e-06	0.454003	up	--	--	Biological Process: mitochondrial transport (GO:0006839);; Cellular Component: integral component of membrane (GO:0016021);; Cellular Component: mitochondrial membrane (GO:0031966);;	K15106|0|bom:102286865|SLC25A30; solute carrier family 25, member 30; K15106 solute carrier family 25 (mitochondrial carrier), member 14/30 (A)	--	[C]	Energy production and conversion	Mitochondrial carrier protein	Kidney mitochondrial carrier protein 1 GN=SLC25A30 OS=Macaca fascicularis (Crab-eating macaque) PE=2 SV=1	C	Energy production and conversion	Kidney mitochondrial carrier protein 1, partial [Bos mutus]	cellular component: membrane (GO:0016020);; cellular component: cell part (GO:0044464);; cellular component: organelle (GO:0043226);; cellular component: cell (GO:0005623);; cellular component: membrane part (GO:0044425);; cellular component: organelle part (GO:0044422);; biological process: single-organism process (GO:0044699);; biological process: localization (GO:0051179);;
gene22397	15.917	440	18.5356	504	16.6656	466	20.2986	580	18.3831	520	21.663	632	0.0315896	0.313976	up	--	--	Cellular Component: integral component of membrane (GO:0016021);;	--	--	--	--	Endoplasmic reticulum-based factor for assembly of V-ATPase	Transmembrane protein 199 GN=TMEM199 OS=Pongo abelii (Sumatran orangutan) PE=2 SV=1	S	Function unknown	PREDICTED: transmembrane protein 199 [Bos mutus]	cellular component: membrane (GO:0016020);; cellular component: membrane part (GO:0044425);;
gene4	43.6943	1522	30.823	1067	35.1243	1237	80.7691	2873	52.0814	1867	62.9427	2280	3.45e-07	0.892572	up	--	--	Cellular Component: nucleus (GO:0005634);; Cellular Component: cytoplasm (GO:0005737);; Biological Process: calcium-mediated signaling (GO:0019722);; Biological Process: regulation of phosphoprotein phosphatase activity (GO:0043666);; Biological Process: skeletal muscle fiber development (GO:0048741);;	K17901|8.34067e-148|hgl:101705243|Rcan1; regulator of calcineurin 1; K17901 calcipressin-1 (A)	Thyroid hormone signaling pathway (ko04919);; Oxytocin signaling pathway (ko04921)	[TR]	Signal transduction mechanisms;; General function prediction only	Calcipressin	Calcipressin-1 GN=RCAN1 OS=Ovis aries (Sheep) PE=2 SV=1	T	Signal transduction mechanisms	PREDICTED: calcipressin-1 isoform X1 [Bos taurus]	cellular component: cell part (GO:0044464);; cellular component: organelle (GO:0043226);; cellular component: cell (GO:0005623);; biological process: signaling (GO:0023052);; biological process: developmental process (GO:0032502);; biological process: cellular process (GO:0009987);; biological process: biological regulation (GO:0065007);; biological process: response to stimulus (GO:0050896);; bi…
Cow_newGene_1429	2.65031	71	3.54307	92	2.28438	62	4.09897	116	3.57054	103	3.30775	103	0.044292	0.52648	up	[U]	Intracellular trafficking, secretion, and vesicular transport	Molecular Function: protein binding (GO:0005515);; Cellular Component: Golgi apparatus (GO:0005794);; Biological Process: intracellular protein transport (GO:0006886);; Biological Process: anterograde axon cargo transport (GO:0008089);; Biological Process: insulin receptor signaling pathway (GO:0008286);; Molecular Function: protein transporter activity (GO:0008565);; Cellular Component: AP-3 ada…	K12399|5.22105e-63|hgl:101724182|AP-3 complex subunit sigma-1-like; K12399 AP-3 complex subunit sigma (A)	Lysosome (ko04142)	[U]	Intracellular trafficking, secretion, and vesicular transport	--	AP-3 complex subunit sigma-1 GN=AP3S1 OS=Bos taurus (Bovine) PE=2 SV=1	U	Intracellular trafficking, secretion, and vesicular transport	PREDICTED: AP-3 complex subunit sigma-1, partial [Bison bison bison]	biological process: localization (GO:0051179);; biological process: signaling (GO:0023052);; biological process: response to stimulus (GO:0050896);; biological process: single-organism process (GO:0044699);; biological process: cellular process (GO:0009987);; biological process: biological regulation (GO:0065007);; cellular component: cell (GO:0005623);; cellular component: organelle (GO:0043226)…
gene23999	15.2658	2081	10.5753	1391	12.8473	1769	16.2635	2348	16.5706	2443	12.8892	2006	0.038793	0.391118	up	--	--	Biological Process: embryo development (GO:0009790);; Biological Process: positive regulation of actin filament polymerization (GO:0030838);; Biological Process: actin cytoskeleton reorganization (GO:0031532);; Cellular Component: TORC2 complex (GO:0031932);; Biological Process: positive regulation of TOR signaling (GO:0032008);; Biological Process: regulation of Rac GTPase activity (GO:0032314);…	K08267|0|bom:102277071|RICTOR; RPTOR independent companion of MTOR, complex 2; K08267 rapamycin-insensitive companion of mTOR (A)	mTOR signaling pathway (ko04150)	[D]	Cell cycle control, cell division, chromosome partitioning	Rapamycin-insensitive companion of mTOR, N-term;; Rapamycin-insensitive companion of mTOR, middle domain;; Rapamycin-insensitive companion of mTOR, phosphorylation-site;; Rapamycin-insensitive companion of mTOR RasGEF_N domain;; Rapamycin-insensitive companion of mTOR, domain 5	--	D	Cell cycle control, cell division, chromosome partitioning	PREDICTED: rapamycin-insensitive companion of mTOR isoform X1 [Bos mutus]	molecular function: binding (GO:0005488);; cellular component: cell part (GO:0044464);; cellular component: cell (GO:0005623);; cellular component: macromolecular complex (GO:0032991);; biological process: single-organism process (GO:0044699);; biological process: cellular component organization or biogenesis (GO:0071840);; biological process: cellular process (GO:0009987);; biological process: b…
gene6414	13.8669	638	13.7535	624	14.4698	651	18.6209	858	16.0482	750	15.5326	738	0.020072	0.314531	up	--	--	Cellular Component: nucleus (GO:0005634);; Cellular Component: cytoplasm (GO:0005737);; Biological Process: protein ubiquitination (GO:0016567);; Biological Process: regulation of protein stability (GO:0031647);; Cellular Component: protein complex (GO:0043234);;	K10293|0|bom:102286856|FBXO7; F-box protein 7; K10293 F-box protein 7 (A)	--	--	--	PI31 proteasome regulator N-terminal;; F-box-like	F-box only protein 7 GN=FBXO7 OS=Bos taurus (Bovine) PE=2 SV=1	R	General function prediction only	PREDICTED: F-box only protein 7 [Bos mutus]	biological process: metabolic process (GO:0008152);; biological process: biological regulation (GO:0065007);; biological process: cellular process (GO:0009987);; cellular component: cell part (GO:0044464);; cellular component: cell (GO:0005623);; cellular component: organelle (GO:0043226);; cellular component: macromolecular complex (GO:0032991);;
gene26295	189.506	3082	232.794	3872	203.74	3253	348.497	5552	338.735	5268	364.1	5640	5.59e-12	0.708455	up	--	--	Biological Process: cell cycle checkpoint (GO:0000075);; Biological Process: response to protozoan (GO:0001562);; Biological Process: negative regulation of systemic arterial blood pressure (GO:0003085);; Cellular Component: nucleus (GO:0005634);; Biological Process: regulation of DNA repair (GO:0006282);; Biological Process: positive regulation of apoptotic process (GO:0043065);; Biological Proc…	--	--	--	--	--	Radiation-inducible immediate-early gene IEX-1 GN=IER3 OS=Pan troglodytes (Chimpanzee) PE=3 SV=1	T	Signal transduction mechanisms	radiation-inducible immediate-early gene IEX-1 [Bos taurus]	biological process: biological regulation (GO:0065007);; biological process: cellular process (GO:0009987);; biological process: multi-organism process (GO:0051704);; biological process: single-organism process (GO:0044699);; biological process: response to stimulus (GO:0050896);; biological process: multicellular organismal process (GO:0032501);; cellular component: cell (GO:0005623);; cellular …
gene11330	4.94334	101	3.88574	81	4.2544	69	9.6416	182	5.89728	119	7.16357	127	0.00407303	0.772399	up	--	--	--	K11466|0|bom:102279464|SCML4; sex comb on midleg-like 4 (Drosophila); K11466 sex comb on midleg-like protein 4 (A)	--	[K]	Transcription	Protein of unknown function (DUF3588);; SAM domain (Sterile alpha motif);; SAM domain (Sterile alpha motif)	Sex comb on midleg-like protein 1 GN=SCML1 OS=Nomascus leucogenys (Northern white-cheeked gibbon) PE=3 SV=1	K	Transcription	PREDICTED: sex comb on midleg-like protein 4 isoform X1 [Bos taurus]	--
gene14149	0.870458	38	0.869974	33	0.365234	26	1.2401	92	0.948356	54	0.974109	70	0.000118297	1.1643	up	--	--	Cellular Component: intracellular (GO:0005622);;	--	--	[S]	Function unknown	Protein of unknown function (DUF1394)	Protein FAM49A GN=FAM49A OS=Pongo abelii (Sumatran orangutan) PE=2 SV=1	S	Function unknown	PREDICTED: protein FAM49A isoform X1 [Bos taurus]	cellular component: cell (GO:0005623);; cellular component: cell part (GO:0044464);;
gene17292	98.4799	2218	90.7735	1969	86.2852	1927	101.773	2350	110.739	2578	108.052	2569	0.0119299	0.310249	up	[I]	Lipid transport and metabolism	Molecular Function: acetyl-CoA C-acetyltransferase activity (GO:0003985);; Cellular Component: mitochondrial inner membrane (GO:0005743);; Biological Process: metabolic process (GO:0008152);; Molecular Function: metal ion binding (GO:0046872);;	K00626|0|bta:511082|ACAT1; acetyl-CoA acetyltransferase 1 (EC:2.3.1.9); K00626 acetyl-CoA C-acetyltransferase [EC:2.3.1.9] (A)	Fatty acid degradation (ko00071);; Synthesis and degradation of ketone bodies (ko00072);; Valine, leucine and isoleucine degradation (ko00280);; Lysine degradation (ko00310);; Tryptophan metabolism (ko00380);; Pyruvate metabolism (ko00620);; Glyoxylate and dicarboxylate metabolism (ko00630);; Propanoate metabolism (ko00640);; Butanoate metabolism (ko00650);; Terpenoid backbone biosynthesis (ko009…	[I]	Lipid transport and metabolism	Thiolase, N-terminal domain;; Thiolase, C-terminal domain;; Beta-ketoacyl synthase, N-terminal domain	Acetyl-CoA acetyltransferase, mitochondrial (Precursor) GN=ACAT1 OS=Bos taurus (Bovine) PE=2 SV=1	I	Lipid transport and metabolism	acetyl-CoA acetyltransferase, mitochondrial precursor [Bos taurus]	cellular component: cell part (GO:0044464);; cellular component: membrane (GO:0016020);; cellular component: organelle part (GO:0044422);; cellular component: cell (GO:0005623);; cellular component: organelle (GO:0043226);; molecular function: binding (GO:0005488);; molecular function: catalytic activity (GO:0003824);; biological process: metabolic process (GO:0008152);;
gene4372	23.5935	1218	20.917	1102	21.7782	1174	26.6449	1472	27.0583	1392	26.8955	1364	0.0147618	0.294228	up	[RTKL]	General function prediction only;; Signal transduction mechanisms;; Transcription;; Replication, recombination and repair	Biological Process: G2/M transition of mitotic cell cycle (GO:0000086);; Cellular Component: cytoplasmic cyclin-dependent protein kinase holoenzyme complex (GO:0000308);; Molecular Function: cyclin-dependent protein serine/threonine kinase activity (GO:0004693);; Molecular Function: ATP binding (GO:0005524);; Cellular Component: nucleus (GO:0005634);; Cellular Component: cytosol (GO:0005829);; Ce…	K08821|0|bta:784403|CDK14, PFTK1; cyclin-dependent kinase 14 (EC:2.7.11.22); K08821 cyclin-dependent kinase 14 [EC:2.7.11.22] (A)	Transcriptional misregulation in cancer (ko05202)	[R]	General function prediction only	Protein kinase domain;; Protein tyrosine kinase	Cyclin-dependent kinase 14 GN=CDK14 OS=Dasypus novemcinctus (Nine-banded armadillo) PE=3 SV=1	D	Cell cycle control, cell division, chromosome partitioning	TPA: cyclin-dependent kinase 14 [Bos taurus]	biological process: single-organism process (GO:0044699);; biological process: biological regulation (GO:0065007);; biological process: cellular process (GO:0009987);; biological process: metabolic process (GO:0008152);; cellular component: membrane (GO:0016020);; cellular component: cell part (GO:0044464);; cellular component: organelle (GO:0043226);; cellular component: cell (GO:0005623);; cell…
gene22961	0.68913	10	0.448827	7	0.919985	14	1.3074	20	1.5828	23	1.53287	23	0.0309173	1.07369	up	--	--	Molecular Function: transcription regulatory region sequence-specific DNA binding (GO:0000976);; Molecular Function: sequence-specific DNA binding transcription factor activity (GO:0003700);; Cellular Component: nucleus (GO:0005634);; Biological Process: regulation of transcription, DNA-templated (GO:0006355);; Biological Process: grooming behavior (GO:0007625);; Biological Process: adult locomot…	K09308|1.3146e-57|bta:785855|HOXB6, HOXB8; homeobox B6; K09308 homeobox protein HoxB/C/D8 (A)	--	[R]	General function prediction only	Homeobox domain	Homeobox protein Hox-D8 GN=HOXD8 OS=Pan troglodytes (Chimpanzee) PE=3 SV=1	K	Transcription	homeobox B8, partial [Aselliscus stoliczkanus]	molecular function: binding (GO:0005488);; molecular function: nucleic acid binding transcription factor activity (GO:0001071);; cellular component: organelle (GO:0043226);; cellular component: cell (GO:0005623);; cellular component: cell part (GO:0044464);; biological process: multicellular organismal process (GO:0032501);; biological process: biological regulation (GO:0065007);; biological proc…
gene8999	0.0838889	1	0.830164	20	0.519377	12	2.91524	67	1.45287	32	3.66696	81	5.13e-07	2.41004	up	--	--	--	--	--	--	--	--	--	--	--	PREDICTED: uncharacterized protein LOC102399821 [Bubalus bubalis]	--
gene23764	11.4548	121	14.7078	138	14.1337	125	15.1034	164	18.8673	175	16.5696	176	0.020072	0.437804	up	[G]	Carbohydrate transport and metabolism	Molecular Function: beta-N-acetylhexosaminidase activity (GO:0004563);; Biological Process: carbohydrate metabolic process (GO:0005975);;	K12373|0|oas:101112162|beta-hexosaminidase subunit beta-like; K12373 hexosaminidase [EC:3.2.1.52] (A)	Other glycan degradation (ko00511);; Amino sugar and nucleotide sugar metabolism (ko00520);; Glycosaminoglycan degradation (ko00531);; Glycosphingolipid biosynthesis - globo series (ko00603);; Glycosphingolipid biosynthesis - ganglio series (ko00604);; Lysosome (ko04142)	[G]	Carbohydrate transport and metabolism	Glycosyl hydrolase family 20, catalytic domain;; beta-acetyl hexosaminidase like	Beta-hexosaminidase subunit beta (Precursor) GN=HEXB OS=Felis catus (Cat) PE=2 SV=2	G	Carbohydrate transport and metabolism	PREDICTED: beta-hexosaminidase subunit beta-like [Bison bison bison]	biological process: metabolic process (GO:0008152);; molecular function: catalytic activity (GO:0003824);;
gene23972	20.1382	688	12.0917	402	13.1139	449	33.8489	1200	20.9706	751	26.8646	995	2.76e-05	0.950741	up	--	--	Cellular Component: extracellular region (GO:0005576);; Molecular Function: selenium binding (GO:0008430);;	--	--	--	--	Selenoprotein P, N terminal region	Selenoprotein P (Precursor) GN=SEPP1 OS=Bos taurus (Bovine) PE=2 SV=2	R	General function prediction only	selenoprotein P precursor [Bos taurus]	molecular function: binding (GO:0005488);; cellular component: extracellular region (GO:0005576);;
gene28454	1.65471	105	1.14101	72	1.83066	120	46.3024	3194	39.5175	2739	39.5469	2899	1.05e-270	4.90694	up	--	--	Molecular Function: RNA binding (GO:0003723);; Cellular Component: cytoplasm (GO:0005737);; Biological Process: intracellular transport of viral protein in host cell (GO:0019060);; Biological Process: negative regulation of protein binding (GO:0032091);; Biological Process: positive regulation of viral genome replication (GO:0045070);; Biological Process: negative regulation of viral genome repli…	K14217|0|bom:102273042|IFIT1; interferon-induced protein with tetratricopeptide repeats 1; K14217 interferon-induced protein with tetratricopeptide repeats 1 (A)	Hepatitis C (ko05160);; Herpes simplex infection (ko05168)	[R]	General function prediction only	TPR repeat;; Tetratricopeptide repeat;; Tetratricopeptide repeat;; Tetratricopeptide repeat;; Tetratricopeptide repeat;; Tetratricopeptide repeat;; Tetratricopeptide repeat;; Tetratricopeptide repeat;; Tetratricopeptide repeat;; Tetratricopeptide repeat;; Tetratricopeptide repeat;; Tetratricopeptide repeat;; Tetratricopeptide repeat;; Tetratricopeptide repeat	Interferon-induced protein with tetratricopeptide repeats 1 GN=IFIT1 OS=Macaca fascicularis (Crab-eating macaque) PE=2 SV=1	R	General function prediction only	PREDICTED: interferon-induced protein with tetratricopeptide repeats 1 isoform X1 [Bos taurus]	biological process: localization (GO:0051179);; biological process: biological regulation (GO:0065007);; biological process: immune system process (GO:0002376);; biological process: cellular process (GO:0009987);; biological process: multi-organism process (GO:0051704);; biological process: response to stimulus (GO:0050896);; molecular function: binding (GO:0005488);; cellular component: cell (GO…
gene13419	1.11109	58	1.03733	46	1.03521	44	2.10197	115	1.76122	86	1.68153	107	2.42e-06	1.08388	up	--	--	Biological Process: sodium ion transport (GO:0006814);; Molecular Function: bile acid:sodium symporter activity (GO:0008508);; Biological Process: organic anion transport (GO:0015711);; Cellular Component: integral component of membrane (GO:0016021);;	K14346|5.31616e-172|bta:540841|SLC10A6; solute carrier family 10 (sodium/bile acid cotransporter), member 6; K14346 solute carrier family 10 (sodium/bile acid cotransporter), member 6 (A)	--	[P]	Inorganic ion transport and metabolism	Sodium Bile acid symporter family	Solute carrier family 10 member 6 GN=SLC10A6 OS=Bos taurus (Bovine) PE=2 SV=2	P	Inorganic ion transport and metabolism	TPA: Solute carrier family 10 (sodium/bile acid cotransporter family), member 6-like [Bos taurus]	biological process: single-organism process (GO:0044699);; biological process: cellular process (GO:0009987);; biological process: localization (GO:0051179);; molecular function: transporter activity (GO:0005215);; cellular component: membrane (GO:0016020);; cellular component: membrane part (GO:0044425);;
gene27849	0.456208	27	0.564079	37	0.470202	31	3.60006	236	1.96821	130	2.86042	187	1.64e-22	2.5348	up	--	--	Cellular Component: external side of plasma membrane (GO:0009897);; Molecular Function: ligand-gated sodium channel activity (GO:0015280);; Cellular Component: sodium channel complex (GO:0034706);; Molecular Function: WW domain binding (GO:0050699);;	K04827|0|bta:617802|SCNN1G; sodium channel, non-voltage-gated 1, gamma subunit; K04827 amiloride-sensitive sodium channel subunit gamma (A)	Taste transduction (ko04742);; Aldosterone-regulated sodium reabsorption (ko04960)	[PT]	Inorganic ion transport and metabolism;; Signal transduction mechanisms	Amiloride-sensitive sodium channel	Amiloride-sensitive sodium channel subunit gamma GN=SCNN1G OS=Oryctolagus cuniculus (Rabbit) PE=2 SV=2	P	Inorganic ion transport and metabolism	amiloride-sensitive sodium channel subunit gamma [Bos taurus]	molecular function: transporter activity (GO:0005215);; molecular function: binding (GO:0005488);; cellular component: cell part (GO:0044464);; cellular component: membrane (GO:0016020);; cellular component: membrane part (GO:0044425);; cellular component: macromolecular complex (GO:0032991);; cellular component: cell (GO:0005623);; biological process: cellular process (GO:0009987);; biological p…
gene11087	24.7365	192	22.8351	181	27.3183	207	37.2257	299	33.1104	245	38.7061	291	0.000717788	0.545153	up	[S]	Function unknown	Cellular Component: mitochondrion (GO:0005739);;	--	--	[S]	Function unknown	Protein of unknown function (DUF1674)	--	S	Function unknown	PREDICTED: succinate dehydrogenase assembly factor 4, mitochondrial isoform X1 [Bos taurus]	cellular component: cell (GO:0005623);; cellular component: organelle (GO:0043226);; cellular component: cell part (GO:0044464);;
gene7183	0.614821	13	1.10952	25	1.00013	22	1.83666	39	1.77852	37	2.49117	51	0.0028693	1.02857	up	--	--	--	--	--	--	--	Interleukin-17 receptor extracellular region	--	T	Signal transduction mechanisms	PREDICTED: putative interleukin-17 receptor E-like isoform X1, partial [Bos taurus]	--
gene20761	40.9316	97	33.744	83	32.3452	75	70.7499	164	47.1471	107	59.5882	134	0.00704398	0.684451	up	--	--	--	--	--	--	--	Metallothionein	Metallothionein-2 GN=MT2 OS=Ovis aries (Sheep) PE=3 SV=1	--	--	hypothetical protein CB1_001402132 [Camelus ferus]	--
gene1087	74.1703	3172	73.8924	3068	74.9857	3302	142.404	6165	142.831	6250	140.482	6090	2e-28	0.973844	up	--	--	Molecular Function: aspartic-type endopeptidase activity (GO:0004190);; Cellular Component: Golgi apparatus (GO:0005794);; Biological Process: membrane protein ectodomain proteolysis (GO:0006509);; Biological Process: negative regulation of amyloid precursor protein biosynthetic process (GO:0042985);;	K07747|0|bta:534774|BACE2; beta-site APP-cleaving enzyme 2 (EC:3.4.23.45); K07747 beta-site APP-cleaving enzyme 2 (memapsin 1) [EC:3.4.23.45] (A)	Alzheimer's disease (ko05010)	[O]	Posttranslational modification, protein turnover, chaperones	Eukaryotic aspartyl protease;; Xylanase inhibitor C-terminal	Beta-secretase 1 (Precursor) GN=BACE1 OS=Bos taurus (Bovine) PE=2 SV=1	O	Posttranslational modification, protein turnover, chaperones	beta-secretase 2 precursor [Bos taurus]	cellular component: cell part (GO:0044464);; cellular component: cell (GO:0005623);; cellular component: organelle (GO:0043226);; molecular function: catalytic activity (GO:0003824);; biological process: biological regulation (GO:0065007);; biological process: metabolic process (GO:0008152);;
gene19642	2.44109	131	2.78733	151	2.61137	118	5.05413	238	3.29751	164	3.38758	196	0.00668249	0.59776	up	[RTKL]	General function prediction only;; Signal transduction mechanisms;; Transcription;; Replication, recombination and repair	Molecular Function: protein serine/threonine kinase activity (GO:0004674);; Molecular Function: ATP binding (GO:0005524);; Biological Process: protein phosphorylation (GO:0006468);; Biological Process: intracellular signal transduction (GO:0035556);;	K08805|0|bta:536110|DCLK2; doublecortin-like kinase 2; K08805 doublecortin-like kinase 1/2 [EC:2.7.11.1] (A)	--	[T]	Signal transduction mechanisms	Protein kinase domain;; Doublecortin;; Protein tyrosine kinase	Serine/threonine-protein kinase DCLK2 GN=DCLK2 OS=Ailuropoda melanoleuca (Giant panda) PE=3 SV=1	T	Signal transduction mechanisms	PREDICTED: serine/threonine-protein kinase DCLK2 isoform X7 [Bos taurus]	molecular function: catalytic activity (GO:0003824);; molecular function: binding (GO:0005488);; biological process: metabolic process (GO:0008152);; biological process: signaling (GO:0023052);; biological process: response to stimulus (GO:0050896);; biological process: single-organism process (GO:0044699);; biological process: cellular process (GO:0009987);; biological process: biological regula…
gene9661	26.6984	678	25.9551	656	28.7788	721	38.4534	970	34.8983	876	40.2421	1013	9.47e-06	0.493955	up	--	--	--	--	--	--	--	--	--	S	Function unknown	small integral membrane protein 3 [Bos taurus]	--
gene14722	6.6829	516	5.66438	400	6.77867	514	9.33495	737	8.35548	618	8.83471	689	0.000296086	0.534992	up	--	--	--	--	--	[Z]	Cytoskeleton	Leucine Rich repeats (2 copies);; Leucine rich repeat;; Leucine Rich Repeat;; Calponin homology (CH) domain;; Leucine rich repeat;; CAMSAP CH domain;; Leucine Rich repeat	Leucine-rich repeat and calponin homology domain-containing protein 1 (Fragment) OS=Felis catus (Cat) PE=2 SV=2	Z	Cytoskeleton	PREDICTED: leucine-rich repeat and calponin homology domain-containing protein 1 isoform X2 [Bos taurus]	--
gene4991	7.85078	508	8.14584	521	8.45736	529	9.7689	648	11.4569	672	9.45482	649	0.00252527	0.354648	up	--	--	Molecular Function: phospholipid binding (GO:0005543);; Cellular Component: cytoplasmic membrane-bounded vesicle (GO:0016023);; Biological Process: synaptic vesicle priming (GO:0016082);; Cellular Component: presynaptic membrane (GO:0042734);; Cellular Component: postsynaptic membrane (GO:0045211);; Biological Process: positive regulation of exocytosis (GO:0045921);;	--	--	[T]	Signal transduction mechanisms	Domain of Unknown Function (DUF1041);; PH domain	--	T	Signal transduction mechanisms	PREDICTED: calcium-dependent secretion activator 2 isoform X3 [Bos taurus]	biological process: biological regulation (GO:0065007);; biological process: cellular component organization or biogenesis (GO:0071840);; cellular component: cell (GO:0005623);; cellular component: organelle (GO:0043226);; cellular component: synapse part (GO:0044456);; cellular component: membrane part (GO:0044425);; cellular component: membrane (GO:0016020);; cellular component: synapse (GO:004…
gene24700	7.25279	291	7.3991	272	7.2991	273	14.5358	552	10.9604	414	13.9356	537	8.14e-10	0.860347	up	--	--	Cellular Component: nucleus (GO:0005634);;	--	--	--	--	--	--	S	Function unknown	PREDICTED: mirror-image polydactyly gene 1 protein isoform X1 [Bison bison bison]	cellular component: cell (GO:0005623);; cellular component: organelle (GO:0043226);; cellular component: cell part (GO:0044464);;
gene18227	53.3376	1144	53.0019	1135	54.5138	1111	117.744	2421	81.8305	1642	108.426	2216	1.06e-11	0.906424	up	--	--	Cellular Component: integral component of membrane (GO:0016021);;	K06509|0|bta:506713|CD82; CD82 molecule; K06509 CD82 antigen (A)	p53 signaling pathway (ko04115)	[R]	General function prediction only	Tetraspanin family	Leukocyte antigen CD37 GN=CD37 OS=Bos taurus (Bovine) PE=2 SV=1	R	General function prediction only	CD82 antigen [Bos taurus]	cellular component: membrane part (GO:0044425);; cellular component: membrane (GO:0016020);;
gene731	8.45917	189	10.2532	224	9.11553	212	13.2756	308	13.0131	306	11.5624	291	0.000124707	0.546343	up	--	--	Cellular Component: integral component of membrane (GO:0016021);;	K08438|0|bta:100139201|probable G-protein coupled receptor 160; K08438 G protein-coupled receptor 160 (A)	--	--	--	--	--	T	Signal transduction mechanisms	PREDICTED: probable G-protein coupled receptor 160 [Bos taurus]	cellular component: membrane (GO:0016020);; cellular component: membrane part (GO:0044425);;
gene21537	8.85974	546	8.16717	482	7.9092	458	20.7448	1216	14.636	847	18.8194	1107	2.68e-15	1.10943	up	--	--	Molecular Function: phospholipid binding (GO:0005543);;	--	--	--	--	PH domain	--	T	Signal transduction mechanisms	pleckstrin homology domain-containing family A member 4 [Bos taurus]	molecular function: binding (GO:0005488);;
gene1092	0.327656	22	0.925138	62	0.686418	45	29.7188	2114	24.258	1738	23.9525	1744	9.3e-210	5.40404	up	[R]	General function prediction only	Molecular Function: GTPase activity (GO:0003924);; Molecular Function: GTP binding (GO:0005525);; Cellular Component: nuclear pore (GO:0005643);; Cellular Component: cytoplasm (GO:0005737);; Biological Process: GTP catabolic process (GO:0006184);; Biological Process: innate immune response (GO:0045087);; Biological Process: regulation of nucleocytoplasmic transport (GO:0046822);; Biological Proce…	--	--	[UR]	Intracellular trafficking, secretion, and vesicular transport;; General function prediction only	Dynamin central region;; Dynamin family;; Dynamin GTPase effector domain;; 50S ribosome-binding GTPase	Interferon-induced GTP-binding protein Mx2 GN=MX2 OS=Bos taurus (Bovine) PE=2 SV=1	U	Intracellular trafficking, secretion, and vesicular transport	TPA: interferon-induced GTP-binding protein Mx2 [Bos taurus]	cellular component: cell part (GO:0044464);; cellular component: membrane (GO:0016020);; cellular component: membrane part (GO:0044425);; cellular component: macromolecular complex (GO:0032991);; cellular component: organelle part (GO:0044422);; cellular component: organelle (GO:0043226);; cellular component: cell (GO:0005623);; molecular function: catalytic activity (GO:0003824);; molecular func…
gene29221	10.6571	835	11.4621	791	11.156	767	15.21	1171	15.8226	1162	13.1906	1072	6.83e-07	0.526632	up	--	--	Cellular Component: nucleus (GO:0005634);; Cellular Component: cytosol (GO:0005829);; Cellular Component: plasma membrane (GO:0005886);; Biological Process: positive regulation of fibroblast migration (GO:0010763);; Biological Process: positive regulation of actin filament polymerization (GO:0030838);; Biological Process: positive regulation of peptidyl-serine phosphorylation (GO:0033138);; Biolo…	K09558|0|bta:516353|BAG4; BCL2-associated athanogene 4; K09558 BCL2-associated athanogene 4 (A)	TNF signaling pathway (ko04668)	[T]	Signal transduction mechanisms	BAG domain	--	T	Signal transduction mechanisms	BAG family molecular chaperone regulator 4 [Bos taurus]	cellular component: cell part (GO:0044464);; cellular component: membrane (GO:0016020);; cellular component: organelle (GO:0043226);; cellular component: cell (GO:0005623);; molecular function: binding (GO:0005488);; biological process: biological regulation (GO:0065007);; biological process: cellular process (GO:0009987);; biological process: response to stimulus (GO:0050896);; biological proces…
gene26226	6.56467	290	6.52349	285	5.658	245	326.813	14327	194.455	8529	295.466	12815	1.51e-188	5.4527	up	--	--	Molecular Function: serine-type endopeptidase activity (GO:0004252);; Cellular Component: extracellular region (GO:0005576);; Biological Process: proteolysis (GO:0006508);; Biological Process: complement activation, alternative pathway (GO:0006957);;	K01335|0|bta:514076|CFB, BF; complement factor B (EC:3.4.21.47); K01335 component factor B [EC:3.4.21.47] (A)	Complement and coagulation cascades (ko04610);; Staphylococcus aureus infection (ko05150)	[E]	Amino acid transport and metabolism	Trypsin;; von Willebrand factor type A domain;; Sushi domain (SCR repeat);; von Willebrand factor type A domain;; Hormone receptor domain	Complement factor B Bb fragment (Precursor) GN=CFB OS=Bos taurus (Bovine) PE=1 SV=2	E	Amino acid transport and metabolism	complement factor B precursor [Bos taurus]	biological process: immune system process (GO:0002376);; biological process: biological regulation (GO:0065007);; biological process: single-organism process (GO:0044699);; biological process: response to stimulus (GO:0050896);; biological process: metabolic process (GO:0008152);; molecular function: catalytic activity (GO:0003824);; cellular component: extracellular region (GO:0005576);;
gene8803	3.43154	179	3.29585	193	4.18701	228	6.32273	322	6.40497	313	7.82415	371	1.71e-07	0.764183	up	[R]	General function prediction only	--	--	--	[R]	General function prediction only	Ankyrin repeats (3 copies);; Ankyrin repeat;; Ankyrin repeats (many copies);; Ankyrin repeats (many copies);; KN motif;; Ankyrin repeat	KN motif and ankyrin repeat domain-containing protein 2 GN=KANK2 OS=Bos taurus (Bovine) PE=2 SV=1	R	General function prediction only	PREDICTED: KN motif and ankyrin repeat domain-containing protein 3 isoform X1 [Bos taurus]	--
gene10062	5.95506	410	9.47484	638	6.54465	454	22.7253	1614	24.6269	1780	22.7231	1667	1.84e-39	1.7696	up	[L]	Replication, recombination and repair	Biological Process: positive regulation of defense response to virus by host (GO:0002230);; Molecular Function: double-stranded DNA binding (GO:0003690);; Molecular Function: double-stranded RNA binding (GO:0003725);; Molecular Function: single-stranded RNA binding (GO:0003727);; Molecular Function: ATP binding (GO:0005524);; Cellular Component: cytoplasm (GO:0005737);; Cellular Component: tight …	K12646|0|bta:504760|DDX58; DEAD (Asp-Glu-Ala-Asp) box polypeptide 58; K12646 ATP-dependent RNA helicase DDX58 [EC:3.6.3.14] (A)	NF-kappa B signaling pathway (ko04064);; RIG-I-like receptor signaling pathway (ko04622);; Cytosolic DNA-sensing pathway (ko04623);; Hepatitis C (ko05160);; Hepatitis B (ko05161);; Measles (ko05162);; Influenza A (ko05164);; Herpes simplex infection (ko05168);; Epstein-Barr virus infection (ko05169)	[R]	General function prediction only	C-terminal domain of RIG-I;; DEAD/DEAH box helicase;; Type III restriction enzyme, res subunit;; Helicase conserved C-terminal domain	Probable ATP-dependent RNA helicase DDX58 GN=DDX58 OS=Sus scrofa (Pig) PE=2 SV=1	K	Transcription	PREDICTED: probable ATP-dependent RNA helicase DDX58 [Bos taurus]	biological process: signaling (GO:0023052);; biological process: metabolic process (GO:0008152);; biological process: immune system process (GO:0002376);; biological process: cellular process (GO:0009987);; biological process: single-organism process (GO:0044699);; biological process: multi-organism process (GO:0051704);; biological process: biological regulation (GO:0065007);; biological process…
gene8189	27.4835	479	30.716	544	35.6672	609	39.1068	652	38.4837	629	50.1476	793	0.0186228	0.364438	up	--	--	Molecular Function: ubiquitin-protein transferase activity (GO:0004842);; Cellular Component: nucleus (GO:0005634);; Cellular Component: cytoplasm (GO:0005737);; Molecular Function: zinc ion binding (GO:0008270);; Biological Process: positive regulation of cell proliferation (GO:0008284);; Biological Process: proteasome-mediated ubiquitin-dependent protein catabolic process (GO:0043161);; Biologi…	K15709|2.98049e-123|bta:618753|RNF187; ring finger protein 187; K15709 E3 ubiquitin-protein ligase RNF187 [EC:6.3.2.19] (A)	--	[O]	Posttranslational modification, protein turnover, chaperones	Zinc finger, C3HC4 type (RING finger);; zinc finger of C3HC4-type, RING;; Zinc finger, C3HC4 type (RING finger)	E3 ubiquitin-protein ligase TRIM11 GN=TRIM11 OS=Bos taurus (Bovine) PE=2 SV=1	O	Posttranslational modification, protein turnover, chaperones	E3 ubiquitin-protein ligase RNF187 [Bos taurus]	molecular function: catalytic activity (GO:0003824);; molecular function: binding (GO:0005488);; cellular component: cell part (GO:0044464);; cellular component: cell (GO:0005623);; cellular component: organelle (GO:0043226);; biological process: cellular process (GO:0009987);; biological process: biological regulation (GO:0065007);; biological process: metabolic process (GO:0008152);;
gene11404	22.53	1112	23.523	1087	29.4567	1106	26.9813	1290	37.8212	1587	24.8448	1291	0.00717896	0.352228	up	--	--	--	K10468|0|bta:615481|KLHL32; kelch-like family member 32; K10468 kelch-like protein 32 (A)	--	[R]	General function prediction only	Kelch motif;; Kelch motif;; BTB/POZ domain;; Galactose oxidase, central domain;; BTB And C-terminal Kelch;; Kelch motif;; Galactose oxidase, central domain;; Kelch motif	Kelch-like protein 13 GN=KLHL13 OS=Bos taurus (Bovine) PE=2 SV=1	R	General function prediction only	PREDICTED: kelch-like protein 32 isoform X8 [Bos taurus]	--
gene2862	1.89698	119	2.01584	133	2.17584	136	2.85947	181	2.19991	145	3.05032	191	0.0459547	0.434461	up	--	--	Biological Process: growth plate cartilage development (GO:0003417);; Molecular Function: calcium ion binding (GO:0005509);; Cellular Component: extracellular region (GO:0005576);; Biological Process: cell adhesion (GO:0007155);; Molecular Function: heparin binding (GO:0008201);; Biological Process: ossification involved in bone maturation (GO:0043931);; Cellular Component: perinuclear region of …	K04659|0|bom:102271065|THBS3; thrombospondin 3; K04659 thrombospondin 2/3/4/5 (A)	Phagosome (ko04145);; PI3K-Akt signaling pathway (ko04151);; Focal adhesion (ko04510);; ECM-receptor interaction (ko04512);; Malaria (ko05144)	--	--	Thrombospondin C-terminal region;; Thrombospondin type 3 repeat;; Cartilage oligomeric matrix protein;; Calcium-binding EGF domain;; Complement Clr-like EGF-like	Thrombospondin-4 (Precursor) GN=THBS4 OS=Bos taurus (Bovine) PE=2 SV=1	W	Extracellular structures	PREDICTED: thrombospondin-3 isoform X1 [Bos mutus]	biological process: multicellular organismal process (GO:0032501);; biological process: biological adhesion (GO:0022610);; biological process: single-organism process (GO:0044699);; biological process: developmental process (GO:0032502);; molecular function: binding (GO:0005488);; cellular component: cell (GO:0005623);; cellular component: extracellular region (GO:0005576);; cellular component: c…
gene3574	1.09513	43	1.33813	55	1.30298	49	12.8016	526	8.9147	365	10.1652	430	3e-66	3.16986	up	--	--	Molecular Function: GTPase activity (GO:0003924);; Molecular Function: GTP binding (GO:0005525);; Biological Process: GTP catabolic process (GO:0006184);;	--	--	[R]	General function prediction only	Guanylate-binding protein, C-terminal domain;; Guanylate-binding protein, N-terminal domain	Interferon-induced guanylate-binding protein 1 (Precursor) GN=GBP1 OS=Chlorocebus aethiops (Green monkey) PE=2 SV=1	R	General function prediction only	PREDICTED: interferon-induced guanylate-binding protein 1 [Bos taurus]	molecular function: catalytic activity (GO:0003824);; molecular function: binding (GO:0005488);; biological process: metabolic process (GO:0008152);; biological process: single-organism process (GO:0044699);; biological process: cellular process (GO:0009987);;
gene3360	17.7315	661	14.4487	539	14.5146	594	21.0892	889	19.0684	810	17.8853	785	0.000207768	0.487935	up	--	--	Cellular Component: lysosomal membrane (GO:0005765);; Cellular Component: Golgi apparatus (GO:0005794);; Biological Process: apoptotic process (GO:0006917);; Cellular Component: integral component of membrane (GO:0016021);; Biological Process: execution phase of apoptosis (GO:0097194);;	--	--	[S]	Function unknown	Frag1/DRAM/Sfk1 family	DNA damage-regulated autophagy modulator protein 2 GN=DRAM2 OS=Bos taurus (Bovine) PE=2 SV=1	S	Function unknown	DNA damage-regulated autophagy modulator protein 2 [Bos taurus]	biological process: single-organism process (GO:0044699);; biological process: cellular process (GO:0009987);; cellular component: membrane part (GO:0044425);; cellular component: organelle part (GO:0044422);; cellular component: organelle (GO:0043226);; cellular component: cell (GO:0005623);; cellular component: cell part (GO:0044464);; cellular component: membrane (GO:0016020);;
gene11044	6.54533	261	5.84863	230	6.21932	246	12.8542	519	11.2601	453	12.0054	492	2.01e-16	1.00984	up	--	--	Cellular Component: cytoplasm (GO:0005737);; Cellular Component: cytoskeleton (GO:0005856);; Cellular Component: integral component of plasma membrane (GO:0005887);; Cellular Component: membrane raft (GO:0045121);; Biological Process: protein homooligomerization (GO:0051260);; Cellular Component: extracellular vesicular exosome (GO:0070062);;	K17286|0|bom:102264353|STOM; stomatin; K17286 erythrocyte band 7 integral membrane protein (A)	--	[C]	Energy production and conversion	SPFH domain / Band 7 family	Stomatin-like protein 2, mitochondrial (Precursor) GN=STOML2 OS=Bos taurus (Bovine) PE=2 SV=1	C	Energy production and conversion	PREDICTED: erythrocyte band 7 integral membrane protein isoform X1 [Bos taurus]	biological process: cellular component organization or biogenesis (GO:0071840);; cellular component: organelle (GO:0043226);; cellular component: cell (GO:0005623);; cellular component: extracellular region part (GO:0044421);; cellular component: membrane part (GO:0044425);; cellular component: extracellular region (GO:0005576);; cellular component: membrane (GO:0016020);; cellular component: cel…
gene10585	1.19776	84	0.840885	59	0.917683	63	1.80764	124	1.24312	83	1.6835	113	0.0202417	0.662527	up	--	--	Molecular Function: catalytic activity (GO:0003824);; Cellular Component: synaptic vesicle (GO:0008021);; Biological Process: metabolic process (GO:0008152);; Biological Process: regulation of exocytosis (GO:0017157);;	--	--	--	--	EPTP domain;; Leucine rich repeat;; Leucine Rich repeats (2 copies);; Leucine rich repeats (6 copies);; Leucine Rich Repeat	Leucine-rich repeat LGI family member 3 (Precursor) GN=LGI3 OS=Pan troglodytes (Chimpanzee) PE=2 SV=1	R	General function prediction only	PREDICTED: LOW QUALITY PROTEIN: leucine-rich repeat LGI family member 3 isoform X2 [Bos taurus]	biological process: biological regulation (GO:0065007);; biological process: metabolic process (GO:0008152);; cellular component: organelle (GO:0043226);; cellular component: cell (GO:0005623);; cellular component: synapse part (GO:0044456);; cellular component: synapse (GO:0045202);; cellular component: cell part (GO:0044464);; molecular function: catalytic activity (GO:0003824);;
gene17228	28.7526	1879	25.5518	1596	25.8551	1690	85.3407	5560	74.081	4878	75.7377	4977	2.85e-53	1.59449	up	--	--	Molecular Function: ubiquitin-protein transferase activity (GO:0004842);; Cellular Component: nucleus (GO:0005634);; Cellular Component: cytoplasm (GO:0005737);; Molecular Function: zinc ion binding (GO:0008270);; Biological Process: negative regulation of phosphorylation (GO:0042326);; Biological Process: regulation of apoptotic process (GO:0042981);; Biological Process: negative regulation of n…	K16060|0|bom:102269806|BIRC3; baculoviral IAP repeat containing 3; K16060 baculoviral IAP repeat-containing protein 2/3 (A)	NF-kappa B signaling pathway (ko04064);; Ubiquitin mediated proteolysis (ko04120);; Apoptosis (ko04210);; Focal adhesion (ko04510);; NOD-like receptor signaling pathway (ko04621);; TNF signaling pathway (ko04668);; Toxoplasmosis (ko05145);; Pathways in cancer (ko05200);; Small cell lung cancer (ko05222)	[DR]	Cell cycle control, cell division, chromosome partitioning;; General function prediction only	Inhibitor of Apoptosis domain;; C3HC zinc finger-like;; Caspase recruitment domain;; Zinc finger, C3HC4 type (RING finger);; Zinc finger, C3HC4 type (RING finger);; Zinc finger, C3HC4 type (RING finger)	Putative inhibitor of apoptosis GN=PIAP OS=Sus scrofa (Pig) PE=2 SV=1	D	Cell cycle control, cell division, chromosome partitioning	PREDICTED: baculoviral IAP repeat-containing protein 3-like isoform X1 [Bos mutus]	cellular component: cell (GO:0005623);; cellular component: organelle (GO:0043226);; cellular component: cell part (GO:0044464);; molecular function: binding (GO:0005488);; molecular function: catalytic activity (GO:0003824);; biological process: metabolic process (GO:0008152);; biological process: biological regulation (GO:0065007);;
gene419	12.11	1224	13.8821	1362	12.1448	1231	30.2541	3149	33.6359	3564	26.289	2837	3.43e-36	1.34088	up	[R]	General function prediction only	Molecular Function: nucleotide binding (GO:0000166);; Molecular Function: nucleic acid binding (GO:0003676);; Molecular Function: NAD+ ADP-ribosyltransferase activity (GO:0003950);; Cellular Component: cytoplasm (GO:0005737);; Cellular Component: plasma membrane (GO:0005886);;	K15261|0|bta:540789|PARP14; poly (ADP-ribose) polymerase family, member 14 (EC:2.4.2.30); K15261 poly [ADP-ribose] polymerase 10/14/15 [EC:2.4.2.30] (A)	--	--	--	Macro domain;; Poly(ADP-ribose) polymerase catalytic domain;; WWE domain	--	K	Transcription	TPA: poly (ADP-ribose) polymerase family, member 14 [Bos taurus]	biological process: metabolic process (GO:0008152);; molecular function: binding (GO:0005488);; molecular function: catalytic activity (GO:0003824);; cellular component: cell (GO:0005623);; cellular component: membrane (GO:0016020);; cellular component: cell part (GO:0044464);;
gene23556	2.64015	94	3.1348	118	2.92171	104	11.8362	406	6.18946	208	9.55512	305	1.68e-11	1.55213	up	--	--	Cellular Component: intracellular (GO:0005622);; Molecular Function: zinc ion binding (GO:0008270);;	K12023|0|bta:618638|TRIM47; tripartite motif containing 47; K12023 tripartite motif-containing protein 47 (A)	--	--	--	zinc finger of C3HC4-type, RING;; Zinc finger, C3HC4 type (RING finger);; Ring finger domain;; Zinc finger, C3HC4 type (RING finger);; B-box zinc finger;; RING-type zinc-finger;; SPRY-associated domain;; Zinc finger, C3HC4 type (RING finger);; SPRY domain	Tripartite motif-containing protein 16 GN=TRIM16 OS=Pongo abelii (Sumatran orangutan) PE=2 SV=1	O	Posttranslational modification, protein turnover, chaperones	PREDICTED: tripartite motif-containing protein 47 isoform X1 [Bos taurus]	cellular component: cell part (GO:0044464);; cellular component: cell (GO:0005623);; molecular function: binding (GO:0005488);;
gene11327	48.5501	2009	44.6868	1815	44.2634	1859	57.4746	2498	49.2697	2177	47.0748	2215	0.0201629	0.296294	up	--	--	Cellular Component: cytosol (GO:0005829);; Cellular Component: integral component of membrane (GO:0016021);; Biological Process: osteoclast differentiation (GO:0030316);;	--	--	[S]	Function unknown	Osteopetrosis-associated transmembrane protein 1 precursor	--	S	Function unknown	osteopetrosis-associated transmembrane protein 1 [Bos taurus]	biological process: cellular process (GO:0009987);; biological process: immune system process (GO:0002376);; biological process: single-organism process (GO:0044699);; biological process: multicellular organismal process (GO:0032501);; biological process: developmental process (GO:0032502);; cellular component: cell (GO:0005623);; cellular component: membrane part (GO:0044425);; cellular componen…
gene12132	65.4202	811	73.9001	915	64.2224	780	122.336	1506	115.229	1407	133.542	1626	3.87e-18	0.873856	up	--	--	Cellular Component: proteasome activator complex (GO:0008537);;	K06697|1.03749e-162|bta:509857|PSME2; proteasome (prosome, macropain) activator subunit 2 (PA28 beta); K06697 proteasome activator subunit 2 (PA28 beta) (A)	Proteasome (ko03050);; Antigen processing and presentation (ko04612)	[O]	Posttranslational modification, protein turnover, chaperones	Proteasome activator pa28 beta subunit;; Proteasome activator pa28 alpha subunit	Proteasome activator complex subunit 2 GN=PSME2 OS=Bos taurus (Bovine) PE=1 SV=3	O	Posttranslational modification, protein turnover, chaperones	proteasome activator complex subunit 2 [Bos taurus]	cellular component: macromolecular complex (GO:0032991);; cellular component: cell (GO:0005623);; cellular component: cell part (GO:0044464);;
gene15941	403.425	9192	387.246	8896	394.284	8837	545.15	12157	464.043	10136	537.71	11519	0.00286014	0.346498	up	--	--	Cellular Component: extracellular space (GO:0005615);; Cellular Component: lysosome (GO:0005764);; Cellular Component: endoplasmic reticulum (GO:0005783);; Biological Process: proteolysis (GO:0006508);; Molecular Function: cysteine-type peptidase activity (GO:0008234);; Biological Process: epithelial tube branching involved in lung morphogenesis (GO:0060441);;	K08568|0|bta:404187|CTSZ; cathepsin Z (EC:3.4.18.1); K08568 cathepsin X [EC:3.4.18.1] (A)	Lysosome (ko04142)	[O]	Posttranslational modification, protein turnover, chaperones	Papain family cysteine protease	Cathepsin Z (Precursor) GN=CTSZ OS=Bos taurus (Bovine) PE=2 SV=2	O	Posttranslational modification, protein turnover, chaperones	TPA: cathepsin Z precursor [Bos taurus]	biological process: single-organism process (GO:0044699);; biological process: multicellular organismal process (GO:0032501);; biological process: metabolic process (GO:0008152);; biological process: developmental process (GO:0032502);; molecular function: catalytic activity (GO:0003824);; cellular component: cell part (GO:0044464);; cellular component: extracellular region (GO:0005576);; cellula…
gene19090	0.850661	44	1.15883	42	1.4196	54	2.29572	104	1.79048	90	2.16431	83	1.45e-05	1.00689	up	--	--	--	K02633|0|chx:102178645|PER3; period circadian clock 3; K02633 period circadian protein (A)	Circadian rhythm (ko04710);; Circadian entrainment (ko04713);; Herpes simplex infection (ko05168)	[T]	Signal transduction mechanisms	Period protein 2/3C-terminal region;; PAS domain;; PAS fold;; PAS fold	Aryl hydrocarbon receptor nuclear translocator-like protein 1 GN=ARNTL OS=Pongo abelii (Sumatran orangutan) PE=2 SV=1	T	Signal transduction mechanisms	PREDICTED: LOW QUALITY PROTEIN: period circadian protein homolog 3 [Bos taurus]	--
gene9589	9.20205	643	8.62587	623	8.68998	635	9.99646	820	10.4344	783	11.0969	826	0.000931137	0.371825	up	--	--	Molecular Function: protein phosphatase 1 binding (GO:0008157);; Molecular Function: zinc ion binding (GO:0008270);; Biological Process: negative regulation of phosphatase activity (GO:0010923);;	K12171|0|bta:540718|SH3RF2, PPP1R39; SH3 domain containing ring finger 2; K12171 E3 ubiquitin-protein ligase SH3RF [EC:6.3.2.19] (A)	--	[O]	Posttranslational modification, protein turnover, chaperones	Variant SH3 domain;; Variant SH3 domain;; SH3 domain;; Zinc finger, C3HC4 type (RING finger);; Zinc finger, C3HC4 type (RING finger);; Ring finger domain;; zinc-RING finger domain;; RING-type zinc-finger;; Zinc finger, C3HC4 type (RING finger)	E3 ubiquitin-protein ligase SH3RF1 GN=SH3RF1 OS=Bos taurus (Bovine) PE=2 SV=1	O	Posttranslational modification, protein turnover, chaperones	putative E3 ubiquitin-protein ligase SH3RF2 [Bos taurus]	molecular function: binding (GO:0005488);; biological process: biological regulation (GO:0065007);;
gene17009	1.09665	47	0.796766	49	0.654939	41	2.24301	145	0.8147	56	1.497	74	0.0105823	1.02025	up	--	--	--	--	--	--	--	--	--	--	--	--	--
gene26103	13.5568	496	16.9416	612	15.026	511	27.4701	993	26.467	882	29.4037	992	4.78e-14	0.842137	up	[R]	General function prediction only	--	K05872|0|bom:102276852|NFKBIE; nuclear factor of kappa light polypeptide gene enhancer in B-cells inhibitor, epsilon; K05872 NF-kappa-B inhibitor epsilon (A)	T cell receptor signaling pathway (ko04660);; B cell receptor signaling pathway (ko04662);; Neurotrophin signaling pathway (ko04722);; Adipocytokine signaling pathway (ko04920);; Epstein-Barr virus infection (ko05169)	[R]	General function prediction only	Ankyrin repeats (3 copies);; Ankyrin repeat;; Ankyrin repeats (many copies);; Ankyrin repeat;; Ankyrin repeats (many copies)	NF-kappa-B inhibitor alpha GN=NFKBIA OS=Sus scrofa (Pig) PE=2 SV=1	K	Transcription	PREDICTED: NF-kappa-B inhibitor epsilon [Bos mutus]	--
gene11916	117.941	4054	118.294	3797	131.52	4247	144.258	4774	145.236	4700	137.454	4702	0.0390075	0.246967	up	--	--	Biological Process: regulation of cytokine production (GO:0001817);; Cellular Component: endoplasmic reticulum (GO:0005783);; Cellular Component: endoplasmic reticulum-Golgi intermediate compartment (GO:0005793);; Cellular Component: Golgi apparatus (GO:0005794);; Biological Process: transport (GO:0006810);; Biological Process: signal transduction (GO:0007165);; Cellular Component: integral compo…	K14825|2.32245e-144|bta:100125926|TMED7; transmembrane emp24 protein transport domain containing 7; K14825 protein ERP2 (A)	--	[U]	Intracellular trafficking, secretion, and vesicular transport	emp24/gp25L/p24 family/GOLD	Transmembrane emp24 domain-containing protein 1 (Precursor) GN=TMED1 OS=Pongo abelii (Sumatran orangutan) PE=2 SV=1	U	Intracellular trafficking, secretion, and vesicular transport	PREDICTED: transmembrane emp24 domain-containing protein 7 [Eptesicus fuscus]	biological process: response to stimulus (GO:0050896);; biological process: biological regulation (GO:0065007);; biological process: cellular process (GO:0009987);; biological process: localization (GO:0051179);; cellular component: cell (GO:0005623);; cellular component: organelle (GO:0043226);; cellular component: membrane part (GO:0044425);; cellular component: membrane (GO:0016020);; cellular…
gene9393	4.48857	535	3.7998	452	3.90989	490	9.37881	1150	6.57492	790	8.00788	928	1.89e-11	0.976516	up	--	--	Cellular Component: histone acetyltransferase complex (GO:0000123);; Molecular Function: zinc ion binding (GO:0008270);; Biological Process: histone H3 acetylation (GO:0043966);; Biological Process: histone H4-K5 acetylation (GO:0043981);; Biological Process: histone H4-K8 acetylation (GO:0043982);; Biological Process: histone H4-K12 acetylation (GO:0043983);;	--	--	[R]	General function prediction only	PHD-zinc-finger like domain;; PHD-like zinc-binding domain;; Enhancer of polycomb-like;; PHD-finger;; PHD-finger	Protein Jade-1 GN=JADE1 OS=Bos taurus (Bovine) PE=2 SV=1	R	General function prediction only	PREDICTED: protein Jade-2 isoform X6 [Bos taurus]	biological process: metabolic process (GO:0008152);; biological process: cellular process (GO:0009987);; biological process: cellular component organization or biogenesis (GO:0071840);; biological process: single-organism process (GO:0044699);; cellular component: cell (GO:0005623);; cellular component: organelle (GO:0043226);; cellular component: membrane-enclosed lumen (GO:0031974);; cellular c…
gene13865	126.196	1036	97.2222	819	116.99	943	163.13	1304	127.032	997	171.594	1324	0.0187337	0.390765	up	--	--	Cellular Component: Golgi apparatus (GO:0005794);; Cellular Component: integral component of plasma membrane (GO:0005887);; Biological Process: skeletal muscle tissue development (GO:0007519);; Cellular Component: endomembrane system (GO:0012505);; Biological Process: cell differentiation (GO:0030154);; Biological Process: Golgi to plasma membrane protein transport (GO:0043001);;	K08514|4.70634e-61|bta:540406|VAMP5; vesicle-associated membrane protein 5; K08514 vesicle-associated membrane protein 5 (A)	SNARE interactions in vesicular transport (ko04130)	[U]	Intracellular trafficking, secretion, and vesicular transport	Synaptobrevin	Vesicle-associated membrane protein 5 GN=VAMP5 OS=Bos taurus (Bovine) PE=3 SV=1	U	Intracellular trafficking, secretion, and vesicular transport	vesicle-associated membrane protein 5 [Bos taurus]	biological process: developmental process (GO:0032502);; biological process: localization (GO:0051179);; biological process: cellular component organization or biogenesis (GO:0071840);; biological process: single-organism process (GO:0044699);; biological process: cellular process (GO:0009987);; cellular component: cell part (GO:0044464);; cellular component: membrane (GO:0016020);; cellular comp…
gene13988	19.8526	1237	21.4516	1307	21.4667	1314	31.3741	1969	29.4669	1856	29.7146	1886	1.88e-10	0.584698	up	--	--	Molecular Function: calcium-dependent cysteine-type endopeptidase activity (GO:0004198);; Molecular Function: calcium ion binding (GO:0005509);; Cellular Component: intracellular (GO:0005622);; Biological Process: proteolysis (GO:0006508);;	K13442|0|bta:515741|CAPN14; calpain 14; K13442 calpain-14 [EC:3.4.22.-] (A)	--	[OT]	Posttranslational modification, protein turnover, chaperones;; Signal transduction mechanisms	Calpain family cysteine protease;; Calpain large subunit, domain III;; EF-hand domain;; EF hand;; EF-hand domain pair	Calpain-2 catalytic subunit (Precursor) GN=CAPN2 OS=Macaca fascicularis (Crab-eating macaque) PE=2 SV=3	T	Signal transduction mechanisms	PREDICTED: calpain-14 isoform X1 [Bos taurus]	cellular component: cell (GO:0005623);; cellular component: cell part (GO:0044464);; molecular function: catalytic activity (GO:0003824);; molecular function: binding (GO:0005488);; biological process: metabolic process (GO:0008152);;
gene16843	3.08082	134	2.74818	96	2.8049	126	5.72981	268	4.26873	213	3.95018	204	1.46e-06	0.966095	up	--	--	Molecular Function: steroid hormone receptor activity (GO:0003707);; Molecular Function: ligand-activated sequence-specific DNA binding RNA polymerase II transcription factor activity (GO:0004879);; Cellular Component: nucleus (GO:0005634);; Molecular Function: zinc ion binding (GO:0008270);; Biological Process: intracellular receptor signaling pathway (GO:0030522);; Biological Process: steroid h…	K08037|0|chx:102175222|HNF4G; hepatocyte nuclear factor 4, gamma; K08037 hepatocyte nuclear factor 4-gamma (A)	Maturity onset diabetes of the young (ko04950)	[K]	Transcription	Ligand-binding domain of nuclear hormone receptor;; Zinc finger, C4 type (two domains)	Retinoic acid receptor RXR-gamma GN=RXRG OS=Sus scrofa (Pig) PE=2 SV=2	K	Transcription	PREDICTED: hepatocyte nuclear factor 4-gamma isoform X1 [Bison bison bison]	molecular function: receptor activity (GO:0004872);; molecular function: molecular transducer activity (GO:0060089);; molecular function: nucleic acid binding transcription factor activity (GO:0001071);; molecular function: binding (GO:0005488);; cellular component: cell (GO:0005623);; cellular component: organelle (GO:0043226);; cellular component: cell part (GO:0044464);; biological process: bi…
gene12910	21.366	553	21.8222	554	21.3188	545	55.0889	1436	43.193	1120	53.7592	1391	3.19e-30	1.27193	up	[R]	General function prediction only	Cellular Component: mitochondrial inner membrane (GO:0005743);; Molecular Function: oxidoreductase activity (GO:0016491);; Biological Process: oxidation-reduction process (GO:0055114);;	K17218|0|bta:507858|SQRDL; sulfide quinone reductase-like (yeast); K17218 sulfide:quinone oxidoreductase [EC:1.8.5.-] (A)	Sulfur metabolism (ko00920)	[C]	Energy production and conversion	Pyridine nucleotide-disulphide oxidoreductase	--	C	Energy production and conversion	PREDICTED: sulfide:quinone oxidoreductase, mitochondrial isoform X1 [Bos taurus]	biological process: single-organism process (GO:0044699);; biological process: metabolic process (GO:0008152);; molecular function: catalytic activity (GO:0003824);; cellular component: cell part (GO:0044464);; cellular component: membrane (GO:0016020);; cellular component: organelle part (GO:0044422);; cellular component: organelle (GO:0043226);; cellular component: cell (GO:0005623);;
gene5985	1.76035	114	1.13159	70	1.21045	78	8.08458	516	3.46614	232	4.85257	351	2.31e-13	2.0748	up	--	--	Molecular Function: metallocarboxypeptidase activity (GO:0004181);; Cellular Component: nucleus (GO:0005634);; Cellular Component: cytoplasm (GO:0005737);; Cellular Component: plasma membrane (GO:0005886);; Biological Process: proteolysis (GO:0006508);; Molecular Function: zinc ion binding (GO:0008270);;	K01296|0|bta:513281|CPM; carboxypeptidase M; K01296 carboxypeptidase M [EC:3.4.17.12] (A)	--	[R]	General function prediction only	Zinc carboxypeptidase;; Carboxypeptidase regulatory-like domain;; Domain of unknown function (DUF4480)	Carboxypeptidase M (Precursor) GN=CPM OS=Pongo abelii (Sumatran orangutan) PE=2 SV=1	R	General function prediction only	PREDICTED: carboxypeptidase M isoform X1 [Bos taurus]	cellular component: cell part (GO:0044464);; cellular component: membrane (GO:0016020);; cellular component: organelle (GO:0043226);; cellular component: cell (GO:0005623);; molecular function: binding (GO:0005488);; molecular function: catalytic activity (GO:0003824);; biological process: metabolic process (GO:0008152);;
gene19249	17.9363	602	17.4281	568	18.1018	596	23.8192	757	22.4329	727	25.6669	756	0.00184131	0.362888	up	--	--	--	--	--	--	--	Transmembrane protein 51;; TMEM61 protein family	--	S	Function unknown	transmembrane protein 51 [Bos taurus]	--
gene30698	63.9383	1111	56.3687	988	59.2644	1048	92.3812	1634	77.9188	1390	70.6467	1274	0.00041515	0.468552	up	--	--	Molecular Function: cytokine receptor activity (GO:0004896);; Cellular Component: membrane (GO:0016020);; Biological Process: cytokine-mediated signaling pathway (GO:0019221);;	K05076|0|bta:407110|IL13RA1; interleukin 13 receptor, alpha 1; K05076 interleukin 13 receptor alpha-1 (A)	Cytokine-cytokine receptor interaction (ko04060);; Jak-STAT signaling pathway (ko04630)	--	--	Interleukin-6 receptor alpha chain, binding;; Fibronectin type III domain;; Tissue factor	Interleukin-13 receptor subunit alpha-2 (Precursor) GN=IL13RA2 OS=Canis familiaris (Dog) PE=2 SV=1	T	Signal transduction mechanisms	interleukin-13 receptor subunit alpha-1 precursor [Bos taurus]	molecular function: molecular transducer activity (GO:0060089);; molecular function: receptor activity (GO:0004872);; cellular component: membrane (GO:0016020);; biological process: signaling (GO:0023052);; biological process: response to stimulus (GO:0050896);; biological process: single-organism process (GO:0044699);; biological process: biological regulation (GO:0065007);; biological process: …
gene16881	85.3305	3076	134.577	4753	102.574	3656	203.509	7464	244.098	8988	217.356	8147	6.45e-16	1.11965	up	--	--	Biological Process: regulation of cell growth (GO:0001558);; Molecular Function: insulin-like growth factor binding (GO:0005520);; Cellular Component: extracellular region (GO:0005576);; Cellular Component: intracellular membrane-bounded organelle (GO:0043231);;	--	--	--	--	Insulin-like growth factor binding protein;; von Willebrand factor type C domain;; Cystine-knot domain;; Thrombospondin type 1 domain	Connective tissue growth factor (Precursor) GN=CTGF OS=Bos taurus (Bovine) PE=2 SV=2	W	Extracellular structures	protein NOV homolog precursor [Bos taurus]	biological process: biological regulation (GO:0065007);; cellular component: organelle (GO:0043226);; cellular component: cell (GO:0005623);; cellular component: extracellular region (GO:0005576);; cellular component: cell part (GO:0044464);; molecular function: binding (GO:0005488);;
gene18854	3.56457	214	4.3886	230	3.5196	232	5.7346	370	5.27462	289	4.88512	274	0.00750686	0.483156	up	--	--	Biological Process: patched ligand maturation (GO:0007225);; Biological Process: determination of left/right symmetry (GO:0007368);; Biological Process: embryonic pattern specification (GO:0009880);; Biological Process: dorsal/ventral pattern formation (GO:0009953);; Molecular Function: peptide transporter activity (GO:0015197);; Biological Process: diaphragm development (GO:0060539);;	--	--	[T]	Signal transduction mechanisms	Patched family;; MMPL family;; Sterol-sensing domain of SREBP cleavage-activation	--	T	Signal transduction mechanisms	PREDICTED: protein dispatched homolog 1 isoform X1 [Bos taurus]	molecular function: transporter activity (GO:0005215);; biological process: metabolic process (GO:0008152);; biological process: localization (GO:0051179);; biological process: developmental process (GO:0032502);; biological process: single-organism process (GO:0044699);; biological process: cellular process (GO:0009987);; biological process: biological regulation (GO:0065007);; biological proces…
gene12000	25.5296	547	25.649	545	24.624	519	39.055	850	30.9268	687	33.4864	761	1.57e-05	0.531112	up	--	--	Cellular Component: nucleus (GO:0005634);; Cellular Component: cytosol (GO:0005829);; Cellular Component: trans-Golgi network transport vesicle (GO:0030140);; Molecular Function: CD4 receptor binding (GO:0042609);;	--	--	--	--	Alpha/beta hydrolase family;; alpha/beta hydrolase fold;; Alpha/beta hydrolase family	Maspardin GN=SPG21 OS=Bos taurus (Bovine) PE=2 SV=1	R	General function prediction only	PREDICTED: maspardin isoform X1 [Sus scrofa]	molecular function: binding (GO:0005488);; cellular component: organelle (GO:0043226);; cellular component: cell (GO:0005623);; cellular component: organelle part (GO:0044422);; cellular component: cell part (GO:0044464);;
gene22629	214.262	5552	236.735	6254	222.901	5903	379.84	9036	351.461	8405	410.072	9345	4.68e-11	0.615539	up	--	--	Cellular Component: MLL1 complex (GO:0071339);;	K16913|0|bta:787413|PELP1; proline, glutamate and leucine rich protein 1; K16913 proline-, glutamic acid- and leucine-rich protein 1 (A)	--	--	--	NUC202 domain;; rRNA processing/ribosome biogenesis	Proline-, glutamic acid- and leucine-rich protein 1 GN=PELP1 OS=Macaca mulatta (Rhesus macaque) PE=2 SV=1	S	Function unknown	PREDICTED: proline-, glutamic acid- and leucine-rich protein 1 [Bubalus bubalis]	cellular component: cell part (GO:0044464);; cellular component: cell (GO:0005623);; cellular component: organelle (GO:0043226);; cellular component: organelle part (GO:0044422);; cellular component: membrane-enclosed lumen (GO:0031974);; cellular component: macromolecular complex (GO:0032991);;
Cow_newGene_189	0.52018	13	0.282682	8	0.218986	7	0.869784	31	1.44186	28	1.05421	34	9.86e-06	1.69027	up	--	--	--	--	--	--	--	--	--	--	--	--	--
gene24599	97.9034	6872	110.591	8002	110.241	7677	172.022	11726	165.035	11084	177.714	11665	1.71e-11	0.631751	up	--	--	Biological Process: response to hypoxia (GO:0001666);; Biological Process: regulation of protein phosphorylation (GO:0001932);; Biological Process: positive regulation of defense response to virus by host (GO:0002230);; Molecular Function: transcription coactivator activity (GO:0003713);; Cellular Component: nucleolus (GO:0005730);; Cellular Component: cytosol (GO:0005829);; Biological Process: p…	K10054|0|phd:102319090|PML; promyelocytic leukemia; K10054 probable transcription factor PML (A)	Ubiquitin mediated proteolysis (ko04120);; Endocytosis (ko04144);; Influenza A (ko05164);; Herpes simplex infection (ko05168);; Pathways in cancer (ko05200);; Transcriptional misregulation in cancer (ko05202);; Acute myeloid leukemia (ko05221)	[O]	Posttranslational modification, protein turnover, chaperones	Protein of unknown function (DUF3583);; B-box zinc finger	E3 ubiquitin-protein ligase TRIM56 GN=TRIM56 OS=Bos taurus (Bovine) PE=3 SV=1	K	Transcription	PREDICTED: protein PML isoform X2 [Bos taurus]	biological process: localization (GO:0051179);; biological process: response to stimulus (GO:0050896);; biological process: cellular component organization or biogenesis (GO:0071840);; biological process: biological regulation (GO:0065007);; biological process: multicellular organismal process (GO:0032501);; biological process: developmental process (GO:0032502);; biological process: metabolic pr…
gene28723	5.81175	406	5.55175	378	5.99304	425	10.565	769	7.79971	577	8.2869	621	2.75e-07	0.720613	up	[G]	Carbohydrate transport and metabolism	Cellular Component: condensed nuclear chromosome (GO:0000794);; Molecular Function: structural molecule activity (GO:0005198);; Cellular Component: cytoskeleton (GO:0005856);; Cellular Component: cell-cell junction (GO:0005911);; Cellular Component: cell cortex (GO:0005938);; Cellular Component: membrane (GO:0016020);;	K18622|0|bom:102286378|ADD3; adducin 3 (gamma); K18622 adducin (A)	--	[TZ]	Signal transduction mechanisms;; Cytoskeleton	Class II Aldolase and Adducin N-terminal domain	Beta-adducin GN=ADD2 OS=Pongo abelii (Sumatran orangutan) PE=2 SV=3	Z	Cytoskeleton	PREDICTED: gamma-adducin isoform X1 [Bos taurus]	cellular component: cell (GO:0005623);; cellular component: cell junction (GO:0030054);; cellular component: organelle (GO:0043226);; cellular component: membrane-enclosed lumen (GO:0031974);; cellular component: organelle part (GO:0044422);; cellular component: membrane (GO:0016020);; cellular component: cell part (GO:0044464);; molecular function: structural molecule activity (GO:0005198);;
gene25533	22.5799	335	18.8466	309	22.2658	329	31.9129	449	25.9635	354	36.069	498	0.0105823	0.43488	up	--	--	Biological Process: response to reactive oxygen species (GO:0000302);; Molecular Function: virus receptor activity (GO:0001618);; Molecular Function: hyalurononglucosaminidase activity (GO:0004415);; Cellular Component: extracellular space (GO:0005615);; Cellular Component: lysosome (GO:0005764);; Biological Process: carbohydrate metabolic process (GO:0005975);; Biological Process: inflammatory r…	K01197|6.00077e-81|bta:515397|HYAL1; hyaluronoglucosaminidase 1 (EC:3.2.1.35); K01197 hyaluronoglucosaminidase [EC:3.2.1.35] (A)	Glycosaminoglycan degradation (ko00531)	--	--	Hyaluronidase	Hyaluronidase-1 (Precursor) GN=HYAL1 OS=Bos taurus (Bovine) PE=2 SV=1	--	--	TPA: hyaluronidase-1-like [Bos taurus]	molecular function: receptor activity (GO:0004872);; molecular function: catalytic activity (GO:0003824);; molecular function: binding (GO:0005488);; cellular component: cell part (GO:0044464);; cellular component: extracellular region (GO:0005576);; cellular component: organelle (GO:0043226);; cellular component: extracellular region part (GO:0044421);; cellular component: cell (GO:0005623);; bi…
gene25172	4.66741	107	5.70443	127	5.17886	119	9.47657	218	6.34107	152	8.38481	191	0.00106604	0.676607	up	--	--	--	--	--	[S]	Function unknown	Thioesterase superfamily	Acyl-coenzyme A thioesterase THEM4 (Precursor) GN=THEM4 OS=Bos taurus (Bovine) PE=2 SV=1	S	Function unknown	PREDICTED: acyl-coenzyme A thioesterase THEM4 isoform X1 [Bos taurus]	--
gene16274	35.8373	1115	38.3172	1154	36.0377	1107	88.3891	2766	52.8582	1659	65.5841	2068	1.2e-09	0.96313	up	--	--	--	--	--	[O]	Posttranslational modification, protein turnover, chaperones	Kunitz/Bovine pancreatic trypsin inhibitor domain	Trophoblast Kunitz domain protein 1 (Precursor) GN=TKDP1 OS=Bos taurus (Bovine) PE=2 SV=2	--	--	PREDICTED: pancreatic trypsin inhibitor isoform X1 [Bos taurus]	--
gene28421	7.55368	92	6.96834	87	6.51866	79	21.6501	260	11.8362	141	14.9184	176	3.09e-06	1.17558	up	--	--	Biological Process: negative regulation of transcription from RNA polymerase II promoter (GO:0000122);; Biological Process: cell morphogenesis involved in differentiation (GO:0000904);; Biological Process: hair follicle development (GO:0001942);; Biological Process: regulation of receptor internalization (GO:0002090);; Cellular Component: extracellular space (GO:0005615);; Cellular Component: pla…	K02165|0|bta:504445|DKK1; dickkopf WNT signaling pathway inhibitor 1; K02165 dickkopf (A)	Wnt signaling pathway (ko04310)	[T]	Signal transduction mechanisms	Dickkopf N-terminal cysteine-rich region	--	T	Signal transduction mechanisms	dickkopf-related protein 1 [Bos taurus]	molecular function: receptor regulator activity (GO:0030545);; molecular function: binding (GO:0005488);; cellular component: extracellular region (GO:0005576);; cellular component: extracellular region part (GO:0044421);; cellular component: cell (GO:0005623);; cellular component: cell part (GO:0044464);; cellular component: membrane (GO:0016020);; biological process: multicellular organismal pr…
gene22259	1.00903	16	0.488575	8	1.0072	16	2.91946	47	3.97817	64	3.75597	59	5.33e-11	2.06717	up	[P]	Inorganic ion transport and metabolism	Molecular Function: carbonate dehydratase activity (GO:0004089);; Cellular Component: rough endoplasmic reticulum (GO:0005791);; Cellular Component: endoplasmic reticulum-Golgi intermediate compartment (GO:0005793);; Cellular Component: Golgi apparatus (GO:0005794);; Cellular Component: trans-Golgi network (GO:0005802);; Molecular Function: zinc ion binding (GO:0008270);; Biological Process: bica…	K18246|0|bta:280741|CA4; carbonic anhydrase IV (EC:4.2.1.1); K18246 carbonic anhydrase 4 [EC:4.2.1.1] (A)	Nitrogen metabolism (ko00910);; Proximal tubule bicarbonate reclamation (ko04964)	[R]	General function prediction only	Eukaryotic-type carbonic anhydrase	Carbonic anhydrase 4 (Precursor) GN=CA4 OS=Bos taurus (Bovine) PE=2 SV=1	R	General function prediction only	PREDICTED: carbonic anhydrase 4 isoform X1 [Bos taurus]	biological process: localization (GO:0051179);; biological process: metabolic process (GO:0008152);; biological process: single-organism process (GO:0044699);; cellular component: cell (GO:0005623);; cellular component: organelle (GO:0043226);; cellular component: organelle part (GO:0044422);; cellular component: membrane part (GO:0044425);; cellular component: membrane (GO:0016020);; cellular co…
gene12729	5.31483	367	7.18201	494	6.42637	434	10.7618	723	9.71754	645	10.5264	692	4.59e-08	0.689398	up	--	--	Molecular Function: phospholipid binding (GO:0005543);;	--	--	--	--	PH domain	Pleckstrin homology domain-containing family O member 2 GN=PLEKHO2 OS=Bos taurus (Bovine) PE=2 SV=1	T	Signal transduction mechanisms	TPA: pleckstrin homology domain-containing family O member 2 [Bos taurus]	molecular function: binding (GO:0005488);;
gene19764	57.4038	1813	64.4542	1969	60.5801	1845	67.0621	2131	70.8705	2259	63.2909	2160	0.0443571	0.237147	up	--	--	Molecular Function: heme binding (GO:0020037);;	K17278|1.24617e-96|bom:102267934|membrane-associated progesterone receptor component 2-like; K17278 membrane-associated progesterone receptor component (A)	--	[R]	General function prediction only	Cytochrome b5-like Heme/Steroid binding domain	Membrane-associated progesterone receptor component 1 GN=PGRMC1 OS=Pongo abelii (Sumatran orangutan) PE=2 SV=3	R	General function prediction only	PREDICTED: LOW QUALITY PROTEIN: membrane-associated progesterone receptor component 2-like [Bos mutus]	molecular function: binding (GO:0005488);;
gene5473	1.12155	41	1.46139	42	1.19789	37	3.4576	98	3.12557	93	3.43004	99	2.17e-09	1.25449	up	--	--	Molecular Function: vasoactive intestinal polypeptide receptor activity (GO:0004999);; Cellular Component: plasma membrane (GO:0005886);; Biological Process: G-protein coupled receptor signaling pathway (GO:0007186);; Cellular Component: integral component of membrane (GO:0016021);;	K04590|0|bta:790124|VIPR2; vasoactive intestinal peptide receptor 2; K04590 vasoactive intestinal peptide receptor 2 (A)	cAMP signaling pathway (ko04024);; Neuroactive ligand-receptor interaction (ko04080)	[T]	Signal transduction mechanisms	7 transmembrane receptor (Secretin family);; Hormone receptor domain	Pituitary adenylate cyclase-activating polypeptide type I receptor (Precursor) GN=ADCYAP1R1 OS=Bos taurus (Bovine) PE=2 SV=1	T	Signal transduction mechanisms	vasoactive intestinal polypeptide receptor 2 precursor [Bos taurus]	cellular component: membrane part (GO:0044425);; cellular component: cell (GO:0005623);; cellular component: cell part (GO:0044464);; cellular component: membrane (GO:0016020);; molecular function: receptor activity (GO:0004872);; molecular function: molecular transducer activity (GO:0060089);; biological process: single-organism process (GO:0044699);; biological process: response to stimulus (GO…
gene21132	6.5106	14	6.23029	14	6.68508	14	21.5561	46	24.9479	52	28.7274	59	4.51e-10	1.86096	up	--	--	Molecular Function: cytochrome-c oxidase activity (GO:0004129);; Cellular Component: mitochondrial respiratory chain (GO:0005746);; Molecular Function: electron carrier activity (GO:0009055);; Cellular Component: integral component of membrane (GO:0016021);; Cellular Component: respiratory chain complex IV (GO:0045277);;	K02270|1.2495e-53|phd:102320222|cytochrome c oxidase subunit 7A1, mitochondrial-like; K02270 cytochrome c oxidase subunit 7a (A)	Oxidative phosphorylation (ko00190);; Cardiac muscle contraction (ko04260);; Non-alcoholic fatty liver disease (NAFLD) (ko04932);; Alzheimer's disease (ko05010);; Parkinson's disease (ko05012);; Huntington's disease (ko05016)	--	--	Cytochrome c oxidase subunit VIIa	Cytochrome c oxidase subunit 7A1, mitochondrial (Precursor) GN=COX7A1 OS=Bos taurus (Bovine) PE=1 SV=2	C	Energy production and conversion	cytochrome c oxidase subunit 7A1, mitochondrial precursor [Bos taurus]	biological process: cellular process (GO:0009987);; biological process: single-organism process (GO:0044699);; biological process: metabolic process (GO:0008152);; biological process: localization (GO:0051179);; cellular component: membrane (GO:0016020);; cellular component: cell part (GO:0044464);; cellular component: organelle (GO:0043226);; cellular component: cell (GO:0005623);; cellular comp…
gene29975	0	0	0	0	0	0	57.1462	335	21.851	125	44.069	252	1.62e-51	10.9023	up	--	--	Biological Process: acute-phase response (GO:0006953);; Cellular Component: high-density lipoprotein particle (GO:0034364);;	K17310|1.4454e-92|bom:102267504|serum amyloid A protein-like; K17310 serum amyloid A protein (A)	--	--	--	Serum amyloid A protein	Amyloid protein A (Precursor) GN=SAA1 OS=Bos taurus (Bovine) PE=1 SV=2	R	General function prediction only	TPA: mammary serum amyloid A3.2-like [Bos taurus]	biological process: response to stimulus (GO:0050896);; cellular component: extracellular region part (GO:0044421);; cellular component: macromolecular complex (GO:0032991);; cellular component: extracellular region (GO:0005576);;
gene24379	29.4385	1920	29.9698	1980	30.6419	2014	42.9471	2719	45.6853	2882	47.2709	2876	5.51e-09	0.53771	up	--	--	Molecular Function: receptor activity (GO:0004872);; Biological Process: multicellular organismal development (GO:0007275);; Cellular Component: integral component of membrane (GO:0016021);;	K06521|0|bta:510140|SEMA4B; sema domain, immunoglobulin domain (Ig), transmembrane domain (TM) and short cytoplasmic domain, (semaphorin) 4B; K06521 semaphorin 4 (A)	Axon guidance (ko04360)	[T]	Signal transduction mechanisms	Sema domain;; Plexin repeat	Semaphorin-4A (Precursor) GN=SEMA4A OS=Bos taurus (Bovine) PE=2 SV=1	T	Signal transduction mechanisms	PREDICTED: semaphorin-4B isoform X1 [Bos taurus]	biological process: developmental process (GO:0032502);; biological process: single-organism process (GO:0044699);; biological process: multicellular organismal process (GO:0032501);; molecular function: receptor activity (GO:0004872);; cellular component: membrane (GO:0016020);; cellular component: membrane part (GO:0044425);;
gene26052	82.5206	1424	95.7132	1668	88.7083	1504	109.989	1842	129.837	2151	135.895	2201	6.24e-05	0.447932	up	[QR]	Secondary metabolites biosynthesis, transport and catabolism;; General function prediction only	Cellular Component: cytoplasm (GO:0005737);; Biological Process: glycogen metabolic process (GO:0005977);; Biological Process: regulation of gluconeogenesis (GO:0006111);; Biological Process: methionine metabolic process (GO:0006555);; Biological Process: one-carbon metabolic process (GO:0006730);; Molecular Function: glycine binding (GO:0016594);; Molecular Function: glycine N-methyltransferase …	K00552|0|bta:538212|GNMT; glycine N-methyltransferase (EC:2.1.1.20); K00552 glycine N-methyltransferase [EC:2.1.1.20] (A)	Glycine, serine and threonine metabolism (ko00260)	--	--	Methyltransferase domain;; Methyltransferase domain;; Methyltransferase domain;; Methyltransferase domain;; Methyltransferase domain;; Methyltransferase domain;; Methyltransferase domain;; Tellurite resistance protein TehB	Glycine N-methyltransferase (Fragment) GN=GNMT OS=Sus scrofa (Pig) PE=2 SV=1	E	Amino acid transport and metabolism	glycine N-methyltransferase [Bos taurus]	molecular function: binding (GO:0005488);; molecular function: catalytic activity (GO:0003824);; cellular component: cell (GO:0005623);; cellular component: cell part (GO:0044464);; biological process: metabolic process (GO:0008152);; biological process: cellular process (GO:0009987);; biological process: biological regulation (GO:0065007);; biological process: single-organism process (GO:0044699…
gene12134	208.539	2973	220.697	3100	205.141	2882	300.401	4249	321.548	4549	349.458	4878	3.1e-11	0.628033	up	--	--	Cellular Component: proteasome activator complex (GO:0008537);; Biological Process: antigen processing and presentation of exogenous antigen (GO:0019884);; Molecular Function: endopeptidase activator activity (GO:0061133);;	K06696|3.45187e-155|bta:510041|PSME1; proteasome (prosome, macropain) activator subunit 1 (PA28 alpha); K06696 proteasome activator subunit 1 (PA28 alpha) (A)	Proteasome (ko03050);; Antigen processing and presentation (ko04612)	[O]	Posttranslational modification, protein turnover, chaperones	Proteasome activator pa28 beta subunit;; Proteasome activator pa28 alpha subunit	Proteasome activator complex subunit 1 GN=PSME1 OS=Bos taurus (Bovine) PE=1 SV=1	O	Posttranslational modification, protein turnover, chaperones	proteasome activator complex subunit 1 [Bos taurus]	cellular component: macromolecular complex (GO:0032991);; cellular component: cell (GO:0005623);; cellular component: cell part (GO:0044464);; molecular function: enzyme regulator activity (GO:0030234);; biological process: biological regulation (GO:0065007);; biological process: immune system process (GO:0002376);;
gene26201	10.2286	524	10.7431	509	10.1348	478	19.0684	953	15.0141	768	16.5926	817	1.34e-10	0.766511	up	--	--	Cellular Component: integral component of membrane (GO:0016021);;	--	--	--	--	SPRY domain;; CD80-like C2-set immunoglobulin domain	Butyrophilin subfamily 1 member A1 (Precursor) GN=BTN1A1 OS=Bos taurus (Bovine) PE=1 SV=2	--	--	PREDICTED: butyrophilin-like protein 1 isoform X2 [Bos taurus]	cellular component: membrane (GO:0016020);; cellular component: membrane part (GO:0044425);;
gene25551	16.3115	980	26.2564	1575	18.8075	1105	66.5803	3894	62.1326	3601	71.6466	4111	1.46e-32	1.68453	up	[H]	Coenzyme transport and metabolism	Molecular Function: ATP binding (GO:0005524);; Molecular Function: ligase activity (GO:0016874);; Molecular Function: ISG15 activating enzyme activity (GO:0019782);; Biological Process: modification-dependent protein catabolic process (GO:0019941);; Biological Process: ISG15-protein conjugation (GO:0032020);;	K10698|0|bta:497204|UBA7, UBE1L; ubiquitin-like modifier activating enzyme 7; K10698 ubiquitin-activating enzyme E1-like [EC:6.3.2.19] (A)	Ubiquitin mediated proteolysis (ko04120);; Parkinson's disease (ko05012)	[O]	Posttranslational modification, protein turnover, chaperones	ThiF family;; Repeat in ubiquitin-activating (UBA) protein;; Ubiquitin-activating enzyme e1 C-terminal domain;; Ubiquitin-activating enzyme active site	Ubiquitin-like modifier-activating enzyme 1 GN=UBA1 OS=Bos taurus (Bovine) PE=2 SV=1	O	Posttranslational modification, protein turnover, chaperones	ubiquitin-like modifier-activating enzyme 7 [Bos taurus]	molecular function: catalytic activity (GO:0003824);; molecular function: binding (GO:0005488);; biological process: metabolic process (GO:0008152);; biological process: cellular process (GO:0009987);;
gene15904	45.6109	2451	44.8184	2461	50.5637	2651	56.7704	2991	62.2333	3252	68.1353	3504	0.000351986	0.383517	up	--	--	Molecular Function: transporter activity (GO:0005215);; Cellular Component: membrane (GO:0016020);;	K14354|0|bta:507969|SLCO4A1; solute carrier organic anion transporter family, member 4A1; K14354 solute carrier organic anion transporter family, member 4A (A)	--	[Q]	Secondary metabolites biosynthesis, transport and catabolism	Organic Anion Transporter Polypeptide (OATP) family;; Major Facilitator Superfamily;; Kazal-type serine protease inhibitor domain	Solute carrier organic anion transporter family member 4C1 OS=Pongo abelii (Sumatran orangutan) PE=2 SV=1	Q	Secondary metabolites biosynthesis, transport and catabolism	PREDICTED: solute carrier organic anion transporter family member 4A1 isoform X1 [Bos taurus]	cellular component: membrane (GO:0016020);; molecular function: transporter activity (GO:0005215);;
gene4663	13.9209	921	11.1729	721	11.4115	760	14.805	1042	15.6657	1123	13.3559	1025	0.00218551	0.423933	up	[H]	Coenzyme transport and metabolism	Molecular Function: nicotinate-nucleotide diphosphorylase (carboxylating) activity (GO:0004514);; Molecular Function: nicotinate phosphoribosyltransferase activity (GO:0004516);; Cellular Component: cytoplasm (GO:0005737);; Biological Process: NAD biosynthetic process (GO:0009435);; Molecular Function: nicotinamide phosphoribosyltransferase activity (GO:0047280);;	K03462|0|oas:780506|pre-B-cell colony enhancing factor 1; K03462 nicotinamide phosphoribosyltransferase [EC:2.4.2.12] (A)	Nicotinate and nicotinamide metabolism (ko00760)	--	--	Nicotinate phosphoribosyltransferase (NAPRTase) family	Nicotinamide phosphoribosyltransferase GN=NAMPT OS=Sus scrofa (Pig) PE=2 SV=2	H	Coenzyme transport and metabolism	nicotinamide phosphoribosyltransferase [Bos taurus]	biological process: cellular process (GO:0009987);; biological process: single-organism process (GO:0044699);; biological process: metabolic process (GO:0008152);; cellular component: cell (GO:0005623);; cellular component: cell part (GO:0044464);; molecular function: catalytic activity (GO:0003824);;
gene6899	13.2033	1193	10.6526	1001	11.727	1120	23.4648	2148	13.7545	1250	17.9796	1627	0.00119621	0.618954	up	--	--	Molecular Function: acetylgalactosaminyltransferase activity (GO:0008376);; Cellular Component: Golgi cisterna membrane (GO:0032580);;	K09656|0|bta:527026|B4GALNT3; beta-1,4-N-acetyl-galactosaminyl transferase 3 (EC:2.4.1.244); K09656 beta-1,4-N-acetylgalactosaminyltransferase 3 [EC:2.4.1.244] (A)	--	--	--	PA14 domain;; Chondroitin N-acetylgalactosaminyltransferase;; N-terminal domain of galactosyltransferase	--	G	Carbohydrate transport and metabolism	beta-1,4-N-acetylgalactosaminyltransferase 3 [Bos taurus]	cellular component: organelle part (GO:0044422);; cellular component: organelle (GO:0043226);; cellular component: cell (GO:0005623);; cellular component: cell part (GO:0044464);; cellular component: membrane (GO:0016020);; molecular function: catalytic activity (GO:0003824);; biological process: metabolic process (GO:0008152);;
gene15235	0.905809	7	0.612741	5	1.28315	11	4.94808	42	3.90682	32	6.57545	54	1.36e-10	2.43696	up	--	--	Biological Process: B cell homeostasis (GO:0001782);; Biological Process: positive regulation of germinal center formation (GO:0002636);; Molecular Function: cytokine activity (GO:0005125);; Molecular Function: tumor necrosis factor receptor binding (GO:0005164);; Cellular Component: extracellular space (GO:0005615);; Cellular Component: membrane (GO:0016020);; Biological Process: positive regula…	K05476|1.40279e-71|chx:100860848|tumor necrosis factor superfamily member 13b; K05476 tumor necrosis factor ligand superfamily member 13B (A)	Cytokine-cytokine receptor interaction (ko04060);; NF-kappa B signaling pathway (ko04064);; Intestinal immune network for IgA production (ko04672);; Rheumatoid arthritis (ko05323)	--	--	--	--	--	--	TPA: tumor necrosis factor (ligand) superfamily, member 13b [Bos taurus]	cellular component: extracellular region (GO:0005576);; cellular component: extracellular region part (GO:0044421);; cellular component: membrane (GO:0016020);; molecular function: binding (GO:0005488);; biological process: localization (GO:0051179);; biological process: single-organism process (GO:0044699);; biological process: cellular process (GO:0009987);; biological process: biological regul…
gene4106	22.3647	478	22.2307	471	20.9933	440	26.9033	579	27.4992	576	30.55	672	0.00150001	0.408782	up	[R]	General function prediction only	Molecular Function: serine-type endopeptidase activity (GO:0004252);; Cellular Component: plasma membrane (GO:0005886);; Biological Process: proteolysis (GO:0006508);; Cellular Component: integral component of membrane (GO:0016021);;	K02857|2.22341e-172|chx:102170845|RHBDL2; rhomboid, veinlet-like 2 (Drosophila); K02857 rhomboid-related protein 1/2/3 [EC:3.4.21.105] (A)	--	[T]	Signal transduction mechanisms	Rhomboid family	--	T	Signal transduction mechanisms	Rhomboid-related protein 2, partial [Bos mutus]	biological process: metabolic process (GO:0008152);; molecular function: catalytic activity (GO:0003824);; cellular component: membrane (GO:0016020);; cellular component: cell part (GO:0044464);; cellular component: cell (GO:0005623);; cellular component: membrane part (GO:0044425);;
gene5889	26.0677	2044	31.2253	2283	28.6443	2221	45.0163	3275	31.1841	2445	36.4513	2685	0.00676828	0.380306	up	--	--	Biological Process: negative regulation of transcription from RNA polymerase II promoter (GO:0000122);; Biological Process: cell morphogenesis (GO:0000902);; Biological Process: skeletal system development (GO:0001501);; Molecular Function: steroid hormone receptor activity (GO:0003707);; Cellular Component: nucleus (GO:0005634);; Biological Process: calcium ion transport (GO:0006816);; Biologica…	K08539|0|bom:102283144|VDR; vitamin D (1,25- dihydroxyvitamin D3) receptor; K08539 vitamin D3 receptor (A)	Endocrine and other factor-regulated calcium reabsorption (ko04961);; Mineral absorption (ko04978);; Tuberculosis (ko05152)	[T]	Signal transduction mechanisms	Ligand-binding domain of nuclear hormone receptor;; Zinc finger, C4 type (two domains)	Vitamin D3 receptor GN=VDR OS=Bos taurus (Bovine) PE=2 SV=2	K	Transcription	PREDICTED: vitamin D3 receptor isoform X1 [Bos taurus]	cellular component: cell part (GO:0044464);; cellular component: cell (GO:0005623);; cellular component: organelle (GO:0043226);; molecular function: molecular transducer activity (GO:0060089);; molecular function: receptor activity (GO:0004872);; molecular function: binding (GO:0005488);; molecular function: nucleic acid binding transcription factor activity (GO:0001071);; biological process: re…
gene25530	14.141	126	14.157	126	13.3479	117	24.1623	214	19.0244	166	26.0719	229	6.39e-05	0.739329	up	--	--	Biological Process: response to reactive oxygen species (GO:0000302);; Molecular Function: virus receptor activity (GO:0001618);; Molecular Function: hyalurononglucosaminidase activity (GO:0004415);; Cellular Component: extracellular space (GO:0005615);; Cellular Component: lysosome (GO:0005764);; Biological Process: carbohydrate metabolic process (GO:0005975);; Biological Process: inflammatory r…	K01197|5.9362e-169|bta:515397|HYAL1; hyaluronoglucosaminidase 1 (EC:3.2.1.35); K01197 hyaluronoglucosaminidase [EC:3.2.1.35] (A)	Glycosaminoglycan degradation (ko00531)	--	--	Hyaluronidase	Hyaluronidase-1 (Precursor) GN=HYAL1 OS=Bos taurus (Bovine) PE=2 SV=1	G	Carbohydrate transport and metabolism	TPA: hyaluronidase-1 precursor [Bos taurus]	biological process: developmental process (GO:0032502);; biological process: metabolic process (GO:0008152);; biological process: single-organism process (GO:0044699);; biological process: cellular process (GO:0009987);; biological process: response to stimulus (GO:0050896);; biological process: biological regulation (GO:0065007);; biological process: multi-organism process (GO:0051704);; biologi…
gene19002	1.27249	56	1.00681	43	1.12362	50	5.28041	234	3.98657	190	5.03473	246	4.82e-31	2.15167	up	--	--	Biological Process: T cell proliferation involved in immune response (GO:0002309);; Molecular Function: cytokine activity (GO:0005125);; Molecular Function: tumor necrosis factor receptor binding (GO:0005164);; Cellular Component: extracellular space (GO:0005615);; Cellular Component: cell surface (GO:0009986);; Cellular Component: membrane (GO:0016020);; Biological Process: tumor necrosis factor…	K05479|7.24833e-130|bta:768081|TNFSF18; tumor necrosis factor (ligand) superfamily, member 18; K05479 tumor necrosis factor ligand superfamily member 18 (A)	Cytokine-cytokine receptor interaction (ko04060)	--	--	TNF(Tumour Necrosis Factor) family	--	T	Signal transduction mechanisms	PREDICTED: tumor necrosis factor ligand superfamily member 18 isoform X2 [Bos taurus]	molecular function: binding (GO:0005488);; cellular component: cell part (GO:0044464);; cellular component: membrane (GO:0016020);; cellular component: extracellular region (GO:0005576);; cellular component: extracellular region part (GO:0044421);; cellular component: cell (GO:0005623);; biological process: signaling (GO:0023052);; biological process: cellular process (GO:0009987);; biological pr…
Cow_newGene_160	16.4313	92	19.2177	108	20.9096	117	24.8306	142	26.1223	149	23.6539	134	0.0428761	0.44238	up	--	--	Cellular Component: histone deacetylase complex (GO:0000118);; Biological Process: negative regulation of transcription, DNA-templated (GO:0045892);;	K06066|3.56675e-82|pon:100448020|CIR1; corepressor interacting with RBPJ, 1; K06066 CBF1 interacting corepressor (A)	Notch signaling pathway (ko04330)	[K]	Transcription	--	--	K	Transcription	PREDICTED: corepressor interacting with RBPJ 1 [Equus przewalskii]	biological process: biological regulation (GO:0065007);; cellular component: organelle (GO:0043226);; cellular component: cell (GO:0005623);; cellular component: macromolecular complex (GO:0032991);; cellular component: membrane-enclosed lumen (GO:0031974);; cellular component: organelle part (GO:0044422);; cellular component: cell part (GO:0044464);;
gene1562	6.04062	383	6.09465	380	5.30615	340	23.2798	1523	21.7462	1445	21.3709	1441	4.39e-95	2.01405	up	[L]	Replication, recombination and repair	Molecular Function: DNA binding (GO:0003677);; Molecular Function: double-stranded RNA binding (GO:0003725);; Molecular Function: single-stranded RNA binding (GO:0003727);; Molecular Function: helicase activity (GO:0004386);; Molecular Function: ATP binding (GO:0005524);; Cellular Component: cytoplasm (GO:0005737);; Molecular Function: zinc ion binding (GO:0008270);; Biological Process: response …	K12647|0|bta:535490|IFIH1; interferon induced with helicase C domain 1; K12647 interferon-induced helicase C domain-containing protein 1 [EC:3.6.4.13] (A)	RIG-I-like receptor signaling pathway (ko04622);; Hepatitis B (ko05161);; Measles (ko05162);; Influenza A (ko05164);; Herpes simplex infection (ko05168)	[R]	General function prediction only	C-terminal domain of RIG-I;; Type III restriction enzyme, res subunit;; Helicase conserved C-terminal domain;; DEAD/DEAH box helicase;; Caspase recruitment domain	Probable ATP-dependent RNA helicase DDX58 GN=DDX58 OS=Sus scrofa (Pig) PE=2 SV=1	A	RNA processing and modification	PREDICTED: interferon-induced helicase C domain-containing protein 1 [Bos taurus]	cellular component: cell (GO:0005623);; cellular component: cell part (GO:0044464);; molecular function: binding (GO:0005488);; molecular function: catalytic activity (GO:0003824);; biological process: metabolic process (GO:0008152);; biological process: immune system process (GO:0002376);; biological process: biological regulation (GO:0065007);; biological process: multi-organism process (GO:005…
Cow_newGene_1185	20.3953	551	17.6583	476	18.7171	524	25.7219	741	21.0733	592	21.9871	683	0.00667938	0.396403	up	--	--	--	--	--	--	--	--	--	--	--	PREDICTED: uncharacterized protein LOC104969954 isoform X1 [Bos taurus]	--
Cow_newGene_3315	15.4419	611	14.5824	561	14.2966	573	19.5536	821	20.481	880	19.8742	918	1.72e-08	0.602997	up	--	--	--	--	--	--	--	--	--	--	--	--	--
gene12653	0.481181	30	0.527105	26	0.472444	22	1.60014	93	1.00115	60	0.997552	65	3.42e-07	1.45722	up	[G]	Carbohydrate transport and metabolism	Molecular Function: alpha-1,4-glucosidase activity (GO:0004558);; Biological Process: carbohydrate metabolic process (GO:0005975);; Molecular Function: carbohydrate binding (GO:0030246);;	K12317|0|bta:530330|GANC; glucosidase, alpha; neutral C; K12317 neutral alpha-glucosidase C [EC:3.2.1.20] (A)	Galactose metabolism (ko00052);; Starch and sucrose metabolism (ko00500)	[GMO]	Carbohydrate transport and metabolism;; Cell wall/membrane/envelope biogenesis;; Posttranslational modification, protein turnover, chaperones	Glycosyl hydrolases family 31;; Galactose mutarotase-like	Neutral alpha-glucosidase C (Fragment) GN=GANC OS=Macaca fascicularis (Crab-eating macaque) PE=2 SV=2	G	Carbohydrate transport and metabolism	PREDICTED: neutral alpha-glucosidase C isoform X1 [Bos taurus]	biological process: metabolic process (GO:0008152);; molecular function: catalytic activity (GO:0003824);; molecular function: binding (GO:0005488);;
gene29238	367.555	22455	332.089	19667	353.578	21321	423.487	26606	405.172	25769	358.441	23943	0.0249742	0.28439	up	--	--	Biological Process: activation of MAPKK activity (GO:0000186);; Molecular Function: metalloendopeptidase activity (GO:0004222);; Molecular Function: protein kinase C binding (GO:0005080);; Molecular Function: integrin binding (GO:0005178);; Molecular Function: collagen binding (GO:0005518);; Cellular Component: extracellular space (GO:0005615);; Cellular Component: cytoplasm (GO:0005737);; Biolog…	K06834|0|bta:281600|ADAM9; ADAM metallopeptidase domain 9; K06834 disintegrin and metalloproteinase domain-containing protein 9 [EC:3.4.24.-] (A)	--	[O]	Posttranslational modification, protein turnover, chaperones	Reprolysin (M12B) family zinc metalloprotease;; ADAM cysteine-rich;; Reprolysin family propeptide;; Disintegrin;; Metallo-peptidase family M12;; Metallo-peptidase family M12B Reprolysin-like;; Metallo-peptidase family M12B Reprolysin-like;; Metallo-peptidase family M12B Reprolysin-like	Disintegrin and metalloproteinase domain-containing protein 2 (Precursor) GN=ADAM2 OS=Bos taurus (Bovine) PE=2 SV=1	O	Posttranslational modification, protein turnover, chaperones	disintegrin and metalloproteinase domain-containing protein 9 precursor [Bos taurus]	biological process: response to stimulus (GO:0050896);; biological process: multi-organism process (GO:0051704);; biological process: biological regulation (GO:0065007);; biological process: multicellular organismal process (GO:0032501);; biological process: metabolic process (GO:0008152);; biological process: developmental process (GO:0032502);; biological process: signaling (GO:0023052);; biolo…
gene2709	4.07459	176	5.24154	215	5.00374	223	23.9538	1039	20.2319	891	19.1173	893	6.4e-73	2.21427	up	--	--	--	--	--	--	--	HIN-200/IF120x domain;; PAAD/DAPIN/Pyrin domain	Gamma-interferon-inducible protein 16 GN=IFI16 OS=Pongo abelii (Sumatran orangutan) PE=2 SV=2	K	Transcription	PREDICTED: gamma-interferon-inducible protein 16 [Bos taurus]	--
gene23647	0.489497	37	0.204895	15	0.202241	15	0.789259	61	0.404575	31	0.677249	54	0.0141851	1.1222	up	--	--	Molecular Function: inward rectifier potassium channel activity (GO:0005242);; Biological Process: potassium ion transport (GO:0006813);; Biological Process: magnesium ion transport (GO:0015693);; Cellular Component: integral component of membrane (GO:0016021);; Biological Process: regulation of ion transmembrane transport (GO:0034765);; Molecular Function: identical protein binding (GO:0042802);…	K04996|0|ptg:102967064|KCNJ2; potassium inwardly-rectifying channel, subfamily J, member 2; K04996 potassium inwardly-rectifying channel subfamily J member 2 (A)	Cholinergic synapse (ko04725);; Oxytocin signaling pathway (ko04921);; Gastric acid secretion (ko04971)	[P]	Inorganic ion transport and metabolism	Inward rectifier potassium channel;; Inward rectifier potassium channel N-terminal	Inward rectifier potassium channel 2 GN=KCNJ2 OS=Bos taurus (Bovine) PE=2 SV=1	P	Inorganic ion transport and metabolism	PREDICTED: inward rectifier potassium channel 2 [Felis catus]	biological process: cellular component organization or biogenesis (GO:0071840);; biological process: single-organism process (GO:0044699);; biological process: biological regulation (GO:0065007);; biological process: cellular process (GO:0009987);; biological process: localization (GO:0051179);; cellular component: membrane (GO:0016020);; cellular component: membrane part (GO:0044425);; molecular…
gene16276	3948.33	18563	5621.06	27236	4653.11	21530	5955.83	27105	6258.8	27784	6779.84	29685	0.0254026	0.349525	up	--	--	Molecular Function: serine-type endopeptidase inhibitor activity (GO:0004867);; Molecular Function: cysteine-type endopeptidase inhibitor activity (GO:0004869);; Cellular Component: extracellular region (GO:0005576);; Biological Process: negative regulation of peptidase activity (GO:0010466);; Molecular Function: aspartic-type endopeptidase inhibitor activity (GO:0019828);;	--	--	--	--	WAP-type (Whey Acidic Protein) 'four-disulfide core'	WAP four-disulfide core domain protein 2 (Precursor) GN=WFDC2 OS=Sus scrofa (Pig) PE=2 SV=1	W	Extracellular structures	WAP four-disulfide core domain protein 2 precursor [Bos taurus]	biological process: biological regulation (GO:0065007);; molecular function: enzyme regulator activity (GO:0030234);; cellular component: extracellular region (GO:0005576);;
gene6339	51.1837	2835	33.6358	2075	43.3742	2379	88.8048	4947	72.7063	4204	70.8996	4238	1.34e-11	0.893989	up	[ER]	Amino acid transport and metabolism;; General function prediction only	Molecular Function: transporter activity (GO:0005215);; Cellular Component: integral component of membrane (GO:0016021);; Biological Process: transmembrane transport (GO:0055085);;	K14388|0|bta:615734|SLC5A8, SMCT1; solute carrier family 5 (sodium/monocarboxylate cotransporter), member 8; K14388 solute carrier family 5 (sodium-coupled monocarboxylate transporter), member 8/12 (A)	--	[P]	Inorganic ion transport and metabolism	Sodium:solute symporter family	Sodium-coupled monocarboxylate transporter 2 GN=SLC5A12 OS=Bos taurus (Bovine) PE=2 SV=1	P	Inorganic ion transport and metabolism	sodium-coupled monocarboxylate transporter 1 [Bos taurus]	cellular component: membrane (GO:0016020);; cellular component: membrane part (GO:0044425);; molecular function: transporter activity (GO:0005215);; biological process: localization (GO:0051179);; biological process: cellular process (GO:0009987);; biological process: single-organism process (GO:0044699);;
gene127	13.9434	1913	12.1678	1609	12.264	1717	16.4316	2335	17.9267	2574	13.6494	2041	0.00184535	0.425493	up	--	--	Cellular Component: histone deacetylase complex (GO:0000118);; Biological Process: negative regulation of transcription from RNA polymerase II promoter (GO:0000122);; Biological Process: ovarian follicle rupture (GO:0001543);; Molecular Function: transcription corepressor activity (GO:0003714);; Biological Process: lipid storage (GO:0019915);; Molecular Function: estrogen receptor binding (GO:003…	K17965|0|bta:524960|NRIP1; nuclear receptor interacting protein 1; K17965 nuclear receptor-interacting protein 1 (A)	--	--	--	--	--	K	Transcription	PREDICTED: nuclear receptor-interacting protein 1 [Bos taurus]	biological process: localization (GO:0051179);; biological process: reproductive process (GO:0022414);; biological process: reproduction (GO:0000003);; biological process: multicellular organismal process (GO:0032501);; biological process: rhythmic process (GO:0048511);; biological process: single-organism process (GO:0044699);; biological process: biological regulation (GO:0065007);; molecular f…
gene14859	0.478845	34	0.555861	39	0.403474	29	0.974211	68	0.753971	55	0.821698	59	0.00408241	0.80868	up	--	--	Cellular Component: centrosome (GO:0005813);; Cellular Component: cytoplasmic microtubule (GO:0005881);; Molecular Function: microtubule binding (GO:0008017);; Molecular Function: protein homodimerization activity (GO:0042803);;	--	--	--	--	--	Microtubule-associated tumor suppressor 1 homolog GN=MTUS1 OS=Bos taurus (Bovine) PE=2 SV=1	R	General function prediction only	PREDICTED: microtubule-associated tumor suppressor candidate 2 isoform X1 [Bos taurus]	cellular component: organelle part (GO:0044422);; cellular component: macromolecular complex (GO:0032991);; cellular component: cell (GO:0005623);; cellular component: organelle (GO:0043226);; cellular component: cell part (GO:0044464);; molecular function: binding (GO:0005488);;
gene10851	0.398923	27	0.253342	16	0.797679	54	1.4039	99	1.13479	81	1.39735	103	9.46e-06	1.55172	up	--	--	--	--	--	--	--	--	Transmembrane protein 246 GN=TMEM246 OS=Pongo abelii (Sumatran orangutan) PE=2 SV=1	S	Function unknown	transmembrane protein 246 [Bos taurus]	--
gene28581	10.3774	273	17.0527	355	11.116	267	17.9826	460	20.0539	439	23.3292	554	2.16e-06	0.713135	up	--	--	Cellular Component: mitochondrion (GO:0005739);; Biological Process: transport (GO:0006810);; Cellular Component: integral component of membrane (GO:0016021);;	K15113|0|bta:538529|SLC25A28; solute carrier family 25 (mitochondrial iron transporter), member 28; K15113 solute carrier family 25 (mitochondrial iron transporter), member 28/37 (A)	--	[C]	Energy production and conversion	Mitochondrial carrier protein	Mitoferrin-1 GN=SLC25A37 OS=Bos taurus (Bovine) PE=2 SV=1	C	Energy production and conversion	mitoferrin-2 [Bos taurus]	cellular component: membrane (GO:0016020);; cellular component: cell part (GO:0044464);; cellular component: cell (GO:0005623);; cellular component: organelle (GO:0043226);; cellular component: membrane part (GO:0044425);; biological process: localization (GO:0051179);;
gene30509	17.0068	1947	17.2373	1880	17.363	1922	20.4043	2259	20.7953	2292	20.0022	2156	0.0432614	0.240862	up	--	--	Cellular Component: nuclear chromatin (GO:0000790);; Molecular Function: zinc ion binding (GO:0008270);; Molecular Function: unmethylated CpG binding (GO:0045322);; Biological Process: histone H3-K36 demethylation (GO:0070544);;	K10276|0|bta:540141|KDM2A, FBXL11; lysine (K)-specific demethylase 2A; K10276 F-box and leucine-rich repeat protein 10/11 [EC:1.14.11.27] (A)	--	[R]	General function prediction only	CXXC zinc finger domain;; F-box domain;; F-box-like;; JmjC domain, hydroxylase	F-box/LRR-repeat protein 20 GN=FBXL20 OS=Bos taurus (Bovine) PE=2 SV=2	B	Chromatin structure and dynamics	PREDICTED: lysine-specific demethylase 2A isoform X5 [Bos taurus]	cellular component: cell part (GO:0044464);; cellular component: membrane-enclosed lumen (GO:0031974);; cellular component: organelle part (GO:0044422);; cellular component: macromolecular complex (GO:0032991);; cellular component: cell (GO:0005623);; cellular component: organelle (GO:0043226);; molecular function: binding (GO:0005488);; biological process: metabolic process (GO:0008152);; biolog…
gene12623	1.68085	45	1.41916	33	1.4767	34	3.25003	80	2.32619	55	3.38077	80	0.000942472	0.94461	up	[R]	General function prediction only	Molecular Function: GTP binding (GO:0005525);; Cellular Component: plasma membrane (GO:0005886);; Biological Process: small GTPase mediated signal transduction (GO:0007264);; Cellular Component: endosome membrane (GO:0010008);; Molecular Function: metal ion binding (GO:0046872);;	K07866|4.32492e-120|bta:538143|RHOV; ras homolog family member V; K07866 Ras homolog gene family, member V (A)	--	[R]	General function prediction only	Ras family;; Miro-like protein;; ADP-ribosylation factor family	Rho-related GTP-binding protein RhoV OS=Bos taurus (Bovine) PE=2 SV=1	R	General function prediction only	Rho-related GTP-binding protein RhoV, partial [Bos mutus]	biological process: signaling (GO:0023052);; biological process: single-organism process (GO:0044699);; biological process: response to stimulus (GO:0050896);; biological process: biological regulation (GO:0065007);; biological process: cellular process (GO:0009987);; cellular component: membrane (GO:0016020);; cellular component: cell part (GO:0044464);; cellular component: organelle (GO:0043226…
gene27792	43.6011	1599	51.0414	1867	48.6199	1688	64.4487	2282	58.274	2032	61.4067	2117	0.00308874	0.33872	up	--	--	Molecular Function: G-protein coupled receptor activity (GO:0004930);; Cellular Component: nucleolus (GO:0005730);; Cellular Component: Golgi apparatus (GO:0005794);; Cellular Component: plasma membrane (GO:0005886);; Biological Process: G-protein coupled receptor signaling pathway (GO:0007186);; Biological Process: locomotory behavior (GO:0007626);; Biological Process: positive regulation of neu…	K04619|0|bta:516334|GPRC5B; G protein-coupled receptor, class C, group 5, member B; K04619 G protein-coupled receptor family C group 5 member B (A)	--	--	--	7 transmembrane sweet-taste receptor of 3 GCPR	G-protein coupled receptor family C group 5 member C (Precursor) GN=GPRC5C OS=Bos taurus (Bovine) PE=2 SV=2	T	Signal transduction mechanisms	G-protein coupled receptor family C group 5 member B precursor [Bos taurus]	cellular component: organelle (GO:0043226);; cellular component: cell (GO:0005623);; cellular component: extracellular region (GO:0005576);; cellular component: membrane (GO:0016020);; cellular component: cell part (GO:0044464);; cellular component: extracellular region part (GO:0044421);; cellular component: membrane part (GO:0044425);; cellular component: organelle part (GO:0044422);; molecular…
gene21171	118.399	365	140.567	441	119.26	349	190.333	565	164.862	477	208.585	601	0.000296086	0.527755	up	--	--	Cellular Component: nucleolus (GO:0005730);;	--	--	--	--	--	--	--	--	PREDICTED: immortalization up-regulated protein isoform X1 [Bos taurus]	cellular component: cell part (GO:0044464);; cellular component: cell (GO:0005623);; cellular component: organelle (GO:0043226);; cellular component: organelle part (GO:0044422);;
gene26783	22.0306	1119	16.7903	851	20.1359	971	28.9498	1395	25.9115	1249	21.336	1227	0.00457866	0.413491	up	--	--	--	--	--	[S]	Function unknown	RDD family	--	S	Function unknown	protein FAM8A1 [Bos taurus]	--
gene12108	2.37807	148	1.72993	133	2.88236	160	5.75537	385	5.71949	332	6.69954	381	4.82e-22	1.33027	up	--	--	Cellular Component: extracellular space (GO:0005615);; Cellular Component: endoplasmic reticulum (GO:0005783);; Cellular Component: Golgi apparatus (GO:0005794);; Cellular Component: cell junction (GO:0030054);; Cellular Component: synapse (GO:0045202);;	--	--	--	--	C1q domain	Cerebellin-3 (Precursor) GN=CBLN3 OS=Bos taurus (Bovine) PE=2 SV=1	R	General function prediction only	PREDICTED: cerebellin-3 [Bos mutus]	cellular component: extracellular region (GO:0005576);; cellular component: cell (GO:0005623);; cellular component: extracellular region part (GO:0044421);; cellular component: cell junction (GO:0030054);; cellular component: organelle (GO:0043226);; cellular component: cell part (GO:0044464);; cellular component: synapse (GO:0045202);;
gene2003	310.074	10526	284.524	9433	299.724	9896	370.019	12434	334.775	11167	366.533	12387	0.0179683	0.286667	up	--	--	Cellular Component: lysosomal membrane (GO:0005765);; Cellular Component: endosome membrane (GO:0010008);; Cellular Component: integral component of membrane (GO:0016021);;	K06890|4.68956e-151|bta:404134|TMBIM1, RECS1; transmembrane BAX inhibitor motif containing 1; K06890 (A)	--	[T]	Signal transduction mechanisms	Inhibitor of apoptosis-promoting Bax1	Protein lifeguard 2 GN=FAIM2 OS=Bos taurus (Bovine) PE=2 SV=1	T	Signal transduction mechanisms	protein lifeguard 3 [Bos taurus]	cellular component: cell (GO:0005623);; cellular component: organelle (GO:0043226);; cellular component: organelle part (GO:0044422);; cellular component: membrane part (GO:0044425);; cellular component: membrane (GO:0016020);; cellular component: cell part (GO:0044464);;
gene5770	25.3882	1430	24.3403	1279	21.1595	1194	38.8275	2135	28.5914	1677	30.3846	1832	1.85e-05	0.550041	up	[P]	Inorganic ion transport and metabolism	Molecular Function: transporter activity (GO:0005215);; Biological Process: transport (GO:0006810);; Cellular Component: membrane (GO:0016020);;	K12347|0|bta:521189|SLC11A2; solute carrier family 11 (proton-coupled divalent metal ion transporter), member 2; K12347 natural resistance-associated macrophage protein (A)	Lysosome (ko04142);; Mineral absorption (ko04978)	[P]	Inorganic ion transport and metabolism	Natural resistance-associated macrophage protein	Natural resistance-associated macrophage protein 1 GN=SLC11A1 OS=Cervus elaphus (Red deer) PE=2 SV=1	P	Inorganic ion transport and metabolism	natural resistance-associated macrophage protein 2 [Bos taurus]	cellular component: membrane (GO:0016020);; molecular function: transporter activity (GO:0005215);; biological process: localization (GO:0051179);;
gene19624	3.43113	168	2.62895	117	2.40061	116	6.01681	301	3.93216	199	5.28383	277	1.5e-05	0.968168	up	--	--	Cellular Component: integral component of membrane (GO:0016021);;	--	--	--	--	TMEM154 protein family	--	S	Function unknown	PREDICTED: transmembrane protein 154 [Bos taurus]	cellular component: membrane (GO:0016020);; cellular component: membrane part (GO:0044425);;
gene5765	5.93021	367	5.49692	317	5.79156	320	7.59461	464	6.61677	406	7.57344	459	0.0038717	0.422571	up	--	--	--	K09275|0|phd:102331381|TFCP2; transcription factor CP2; K09275 transcription factor CP2 and related proteins (A)	--	[K]	Transcription	CP2 transcription factor	Transcription factor CP2-like protein 1 GN=TFCP2L1 OS=Pongo abelii (Sumatran orangutan) PE=2 SV=1	K	Transcription	PREDICTED: alpha-globin transcription factor CP2 isoform X1 [Bos taurus]	--
gene16647	0.3452	17	0.284671	14	0.325904	16	0.700876	35	0.513884	26	0.777968	39	0.00595429	1.07161	up	--	--	--	K13959|0|bta:516476|KLHL38; kelch-like family member 38; K13959 kelch-like protein 38 (A)	--	[TR]	Signal transduction mechanisms;; General function prediction only	Kelch motif;; Kelch motif;; Galactose oxidase, central domain;; Galactose oxidase, central domain;; BTB And C-terminal Kelch;; BTB/POZ domain;; Kelch motif;; Kelch motif	Kelch-like protein 21 GN=KLHL21 OS=Bos taurus (Bovine) PE=2 SV=1	T	Signal transduction mechanisms	PREDICTED: kelch-like protein 38 [Bos taurus]	--
gene14731	923.262	13466	872.068	12580	889.638	12955	1135	16668	1082.03	15917	1123.53	16624	0.000613267	0.352985	up	--	--	Molecular Function: beta-amyloid binding (GO:0001540);; Molecular Function: ATP binding (GO:0005524);; Cellular Component: extracellular space (GO:0005615);; Cellular Component: nucleus (GO:0005634);; Cellular Component: plasma membrane (GO:0005886);; Biological Process: apoptotic process (GO:0006917);; Cellular Component: endosome membrane (GO:0010008);; Cellular Component: Golgi-associated vesi…	K18264|0|bom:102280075|integral membrane protein 2B-like; K18264 integral membrane protein 2B (A)	--	[S]	Function unknown	BRICHOS domain	Bri23 peptide GN=ITM2B OS=Bos taurus (Bovine) PE=2 SV=1	S	Function unknown	PREDICTED: integral membrane protein 2B-like [Bos mutus]	biological process: biological regulation (GO:0065007);; cellular component: cell (GO:0005623);; cellular component: organelle (GO:0043226);; cellular component: extracellular region (GO:0005576);; cellular component: membrane (GO:0016020);; cellular component: cell part (GO:0044464);; cellular component: extracellular region part (GO:0044421);; cellular component: organelle part (GO:0044422);; c…
gene26168	70.1926	2701	49.9427	1870	59.7621	2290	92.4162	3654	80.2227	3199	85.5402	3533	2.4e-05	0.613662	up	--	--	Cellular Component: endoplasmic reticulum membrane (GO:0005789);; Molecular Function: fatty acid elongase activity (GO:0009922);; Cellular Component: integral component of membrane (GO:0016021);; Biological Process: fatty acid elongation, monounsaturated fatty acid (GO:0034625);; Biological Process: fatty acid elongation, polyunsaturated fatty acid (GO:0034626);; Biological Process: very long-cha…	K10244|0|bta:617293|ELOVL5; ELOVL fatty acid elongase 5 (EC:2.3.1.199); K10244 elongation of very long chain fatty acids protein 5 [EC:2.3.1.199] (A)	Fatty acid elongation (ko00062);; Biosynthesis of unsaturated fatty acids (ko01040);; Fatty acid metabolism (ko01212)	[I]	Lipid transport and metabolism	GNS1/SUR4 family	Elongation of very long chain fatty acids protein 5 GN=ELOVL5 OS=Bos taurus (Bovine) PE=2 SV=1	I	Lipid transport and metabolism	elongation of very long chain fatty acids protein 5 [Bos taurus]	biological process: cellular process (GO:0009987);; biological process: single-organism process (GO:0044699);; biological process: metabolic process (GO:0008152);; molecular function: catalytic activity (GO:0003824);; cellular component: cell part (GO:0044464);; cellular component: membrane (GO:0016020);; cellular component: membrane part (GO:0044425);; cellular component: organelle part (GO:0044…
gene1053	1.71298	45	0.736267	19	1.03724	27	6.83949	189	2.83093	79	4.54183	131	1.8e-08	2.13003	up	--	--	Molecular Function: chemokine receptor activity (GO:0004950);; Molecular Function: scavenger receptor activity (GO:0005044);; Cellular Component: plasma membrane (GO:0005886);; Biological Process: chemotaxis (GO:0006935);; Biological Process: G-protein coupled receptor signaling pathway (GO:0007186);; Cellular Component: integral component of membrane (GO:0016021);; Molecular Function: chemokine …	K04186|0|bta:281672|ACKR4, CCRL1; atypical chemokine receptor 4; K04186 C-C chemokine receptor-like 1 (A)	--	--	--	7 transmembrane receptor (rhodopsin family)	Atypical chemokine receptor 4 GN=ACKR4 OS=Bos taurus (Bovine) PE=2 SV=1	T	Signal transduction mechanisms	atypical chemokine receptor 4 [Bos taurus]	molecular function: binding (GO:0005488);; molecular function: receptor activity (GO:0004872);; molecular function: molecular transducer activity (GO:0060089);; cellular component: cell part (GO:0044464);; cellular component: membrane (GO:0016020);; cellular component: membrane part (GO:0044425);; cellular component: cell (GO:0005623);; biological process: localization (GO:0051179);; biological p…
gene23891	61.2572	2856	78.9383	3617	66.0112	3085	68.4316	3245	96.845	4641	85.8278	4148	0.0407545	0.351143	up	[RTKL]	General function prediction only;; Signal transduction mechanisms;; Transcription;; Replication, recombination and repair	Biological Process: G1/S transition of mitotic cell cycle (GO:0000082);; Molecular Function: protein serine/threonine kinase activity (GO:0004674);; Molecular Function: signal transducer activity (GO:0004871);; Molecular Function: ATP binding (GO:0005524);; Cellular Component: centriole (GO:0005814);; Biological Process: protein phosphorylation (GO:0006468);; Biological Process: mitotic spindle o…	K08861|0|bta:539449|PLK2; polo-like kinase 2 (EC:2.7.11.21); K08861 polo-like kinase 2 [EC:2.7.11.21] (A)	FoxO signaling pathway (ko04068)	[D]	Cell cycle control, cell division, chromosome partitioning	Protein kinase domain;; Protein tyrosine kinase;; POLO box duplicated region	Serine/threonine-protein kinase PLK2 GN=PLK2 OS=Pongo abelii (Sumatran orangutan) PE=3 SV=1	D	Cell cycle control, cell division, chromosome partitioning	PREDICTED: LOW QUALITY PROTEIN: serine/threonine-protein kinase PLK2 [Bubalus bubalis]	biological process: metabolic process (GO:0008152);; biological process: multicellular organismal process (GO:0032501);; biological process: cellular process (GO:0009987);; biological process: biological regulation (GO:0065007);; biological process: cellular component organization or biogenesis (GO:0071840);; biological process: response to stimulus (GO:0050896);; biological process: single-organ…
gene11922	0.370135	22	0.450043	25	0.358512	22	0.752625	53	0.604027	37	0.706567	50	0.00229152	0.983309	up	[E]	Amino acid transport and metabolism	Biological Process: proteolysis (GO:0006508);; Molecular Function: metallopeptidase activity (GO:0008237);; Molecular Function: zinc ion binding (GO:0008270);;	K13724|0|bta:525695|AQPEP; laeverin; K13724 aminopeptidase Q [EC:3.4.11.-] (A)	--	[EO]	Amino acid transport and metabolism;; Posttranslational modification, protein turnover, chaperones	Peptidase family M1;; ERAP1-like C-terminal domain;; Peptidase MA superfamily	Aminopeptidase N GN=ANPEP OS=Oryctolagus cuniculus (Rabbit) PE=1 SV=4	O	Posttranslational modification, protein turnover, chaperones	aminopeptidase Q [Bos taurus]	biological process: metabolic process (GO:0008152);; molecular function: binding (GO:0005488);; molecular function: catalytic activity (GO:0003824);;
gene7495	74.1516	1356	72.2793	1294	67.4295	1223	82.3737	1524	80.7112	1499	79.0737	1505	0.0484978	0.242597	up	--	--	Cellular Component: glycosylphosphatidylinositol-N-acetylglucosaminyltransferase (GPI-GnT) complex (GO:0000506);; Cellular Component: mitochondrion (GO:0005739);; Cellular Component: endoplasmic reticulum membrane (GO:0005789);; Biological Process: GPI anchor biosynthetic process (GO:0006506);; Biological Process: positive regulation of metabolic process (GO:0009893);; Cellular Component: integra…	K11001|5.57106e-44|bta:514374|PIGY, PIG-Y; phosphatidylinositol glycan anchor biosynthesis, class Y; K11001 phosphatidylinositol glycan anchor biosynthesis, class Y (A)	Glycosylphosphatidylinositol(GPI)-anchor biosynthesis (ko00563)	--	--	Phosphatidylinositol N-acetylglucosaminyltransferase subunit Y	Phosphatidylinositol N-acetylglucosaminyltransferase subunit Y GN=PIGY OS=Bos taurus (Bovine) PE=3 SV=1	G	Carbohydrate transport and metabolism	phosphatidylinositol N-acetylglucosaminyltransferase subunit Y [Bos taurus]	biological process: cellular process (GO:0009987);; biological process: biological regulation (GO:0065007);; biological process: single-organism process (GO:0044699);; biological process: metabolic process (GO:0008152);; cellular component: cell (GO:0005623);; cellular component: organelle (GO:0043226);; cellular component: organelle part (GO:0044422);; cellular component: macromolecular complex …
gene2929	133.592	477	114.268	408	108.343	371	208.329	730	159.752	549	207.833	709	9.41e-06	0.678627	up	--	--	Molecular Function: calcium ion binding (GO:0005509);; Cellular Component: nucleus (GO:0005634);; Molecular Function: identical protein binding (GO:0042802);; Biological Process: positive regulation of I-kappaB kinase/NF-kappaB signaling (GO:0043123);; Cellular Component: perinuclear region of cytoplasm (GO:0048471);; Molecular Function: RAGE receptor binding (GO:0050786);;	--	--	--	--	S-100/ICaBP type calcium binding domain	Protein S100-A4 GN=S100A4 OS=Bos taurus (Bovine) PE=1 SV=2	R	General function prediction only	protein S100-A4 [Bos taurus]	biological process: biological regulation (GO:0065007);; cellular component: cell part (GO:0044464);; cellular component: cell (GO:0005623);; cellular component: organelle (GO:0043226);; molecular function: binding (GO:0005488);;
gene23909	0.398724	46	0.55141	81	0.434454	50	0.803489	101	0.845434	118	0.637331	95	0.00274739	0.809938	up	--	--	Biological Process: positive regulation of cell proliferation (GO:0008284);; Biological Process: monocyte differentiation (GO:0030224);; Biological Process: positive regulation of tyrosine phosphorylation of Stat3 protein (GO:0042517);; Biological Process: positive regulation of tyrosine phosphorylation of Stat5 protein (GO:0042523);;	--	--	--	--	Fibronectin type III domain	Leukemia inhibitory factor receptor (Precursor) GN=LIFR OS=Canis familiaris (Dog) PE=2 SV=1	T	Signal transduction mechanisms	TPA: interleukin 31 receptor A [Bos taurus]	biological process: developmental process (GO:0032502);; biological process: cellular process (GO:0009987);; biological process: immune system process (GO:0002376);; biological process: biological regulation (GO:0065007);; biological process: single-organism process (GO:0044699);; biological process: multicellular organismal process (GO:0032501);;
gene9391	166.824	2361	135.083	1926	157.853	2216	168.366	2509	189.661	2740	185.146	2706	0.0208832	0.307935	up	[O]	Posttranslational modification, protein turnover, chaperones	Cellular Component: nuclear chromatin (GO:0000790);; Biological Process: in utero embryonic development (GO:0001701);; Cellular Component: XY body (GO:0001741);; Molecular Function: ubiquitin-protein transferase activity (GO:0004842);; Cellular Component: replication fork (GO:0005657);; Cellular Component: cytoplasm (GO:0005737);; Biological Process: postreplication repair (GO:0006301);; Biologic…	--	--	[O]	Posttranslational modification, protein turnover, chaperones	Ubiquitin-conjugating enzyme;; Prokaryotic E2 family B	Ubiquitin-conjugating enzyme E2 B GN=UBE2B OS=Oryctolagus cuniculus (Rabbit) PE=2 SV=1	O	Posttranslational modification, protein turnover, chaperones	PREDICTED: ubiquitin-conjugating enzyme E2 B isoform X1 [Capra hircus]	cellular component: cell part (GO:0044464);; cellular component: macromolecular complex (GO:0032991);; cellular component: membrane-enclosed lumen (GO:0031974);; cellular component: organelle part (GO:0044422);; cellular component: organelle (GO:0043226);; cellular component: cell (GO:0005623);; molecular function: catalytic activity (GO:0003824);; molecular function: binding (GO:0005488);; biolo…
gene21196	16.4232	332	16.9559	349	16.346	325	21.1004	412	21.9462	419	24.8005	462	0.00465626	0.37916	up	[R]	General function prediction only	--	K02581|0|bom:102284760|NFKBIB; nuclear factor of kappa light polypeptide gene enhancer in B-cells inhibitor, beta; K02581 NF-kappa-B inhibitor beta (A)	Chemokine signaling pathway (ko04062);; NOD-like receptor signaling pathway (ko04621);; RIG-I-like receptor signaling pathway (ko04622);; Cytosolic DNA-sensing pathway (ko04623);; T cell receptor signaling pathway (ko04660);; B cell receptor signaling pathway (ko04662);; Neurotrophin signaling pathway (ko04722);; Adipocytokine signaling pathway (ko04920);; Leishmaniasis (ko05140);; Toxoplasmosis …	[R]	General function prediction only	Ankyrin repeats (3 copies);; Ankyrin repeat;; Ankyrin repeats (many copies);; Ankyrin repeat;; Ankyrin repeats (many copies)	NF-kappa-B inhibitor alpha GN=NFKBIA OS=Sus scrofa (Pig) PE=2 SV=1	K	Transcription	TPA: nuclear factor of kappa light polypeptide gene enhancer in B-cells inhibitor, beta [Bos taurus]	--
gene4514	0.184413	11	0.151784	10	0.0914972	5	0.762565	51	0.394833	27	0.417772	30	1.22e-06	2.0036	up	[BQ]	Chromatin structure and dynamics;; Secondary metabolites biosynthesis, transport and catabolism	Cellular Component: histone deacetylase complex (GO:0000118);; Biological Process: negative regulation of transcription from RNA polymerase II promoter (GO:0000122);; Molecular Function: transcription corepressor activity (GO:0003714);; Molecular Function: histone deacetylase activity (GO:0004407);; Molecular Function: protein kinase C binding (GO:0005080);; Cellular Component: transcription fact…	K11409|0|chx:102181263|HDAC9; histone deacetylase 9; K11409 histone deacetylase 9 [EC:3.5.1.98] (A)	Alcoholism (ko05034);; Viral carcinogenesis (ko05203)	[B]	Chromatin structure and dynamics	Histone deacetylase domain;; Glutamine rich N terminal domain of histone deacetylase 4	Histone deacetylase 5 GN=HDAC5 OS=Pongo abelii (Sumatran orangutan) PE=2 SV=1	B	Chromatin structure and dynamics	PREDICTED: histone deacetylase 9 isoform X1 [Bos taurus]	cellular component: cell part (GO:0044464);; cellular component: macromolecular complex (GO:0032991);; cellular component: membrane-enclosed lumen (GO:0031974);; cellular component: organelle part (GO:0044422);; cellular component: organelle (GO:0043226);; cellular component: cell (GO:0005623);; molecular function: binding (GO:0005488);; molecular function: catalytic activity (GO:0003824);; molec…
[truncated: 546 more rows]
