# Supplementary material for: Escherichia coli and Staphylococcus aureus Differentially Regulate Nrf2 Pathway in Bovine Mammary Epithelial Cells: Relation to Distinct Innate Immune Response
Source: Cells. 2021 Dec 6;10(12):3426. doi: 10.3390/cells10123426 (PMC8700232; doi:10.3390/cells10123426)
Supplement: Supplementary file 1 [file cells-10-03426-s001.zip › cells-1449855-supplementary/supplementary files/Additonal File 2.xlsx]

## Sheet: Additonal File 2
Escherichia coli and Staphylococcus aureus Differentially Regulates Nrf2 Pathway in Bovine Mammary Epithelial Cells: Relation to Distinct Innate Immune Response
Yi-Tian Ying, Jing Yang, Xun Tan, Wei-Jia Ren, Rui Liu
Additional file 2. Downregulated genes in response to E. coli demonstrated by RNA-seq（FDR <0.05). T01-T03, normal; T04-T06																COG_class	COG_class_annotation	GO_annotation	KEGG_annotation	KEGG_pathway_annotation	KOG_class	KOG_class_annotation	Pfam_annotation	Swiss_Prot_annotation	eggNOG_class	eggNOG_class_annotation	NR_annotation	GO_second_level_annotation
																--	--	Molecular Function: actin binding (GO:0003779);; Biological Process: cytoskeleton organization (GO:0007010);; Molecular Function: zinc ion binding (GO:0008270);;	K07520|0|chx:102183390|ABLIM1; actin binding LIM protein 1; K07520 actin-binding LIM protein (A)	Axon guidance (ko04360)	[TZ]	Signal transduction mechanisms;; Cytoskeleton	LIM domain;; Villin headpiece domain	Dematin GN=DMTN OS=Pongo abelii (Sumatran orangutan) PE=2 SV=1	Z	Cytoskeleton	PREDICTED: actin-binding LIM protein 1 [Bos taurus]	molecular function: binding (GO:0005488);; biological process: cellular component organization or biogenesis (GO:0071840);; biological process: cellular process (GO:0009987);;
gene7100	29.518	3589	35.3972	4294	31.8249	3834	19.8461	2389	21.4746	2568	19.3461	2317	3.03e-11	-0.668444	down	--	--	--	--	--	[S]	Function unknown	Uncharacterized conserved protein (DUF2045)	--	S	Function unknown	PREDICTED: uncharacterized protein KIAA0930 homolog [Bison bison bison]	--
gene14788	5.86298	285	6.85716	281	7.27347	334	4.53381	221	4.60009	217	5.50059	219	0.00611343	-0.430715	down	--	--	Cellular Component: mitochondrial inner membrane (GO:0005743);; Biological Process: transport (GO:0006810);; Cellular Component: integral component of membrane (GO:0016021);;	K15101|0|bta:532560|SLC25A15; solute carrier family 25 (mitochondrial carrier; ornithine transporter) member 15; K15101 solute carrier family 25 (mitochondrial ornithine transporter) member 2/15 (A)	--	[C]	Energy production and conversion	Mitochondrial carrier protein	Mitochondrial carnitine/acylcarnitine carrier protein GN=SLC25A20 OS=Macaca fascicularis (Crab-eating macaque) PE=2 SV=1	C	Energy production and conversion	mitochondrial ornithine transporter 1 [Bos taurus]	biological process: localization (GO:0051179);; cellular component: membrane (GO:0016020);; cellular component: cell part (GO:0044464);; cellular component: cell (GO:0005623);; cellular component: organelle (GO:0043226);; cellular component: organelle part (GO:0044422);; cellular component: membrane part (GO:0044425);;
gene2883	49.5009	1494	47.7599	1419	45.2509	1353	40.2664	1145	39.6913	1146	47.4596	1190	0.0187974	-0.2766	down	--	--	Molecular Function: phosphomevalonate kinase activity (GO:0004631);; Molecular Function: ATP binding (GO:0005524);; Cellular Component: peroxisome (GO:0005777);; Cellular Component: cytosol (GO:0005829);; Biological Process: cholesterol biosynthetic process (GO:0006695);; Biological Process: isopentenyl diphosphate biosynthetic process, mevalonate pathway (GO:0019287);; Biological Process: respon…	K13273|8.31378e-118|bta:513533|PMVK; phosphomevalonate kinase (EC:2.7.4.2); K13273 phosphomevalonate kinase [EC:2.7.4.2] (A)	Terpenoid backbone biosynthesis (ko00900);; Peroxisome (ko04146)	--	--	Phosphomevalonate kinase	Phosphomevalonate kinase GN=PMVK OS=Bos taurus (Bovine) PE=2 SV=3	H	Coenzyme transport and metabolism	TPA: phosphomevalonate kinase [Bos taurus]	cellular component: organelle (GO:0043226);; cellular component: cell (GO:0005623);; cellular component: cell part (GO:0044464);; molecular function: catalytic activity (GO:0003824);; molecular function: binding (GO:0005488);; biological process: metabolic process (GO:0008152);; biological process: cellular process (GO:0009987);; biological process: response to stimulus (GO:0050896);; biological …
gene19606	8.9509	269	15.1355	461	10.1117	305	6.03963	180	8.78856	259	7.78234	228	0.0129871	-0.617499	down	--	--	Biological Process: patterning of blood vessels (GO:0001569);; Molecular Function: fibronectin binding (GO:0001968);; Biological Process: chondrocyte development (GO:0002063);; Biological Process: outflow tract morphogenesis (GO:0003151);; Biological Process: cardiac left ventricle morphogenesis (GO:0003214);; Molecular Function: integrin binding (GO:0005178);; Cellular Component: extracellular s…	K02176|0|bta:510821|SFRP2; secreted frizzled-related protein 2; K02176 secreted frizzled-related protein 2 (A)	Wnt signaling pathway (ko04310)	[T]	Signal transduction mechanisms	Fz domain;; UNC-6/NTR/C345C module	Secreted frizzled-related protein 2 (Precursor) GN=SFRP2 OS=Canis familiaris (Dog) PE=2 SV=1	T	Signal transduction mechanisms	secreted frizzled-related protein 2 precursor [Bos taurus]	cellular component: extracellular region part (GO:0044421);; cellular component: extracellular matrix (GO:0031012);; cellular component: cell (GO:0005623);; cellular component: extracellular region (GO:0005576);; cellular component: membrane (GO:0016020);; cellular component: cell part (GO:0044464);; molecular function: binding (GO:0005488);; molecular function: enzyme regulator activity (GO:0030…
gene20638	150.684	4466	156.503	4729	164.282	4796	104.297	2980	130.452	3665	140.921	3866	0.0012877	-0.395379	down	[I]	Lipid transport and metabolism	Molecular Function: diphosphomevalonate decarboxylase activity (GO:0004163);; Molecular Function: ATP binding (GO:0005524);; Cellular Component: cytosol (GO:0005829);; Biological Process: cholesterol biosynthetic process (GO:0006695);; Biological Process: positive regulation of cell proliferation (GO:0008284);; Biological Process: isoprenoid biosynthetic process (GO:0008299);; Molecular Function:…	K01597|0|bta:509958|MVD; mevalonate (diphospho) decarboxylase (EC:4.1.1.33); K01597 diphosphomevalonate decarboxylase [EC:4.1.1.33] (A)	Terpenoid backbone biosynthesis (ko00900)	[I]	Lipid transport and metabolism	GHMP kinases N terminal domain	Diphosphomevalonate decarboxylase GN=MVD OS=Bos taurus (Bovine) PE=2 SV=1	I	Lipid transport and metabolism	diphosphomevalonate decarboxylase [Bos taurus]	cellular component: cell (GO:0005623);; cellular component: cell part (GO:0044464);; molecular function: catalytic activity (GO:0003824);; molecular function: binding (GO:0005488);; biological process: metabolic process (GO:0008152);; biological process: biological regulation (GO:0065007);; biological process: cellular process (GO:0009987);; biological process: single-organism process (GO:0044699…
gene4144	14.7998	681	16.1665	742	15.1573	687	9.46993	426	10.193	456	9.66871	423	2.29e-10	-0.675739	down	--	--	--	--	--	[T]	Signal transduction mechanisms	Variant SH3 domain;; Variant SH3 domain;; SH3 domain	SH3 domain-containing protein 21 GN=SH3D21 OS=Macaca fascicularis (Crab-eating macaque) PE=2 SV=1	T	Signal transduction mechanisms	TPA: SH3 domain-containing protein C1orf113 homolog [Bos taurus]	--
gene28038	31.695	860	36.4212	994	36.3005	968	23.6585	622	27.0414	704	31.4146	796	0.00271592	-0.394061	down	[E]	Amino acid transport and metabolism	Biological Process: urea cycle (GO:0000050);; Molecular Function: argininosuccinate lyase activity (GO:0004056);; Biological Process: internal protein amino acid acetylation (GO:0006475);; Biological Process: locomotory behavior (GO:0007626);; Biological Process: post-embryonic development (GO:0009791);; Biological Process: ammonia assimilation cycle (GO:0019676);; Biological Process: arginine bi…	K01755|0|bta:512771|ASL, ASAL; argininosuccinate lyase (EC:4.3.2.1); K01755 argininosuccinate lyase [EC:4.3.2.1] (A)	Alanine, aspartate and glutamate metabolism (ko00250);; Arginine and proline metabolism (ko00330);; Biosynthesis of amino acids (ko01230)	[E]	Amino acid transport and metabolism	Lyase;; Argininosuccinate lyase C-terminal	Argininosuccinate lyase GN=ASL OS=Bos taurus (Bovine) PE=2 SV=1	E	Amino acid transport and metabolism	PREDICTED: argininosuccinate lyase isoform X1 [Bos taurus]	biological process: single-organism process (GO:0044699);; biological process: response to stimulus (GO:0050896);; biological process: cellular process (GO:0009987);; biological process: multicellular organismal process (GO:0032501);; biological process: developmental process (GO:0032502);; biological process: metabolic process (GO:0008152);; molecular function: catalytic activity (GO:0003824);;
gene24376	25.3535	731	24.2828	710	26.4707	759	21.3054	609	20.0848	578	22.3729	615	0.0383186	-0.267398	down	[C]	Energy production and conversion	Molecular Function: magnesium ion binding (GO:0000287);; Molecular Function: isocitrate dehydrogenase (NADP+) activity (GO:0004450);; Cellular Component: mitochondrial inner membrane (GO:0005743);; Biological Process: glyoxylate cycle (GO:0006097);; Biological Process: tricarboxylic acid cycle (GO:0006099);; Biological Process: isocitrate metabolic process (GO:0006102);; Biological Process: 2-oxo…	K00031|0|bta:327669|IDH2; isocitrate dehydrogenase 2 (NADP+), mitochondrial (EC:1.1.1.42); K00031 isocitrate dehydrogenase [EC:1.1.1.42] (A)	Citrate cycle (TCA cycle) (ko00020);; Glutathione metabolism (ko00480);; Carbon metabolism (ko01200);; 2-Oxocarboxylic acid metabolism (ko01210);; Biosynthesis of amino acids (ko01230);; Peroxisome (ko04146)	[C]	Energy production and conversion	Isocitrate/isopropylmalate dehydrogenase	Isocitrate dehydrogenase [NADP], mitochondrial (Precursor) GN=IDH2 OS=Bos taurus (Bovine) PE=1 SV=2	C	Energy production and conversion	RecName: Full=Isocitrate dehydrogenase [NADP], mitochondrial; Short=IDH; AltName: Full=ICD-M; AltName: Full=IDP; AltName: Full=NADP(+)-specific ICDH; AltName: Full=Oxalosuccinate decarboxylase; Flags: Precursor [Bos taurus]	molecular function: binding (GO:0005488);; molecular function: catalytic activity (GO:0003824);; cellular component: membrane (GO:0016020);; cellular component: cell part (GO:0044464);; cellular component: organelle (GO:0043226);; cellular component: cell (GO:0005623);; cellular component: organelle part (GO:0044422);; biological process: single-organism process (GO:0044699);; biological process:…
gene23606	154.729	5830	164.951	6352	175.513	6528	135.122	4890	148.922	5290	153.804	5272	0.0249742	-0.257406	down	--	--	Cellular Component: ruffle (GO:0001726);; Biological Process: renal sodium ion transport (GO:0003096);; Cellular Component: cytoplasm (GO:0005737);; Cellular Component: centrosome (GO:0005813);; Biological Process: apoptotic process (GO:0006915);; Biological Process: adenylate cyclase-activating dopamine receptor signaling pathway (GO:0007191);; Molecular Function: beta-catenin binding (GO:000801…	K13365|0|bta:505242|SLC9A3R1, EBP50, NHERF-1; solute carrier family 9, subfamily A (NHE3, cation proton antiporter 3), member 3 regulator 1; K13365 Na(+)/H(+) exchange regulatory cofactor NHE-RF1 (A)	--	[S]	Function unknown	PDZ domain (Also known as DHR or GLGF);; EBP50, C-terminal;; PDZ domain	Na(+)/H(+) exchange regulatory cofactor NHE-RF1 GN=SLC9A3R1 OS=Bos taurus (Bovine) PE=2 SV=1	W	Extracellular structures	Na(+)/H(+) exchange regulatory cofactor NHE-RF1 [Bos taurus]	biological process: signaling (GO:0023052);; biological process: cellular process (GO:0009987);; biological process: single-organism process (GO:0044699);; biological process: localization (GO:0051179);; biological process: multicellular organismal process (GO:0032501);; biological process: biological regulation (GO:0065007);; biological process: cellular component organization or biogenesis (GO:…
gene3479	165.432	6417	181.22	6768	172.685	6651	115.47	4588	142.752	5731	132.621	5337	0.00830434	-0.323438	down	--	--	Cellular Component: cytoplasm (GO:0005737);; Biological Process: regulation of cell shape (GO:0008360);; Cellular Component: membrane (GO:0016020);; Cellular Component: dendritic spine (GO:0043197);;	K16519|0|bom:102270143|PALMD; palmdelphin; K16519 A-kinase anchor protein 2 (A)	--	--	--	Paralemmin	Palmdelphin GN=PALMD OS=Bos taurus (Bovine) PE=2 SV=1	S	Function unknown	TPA: palmdelphin [Bos taurus]	cellular component: membrane (GO:0016020);; cellular component: cell part (GO:0044464);; cellular component: cell (GO:0005623);; biological process: biological regulation (GO:0065007);;
gene28262	228.478	4537	269.41	5166	241.694	4676	168.927	3220	210.605	3996	208.07	3940	0.00585072	-0.348125	down	[R]	General function prediction only	Molecular Function: actin binding (GO:0003779);; Cellular Component: cytoplasm (GO:0005737);; Cellular Component: cytoskeleton (GO:0005856);; Biological Process: regulation of actin filament polymerization (GO:0030833);;	K05757|0|phd:102315441|ARPC1A; actin related protein 2/3 complex, subunit 1A, 41kDa; K05757 actin related protein 2/3 complex, subunit 1A/1B (A)	Fc gamma R-mediated phagocytosis (ko04666);; Regulation of actin cytoskeleton (ko04810);; Bacterial invasion of epithelial cells (ko05100);; Salmonella infection (ko05132)	[Z]	Cytoskeleton	WD domain, G-beta repeat	Actin-related protein 2/3 complex subunit 1A GN=ARPC1A OS=Bos taurus (Bovine) PE=2 SV=1	Z	Cytoskeleton	actin-related protein 2/3 complex subunit 1A [Bos taurus]	molecular function: binding (GO:0005488);; cellular component: organelle (GO:0043226);; cellular component: cell (GO:0005623);; cellular component: cell part (GO:0044464);; biological process: single-organism process (GO:0044699);; biological process: cellular component organization or biogenesis (GO:0071840);; biological process: biological regulation (GO:0065007);; biological process: cellular …
gene14387	16.9933	499	19.3686	584	18.4959	534	14.3036	401	15.3608	421	15.4069	410	0.00424596	-0.374187	down	[R]	General function prediction only	--	--	--	[Z]	Cytoskeleton	WD domain, G-beta repeat	Cytoplasmic dynein 1 intermediate chain 2 GN=DYNC1I2 OS=Bos taurus (Bovine) PE=1 SV=1	Z	Cytoskeleton	WD repeat-containing protein 34 [Bos taurus]	--
gene10229	2.15084	295	1.75516	230	1.79356	259	1.34667	188	1.39709	212	1.11948	165	0.0247027	-0.45827	down	--	--	Cellular Component: tight junction (GO:0005923);; Biological Process: cell adhesion (GO:0007155);; Molecular Function: protein C-terminus binding (GO:0008022);; Cellular Component: apical plasma membrane (GO:0016324);; Cellular Component: apicolateral plasma membrane (GO:0016327);; Cellular Component: cytoplasmic vesicle (GO:0031410);; Cellular Component: Schmidt-Lanterman incisure (GO:0043220);;	K06095|0|bta:536863|MPDZ; multiple PDZ domain protein; K06095 multiple PDZ domain protein (A)	Tight junction (ko04530)	[S]	Function unknown	PDZ domain (Also known as DHR or GLGF);; PDZ domain;; L27_2	Interleukin-16 GN=IL16 OS=Pan troglodytes (Chimpanzee) PE=2 SV=1	S	Function unknown	PREDICTED: multiple PDZ domain protein isoform X1 [Bos taurus]	biological process: biological adhesion (GO:0022610);; cellular component: cell part (GO:0044464);; cellular component: membrane (GO:0016020);; cellular component: membrane part (GO:0044425);; cellular component: organelle (GO:0043226);; cellular component: cell junction (GO:0030054);; cellular component: cell (GO:0005623);; molecular function: binding (GO:0005488);;
gene23949	125.221	5064	111.313	4440	116.89	4862	95.4593	4070	87.7649	3794	76.0431	3314	0.0107397	-0.343363	down	--	--	--	--	--	--	--	Immunoglobulin I-set domain;; Immunoglobulin domain;; Immunoglobulin V-set domain	--	R	General function prediction only	PREDICTED: embigin isoform X2 [Bos taurus]	--
gene17466	214.179	9023	260.78	10401	254.033	9697	158.453	6154	195.153	7225	188.196	6960	1.88e-06	-0.499095	down	--	--	Biological Process: negative regulation of transcription from RNA polymerase II promoter (GO:0000122);; Molecular Function: p53 binding (GO:0002039);; Cellular Component: cytoplasm (GO:0005737);; Molecular Function: zinc ion binding (GO:0008270);; Biological Process: negative regulation of protein localization to nucleus (GO:1900181);;	K12010|0|bta:525062|TRIM29; tripartite motif containing 29; K12010 tripartite motif-containing protein 29 (A)	--	--	--	B-box zinc finger	Tripartite motif-containing protein 16 GN=TRIM16 OS=Pongo abelii (Sumatran orangutan) PE=2 SV=1	S	Function unknown	tripartite motif-containing protein 29 [Bos taurus]	biological process: biological regulation (GO:0065007);; molecular function: binding (GO:0005488);; cellular component: cell part (GO:0044464);; cellular component: cell (GO:0005623);;
gene20674	17.7465	939	20.5038	1073	19.4794	994	14.5854	744	15.0847	771	14.7044	751	0.000351451	-0.388249	down	[O]	Posttranslational modification, protein turnover, chaperones	--	K08956|0|bta:532875|AFG3-like protein 1; K08956 AFG3 family protein [EC:3.4.24.-] (A)	--	[O]	Posttranslational modification, protein turnover, chaperones	Peptidase family M41;; ATPase family associated with various cellular activities (AAA);; FtsH Extracellular	AFG3-like protein 2 GN=AFG3L2 OS=Bos taurus (Bovine) PE=2 SV=1	O	Posttranslational modification, protein turnover, chaperones	PREDICTED: AFG3-like protein 1 isoform X1 [Bos taurus]	--
gene23639	27.3928	737	30.2461	849	30.4605	815	26.9168	694	24.8747	623	22.8052	549	0.0189169	-0.343181	down	--	--	--	K18435|1.07823e-142|clv:102086805|SOX9; SRY (sex determining region Y)-box 9; K18435 transcription factor SOX9 (SOX group E) (A)	--	[K]	Transcription	Sox developmental protein N terminal;; HMG (high mobility group) box;; HMG-box domain	Transcription factor SOX-9 GN=SOX9 OS=Pongo pygmaeus (Bornean orangutan) PE=2 SV=1	K	Transcription	PREDICTED: LOW QUALITY PROTEIN: transcription factor SOX-9 [Bos taurus]	--
gene14089	4.49352	533	3.4929	409	3.60635	422	2.79515	328	2.73025	320	2.29664	269	0.00101589	-0.55389	down	--	--	--	--	--	[R]	General function prediction only	--	--	S	Function unknown	PREDICTED: protein EFR3 homolog B isoform X1 [Bison bison bison]	--
gene27571	401.528	7738	521.418	9990	484.445	9099	276.974	5200	400.519	7417	374.79	7025	0.00808015	-0.430708	down	--	--	Molecular Function: structural molecule activity (GO:0005198);; Cellular Component: plasma membrane (GO:0005886);; Cellular Component: tight junction (GO:0005923);; Cellular Component: integral component of membrane (GO:0016021);;	K06087|4.36061e-117|phd:102330184|CLDN6; claudin 6; K06087 claudin (A)	Cell adhesion molecules (CAMs) (ko04514);; Tight junction (ko04530);; Leukocyte transendothelial migration (ko04670);; Hepatitis C (ko05160)	--	--	PMP-22/EMP/MP20/Claudin family;; PMP-22/EMP/MP20/Claudin tight junction	Claudin-4 GN=CLDN4 OS=Bos taurus (Bovine) PE=2 SV=1	R	General function prediction only	claudin-6 [Bos taurus]	cellular component: cell (GO:0005623);; cellular component: cell junction (GO:0030054);; cellular component: membrane part (GO:0044425);; cellular component: membrane (GO:0016020);; cellular component: cell part (GO:0044464);; molecular function: structural molecule activity (GO:0005198);;
gene30298	343.593	90129	399.591	95898	372.308	90280	255.946	66873	322.361	83759	296.788	60890	0.0146257	-0.365701	down	--	--	--	--	--	--	--	Bacterial protein of unknown function (DUF945)	--	R	General function prediction only	PREDICTED: neuroblast differentiation-associated protein AHNAK isoform X4 [Bos taurus]	--
gene5900	0.673719	24	0.526056	20	0.738169	27	0.437505	18	0.264339	10	0.238793	7	0.0380927	-1.02372	down	--	--	Molecular Function: hydrolase activity (GO:0016787);;	--	--	--	--	GDSL/SGNH-like Acyl-Esterase family found in Pmr5 and Cas1p	PC-esterase domain-containing protein 1B GN=PCED1B OS=Bos taurus (Bovine) PE=2 SV=1	S	Function unknown	PC-esterase domain-containing protein 1B [Bos taurus]	biological process: metabolic process (GO:0008152);; molecular function: catalytic activity (GO:0003824);;
gene26329	1.08098	50	0.8437	38	0.875646	39	0.51165	23	0.633756	29	0.449798	21	0.0332797	-0.768215	down	--	--	Cellular Component: cytoplasm (GO:0005737);; Molecular Function: zinc ion binding (GO:0008270);; Biological Process: erythrocyte differentiation (GO:0030218);;	K12002|0|bta:515628|TRIM10; tripartite motif containing 10; K12002 tripartite motif-containing protein 10 (A)	--	[O]	Posttranslational modification, protein turnover, chaperones	SPRY domain;; SPRY-associated domain;; B-box zinc finger;; Zinc finger, C3HC4 type (RING finger);; Zinc finger, C3HC4 type (RING finger);; zinc finger of C3HC4-type, RING;; Ring finger domain;; Zinc finger, C3HC4 type (RING finger)	Tripartite motif-containing protein 10 GN=TRIM10 OS=Bos taurus (Bovine) PE=2 SV=1	O	Posttranslational modification, protein turnover, chaperones	PREDICTED: tripartite motif-containing protein 10 isoform X1 [Bos taurus]	biological process: multicellular organismal process (GO:0032501);; biological process: single-organism process (GO:0044699);; biological process: immune system process (GO:0002376);; biological process: cellular process (GO:0009987);; biological process: developmental process (GO:0032502);; cellular component: cell part (GO:0044464);; cellular component: cell (GO:0005623);; molecular function: b…
gene25471	10.9167	319	14.2332	426	13.2625	381	8.41888	237	9.15352	251	10.9231	291	0.00151826	-0.511271	down	--	--	Molecular Function: metal ion binding (GO:0046872);;	--	--	[F]	Nucleotide transport and metabolism	5' nucleotidase family	Cytosolic purine 5&apos;-nucleotidase GN=NT5C2 OS=Pongo abelii (Sumatran orangutan) PE=2 SV=1	F	Nucleotide transport and metabolism	PREDICTED: 5&apos;-nucleotidase domain-containing protein 2 isoform X1 [Bos taurus]	molecular function: binding (GO:0005488);;
gene21314	96.5772	1147	107.963	1289	100.05	1159	84.9097	959	81.6532	923	95.3152	1044	0.024478	-0.277304	down	--	--	Molecular Function: 1-alkyl-2-acetylglycerophosphocholine esterase activity (GO:0003847);; Cellular Component: cytoplasm (GO:0005737);; Biological Process: spermatogenesis (GO:0007283);; Biological Process: lipid catabolic process (GO:0016042);;	K16795|7.5462e-162|bta:282515|PAFAH1B3; platelet-activating factor acetylhydrolase 1b, catalytic subunit 3 (29kDa) (EC:3.1.1.47); K16795 platelet-activating factor acetylhydrolase IB subunit beta/gamma [EC:3.1.1.47] (A)	Ether lipid metabolism (ko00565)	[TV]	Signal transduction mechanisms;; Defense mechanisms	GDSL-like Lipase/Acylhydrolase family;; GDSL-like Lipase/Acylhydrolase	Platelet-activating factor acetylhydrolase IB subunit gamma GN=PAFAH1B3 OS=Bos taurus (Bovine) PE=1 SV=1	V	Defense mechanisms	platelet-activating factor acetylhydrolase IB subunit gamma [Bos taurus]	biological process: reproduction (GO:0000003);; biological process: reproductive process (GO:0022414);; biological process: metabolic process (GO:0008152);; biological process: multicellular organismal process (GO:0032501);; biological process: multi-organism process (GO:0051704);; biological process: single-organism process (GO:0044699);; molecular function: catalytic activity (GO:0003824);; cel…
gene11108	2538.68	181248	2735.32	189139	2528.5	180888	1651.95	122535	2120.06	159734	1963.71	155050	0.0207553	-0.316467	down	[J]	Translation, ribosomal structure and biogenesis	Molecular Function: translation elongation factor activity (GO:0003746);; Molecular Function: GTPase activity (GO:0003924);; Molecular Function: GTP binding (GO:0005525);; Cellular Component: nucleus (GO:0005634);; Cellular Component: cytoplasm (GO:0005737);; Cellular Component: plasma membrane (GO:0005886);; Biological Process: GTP catabolic process (GO:0006184);; Biological Process: translation…	K03231|0|tup:102493820|EEF1A1; eukaryotic translation elongation factor 1 alpha 1; K03231 elongation factor 1-alpha (A)	RNA transport (ko03013);; Legionellosis (ko05134)	[J]	Translation, ribosomal structure and biogenesis	Elongation factor Tu GTP binding domain;; Elongation factor Tu C-terminal domain;; Elongation factor Tu domain 2	Elongation factor 1-alpha 1 GN=EEF1A1 OS=Oryctolagus cuniculus (Rabbit) PE=1 SV=1	J	Translation, ribosomal structure and biogenesis	PREDICTED: elongation factor 1-alpha 1 [Tupaia chinensis]	biological process: single-organism process (GO:0044699);; biological process: cellular process (GO:0009987);; biological process: metabolic process (GO:0008152);; cellular component: membrane (GO:0016020);; cellular component: cell part (GO:0044464);; cellular component: organelle (GO:0043226);; cellular component: cell (GO:0005623);; molecular function: catalytic activity (GO:0003824);; molecul…
gene16198	8.47709	869	8.1341	845	7.72904	808	6.70474	672	5.79569	593	6.81142	678	0.00351159	-0.357906	down	--	--	Biological Process: in utero embryonic development (GO:0001701);; Cellular Component: ruffle (GO:0001726);; Molecular Function: phosphatidylinositol phospholipase C activity (GO:0004435);; Molecular Function: signal transducer activity (GO:0004871);; Molecular Function: neurotrophin TRKA receptor binding (GO:0005168);; Molecular Function: calcium ion binding (GO:0005509);; Molecular Function: pho…	K01116|0|bom:102265099|PLCG1; phospholipase C, gamma 1; K01116 phosphatidylinositol phospholipase C, gamma-1 [EC:3.1.4.11] (A)	Inositol phosphate metabolism (ko00562);; ErbB signaling pathway (ko04012);; Ras signaling pathway (ko04014);; Rap1 signaling pathway (ko04015);; Calcium signaling pathway (ko04020);; NF-kappa B signaling pathway (ko04064);; HIF-1 signaling pathway (ko04066);; Phosphatidylinositol signaling system (ko04070);; VEGF signaling pathway (ko04370);; Natural killer cell mediated cytotoxicity (ko04650);;…	[I]	Lipid transport and metabolism	Phosphatidylinositol-specific phospholipase C, X domain;; SH2 domain;; Phosphatidylinositol-specific phospholipase C, Y domain;; SH3 domain;; C2 domain;; PH domain;; Variant SH3 domain;; Variant SH3 domain;; Phosphoinositide-specific phospholipase C, efhand-like	1-phosphatidylinositol 4,5-bisphosphate phosphodiesterase gamma-1 GN=PLCG1 OS=Bos taurus (Bovine) PE=1 SV=1	I	Lipid transport and metabolism	PREDICTED: 1-phosphatidylinositol 4,5-bisphosphate phosphodiesterase gamma-1 [Bos mutus]	biological process: developmental process (GO:0032502);; biological process: metabolic process (GO:0008152);; biological process: signaling (GO:0023052);; biological process: single-organism process (GO:0044699);; biological process: cellular process (GO:0009987);; biological process: immune system process (GO:0002376);; biological process: multicellular organismal process (GO:0032501);; biologic…
gene12078	7.71128	1016	8.66767	1199	8.69023	1201	5.6735	734	8.68721	1069	5.15257	741	0.0262617	-0.406817	down	--	--	Cellular Component: microfibril (GO:0001527);; Molecular Function: metalloendopeptidase activity (GO:0004222);; Biological Process: elastic fiber assembly (GO:0048251);;	--	--	[O]	Posttranslational modification, protein turnover, chaperones	ADAM-TS Spacer 1	A disintegrin and metalloproteinase with thrombospondin motifs 2 (Precursor) GN=ADAMTS2 OS=Bos taurus (Bovine) PE=1 SV=1	O	Posttranslational modification, protein turnover, chaperones	thrombospondin type-1 domain-containing protein 4 precursor [Bos taurus]	cellular component: extracellular matrix part (GO:0044420);; cellular component: extracellular matrix (GO:0031012);; cellular component: extracellular region part (GO:0044421);; cellular component: extracellular region (GO:0005576);; molecular function: catalytic activity (GO:0003824);; biological process: single-organism process (GO:0044699);; biological process: cellular component organization …
gene7390	5.81471	999	5.01215	831	5.19175	907	3.96611	719	4.09377	763	3.47314	661	0.0209832	-0.333918	down	[Z]	Cytoskeleton	Cellular Component: condensed nuclear chromosome kinetochore (GO:0000778);; Cellular Component: condensed chromosome outer kinetochore (GO:0000940);; Molecular Function: microtubule motor activity (GO:0003777);; Molecular Function: ATP binding (GO:0005524);; Cellular Component: cytoplasm (GO:0005737);; Cellular Component: kinesin complex (GO:0005871);; Cellular Component: microtubule (GO:0005874)…	K11498|0|hsa:1062|CENPE, CENP-E, KIF10, MCPH13, PPP1R61; centromere protein E, 312kDa; K11498 centromeric protein E (A)	--	--	--	Kinesin motor domain	Kinesin-like protein KIF3A GN=KIF3A OS=Pongo abelii (Sumatran orangutan) PE=2 SV=1	Z	Cytoskeleton	PREDICTED: centromere-associated protein E isoform X2 [Bos taurus]	biological process: biological regulation (GO:0065007);; biological process: cellular process (GO:0009987);; biological process: single-organism process (GO:0044699);; biological process: metabolic process (GO:0008152);; molecular function: catalytic activity (GO:0003824);; molecular function: binding (GO:0005488);; cellular component: membrane-enclosed lumen (GO:0031974);; cellular component: or…
gene24143	3.44755	209	3.66012	220	3.42963	207	2.19479	134	2.35056	144	2.11096	128	7.19e-05	-0.631462	down	[T]	Signal transduction mechanisms	Molecular Function: nucleotide binding (GO:0000166);; Molecular Function: adenylate cyclase activity (GO:0004016);; Cellular Component: cytoplasm (GO:0005737);; Cellular Component: plasma membrane (GO:0005886);; Biological Process: cAMP biosynthetic process (GO:0006171);; Molecular Function: adenylate cyclase binding (GO:0008179);; Cellular Component: integral component of membrane (GO:0016021);;…	K08042|0|bta:510708|ADCY2; adenylate cyclase 2 (brain); K08042 adenylate cyclase 2 [EC:4.6.1.1] (A)	Purine metabolism (ko00230);; Rap1 signaling pathway (ko04015);; Calcium signaling pathway (ko04020);; cGMP-PKG signaling pathway (ko04022);; cAMP signaling pathway (ko04024);; Chemokine signaling pathway (ko04062);; Oocyte meiosis (ko04114);; Adrenergic signaling in cardiomyocytes (ko04261);; Vascular smooth muscle contraction (ko04270);; Gap junction (ko04540);; Platelet activation (ko04611);; …	[C]	Energy production and conversion	Adenylate and Guanylate cyclase catalytic domain;; Domain of Unknown Function (DUF1053)	Adenylate cyclase type 7 GN=ADCY7 OS=Bos taurus (Bovine) PE=2 SV=1	C	Energy production and conversion	PREDICTED: adenylate cyclase type 2 [Bos taurus]	biological process: cellular process (GO:0009987);; biological process: biological regulation (GO:0065007);; biological process: response to stimulus (GO:0050896);; biological process: single-organism process (GO:0044699);; biological process: signaling (GO:0023052);; biological process: metabolic process (GO:0008152);; molecular function: binding (GO:0005488);; molecular function: catalytic acti…
gene6783	23.722	1303	22.8982	1280	21.6627	1209	19.1502	1051	19.3876	1051	19.9645	1066	0.0476281	-0.242068	down	[R]	General function prediction only	Biological Process: very long-chain fatty acid metabolic process (GO:0000038);; Biological Process: neuron migration (GO:0001764);; Molecular Function: peroxisome matrix targeting signal-1 binding (GO:0005052);; Cellular Component: peroxisomal membrane (GO:0005778);; Cellular Component: peroxisomal matrix (GO:0005782);; Cellular Component: Golgi apparatus (GO:0005794);; Cellular Component: cytoso…	K13342|0|oas:101105736|PEX5; peroxisomal biogenesis factor 5; K13342 peroxin-5 (A)	Peroxisome (ko04146)	[R]	General function prediction only	TPR repeat;; Tetratricopeptide repeat;; Tetratricopeptide repeat;; Tetratricopeptide repeat;; Tetratricopeptide repeat;; Tetratricopeptide repeat;; Tetratricopeptide repeat;; Tetratricopeptide repeat;; Tetratricopeptide repeat;; Tetratricopeptide repeat;; Anaphase-promoting complex, cyclosome, subunit 3;; Tetratricopeptide repeat;; Tetratricopeptide repeat;; Tetratricopeptide repeat	Peroxisomal targeting signal 1 receptor GN=PEX5 OS=Bos taurus (Bovine) PE=2 SV=1	U	Intracellular trafficking, secretion, and vesicular transport	peroxisomal biogenesis factor 5 [Bos taurus]	biological process: multicellular organismal process (GO:0032501);; biological process: cellular component organization or biogenesis (GO:0071840);; biological process: biological regulation (GO:0065007);; biological process: localization (GO:0051179);; biological process: single-organism process (GO:0044699);; biological process: cellular process (GO:0009987);; biological process: developmental …
gene11647	18.5436	655	22.3375	798	21.2333	768	15.7211	548	16.9355	601	17.5865	619	0.0253538	-0.310243	down	--	--	Molecular Function: SNAP receptor activity (GO:0005484);; Biological Process: intracellular protein transport (GO:0006886);; Cellular Component: membrane (GO:0016020);; Biological Process: vesicle-mediated transport (GO:0016192);;	K08487|0|bta:539960|STX11; syntaxin 11; K08487 syntaxin 11 (A)	SNARE interactions in vesicular transport (ko04130)	[U]	Intracellular trafficking, secretion, and vesicular transport	SNARE domain;; Syntaxin	Syntaxin-19 GN=STX19 OS=Pongo abelii (Sumatran orangutan) PE=2 SV=1	U	Intracellular trafficking, secretion, and vesicular transport	PREDICTED: syntaxin-11 isoform X2 [Bos taurus]	cellular component: membrane (GO:0016020);; molecular function: binding (GO:0005488);; biological process: localization (GO:0051179);;
gene1186	9.44035	1127	9.0818	1123	10.7981	1293	8.66273	1007	8.69541	995	7.39456	888	0.0483276	-0.272932	down	[IQ]	Lipid transport and metabolism;; Secondary metabolites biosynthesis, transport and catabolism	Molecular Function: catalytic activity (GO:0003824);; Cellular Component: nucleus (GO:0005634);; Molecular Function: transcription factor binding (GO:0008134);;	--	--	[R]	General function prediction only	AMP-binding enzyme;; DMAP1-binding Domain	--	R	General function prediction only	PREDICTED: disco-interacting protein 2 homolog A isoform X3 [Bos taurus]	molecular function: binding (GO:0005488);; molecular function: catalytic activity (GO:0003824);; cellular component: cell part (GO:0044464);; cellular component: cell (GO:0005623);; cellular component: organelle (GO:0043226);;
gene7133	7.78501	282	6.77249	247	9.02792	303	6.50305	225	5.13096	175	5.88367	202	0.0173158	-0.441257	down	[IR]	Lipid transport and metabolism;; General function prediction only	--	K04715|0|bta:100336737|CERK; ceramide kinase; K04715 ceramide kinase [EC:2.7.1.138] (A)	Sphingolipid metabolism (ko00600)	[IT]	Lipid transport and metabolism;; Signal transduction mechanisms	Diacylglycerol kinase catalytic domain	--	T	Signal transduction mechanisms	PREDICTED: ceramide kinase isoform X2 [Bos taurus]	--
gene5693	14.7552	1796	16.4477	1992	15.9737	1919	13.5029	1613	12.3884	1470	14.0023	1643	0.0317828	-0.25275	down	--	--	Biological Process: mitotic sister chromatid segregation (GO:0000070);; Biological Process: meiotic spindle organization (GO:0000212);; Cellular Component: nucleus (GO:0005634);; Cellular Component: centrosome (GO:0005813);; Biological Process: proteolysis (GO:0006508);; Molecular Function: peptidase activity (GO:0008233);; Biological Process: homologous chromosome segregation (GO:0045143);;	K02365|0|bta:506740|ESPL1; extra spindle pole bodies homolog 1 (S. cerevisiae) (EC:3.4.22.49); K02365 separase [EC:3.4.22.49] (A)	Cell cycle (ko04110);; Oocyte meiosis (ko04114)	[D]	Cell cycle control, cell division, chromosome partitioning	Peptidase family C50	--	D	Cell cycle control, cell division, chromosome partitioning	separin [Bos taurus]	molecular function: catalytic activity (GO:0003824);; cellular component: cell part (GO:0044464);; cellular component: organelle part (GO:0044422);; cellular component: organelle (GO:0043226);; cellular component: cell (GO:0005623);; biological process: metabolic process (GO:0008152);; biological process: reproduction (GO:0000003);; biological process: single-organism process (GO:0044699);; biolo…
gene1517	0.540398	136	0.712204	171	0.623889	150	0.348981	86	0.437149	115	0.350729	88	0.00342715	-0.642785	down	--	--	Molecular Function: calcium ion binding (GO:0005509);; Cellular Component: endosome (GO:0005768);; Cellular Component: endoplasmic reticulum (GO:0005783);; Cellular Component: Golgi apparatus (GO:0005794);; Cellular Component: coated pit (GO:0005905);; Biological Process: vitamin metabolic process (GO:0006766);; Biological Process: receptor-mediated endocytosis (GO:0006898);; Biological Process: …	K06233|0|bta:100337021|LRP2; low density lipoprotein receptor-related protein 2; K06233 low density lipoprotein-related protein 2 (A)	Hedgehog signaling pathway (ko04340);; Thyroid hormone synthesis (ko04918)	[T]	Signal transduction mechanisms	Low-density lipoprotein receptor domain class A;; Low-density lipoprotein receptor repeat class B;; Coagulation Factor Xa inhibitory site;; Complement Clr-like EGF-like;; Arylesterase	Very low-density lipoprotein receptor (Precursor) GN=VLDLR OS=Oryctolagus cuniculus (Rabbit) PE=2 SV=1	T	Signal transduction mechanisms	PREDICTED: low-density lipoprotein receptor-related protein 2 isoform X3 [Bos taurus]	cellular component: membrane part (GO:0044425);; cellular component: organelle (GO:0043226);; cellular component: cell (GO:0005623);; cellular component: cell part (GO:0044464);; cellular component: membrane (GO:0016020);; molecular function: binding (GO:0005488);; biological process: developmental process (GO:0032502);; biological process: localization (GO:0051179);; biological process: metaboli…
gene25885	41.1237	1901	47.8561	2209	47.9642	2160	34.5504	1521	37.6255	1642	39.5587	1668	0.00101959	-0.357703	down	[Z]	Cytoskeleton	Molecular Function: microtubule motor activity (GO:0003777);; Molecular Function: ATP binding (GO:0005524);; Cellular Component: kinesin complex (GO:0005871);; Cellular Component: microtubule (GO:0005874);; Biological Process: microtubule-based movement (GO:0007018);; Molecular Function: microtubule binding (GO:0008017);;	K10405|0|bta:510995|KIFC1; kinesin family member C1; K10405 kinesin family member C1 (A)	--	[Z]	Cytoskeleton	Kinesin motor domain	Kinesin-like protein KIF3A GN=KIF3A OS=Pongo abelii (Sumatran orangutan) PE=2 SV=1	Z	Cytoskeleton	PREDICTED: kinesin-like protein KIFC1 isoform X1 [Bos taurus]	cellular component: macromolecular complex (GO:0032991);; cellular component: organelle part (GO:0044422);; cellular component: organelle (GO:0043226);; cellular component: cell (GO:0005623);; cellular component: cell part (GO:0044464);; molecular function: catalytic activity (GO:0003824);; molecular function: binding (GO:0005488);; biological process: metabolic process (GO:0008152);; biological …
gene10566	3.17178	308	4.29997	420	3.84578	322	2.63481	217	2.99103	282	2.98453	253	0.0151567	-0.465613	down	--	--	Molecular Function: sequence-specific DNA binding transcription factor activity (GO:0003700);; Cellular Component: nucleolus (GO:0005730);; Cellular Component: Golgi apparatus (GO:0005794);; Cellular Component: plasma membrane (GO:0005886);; Biological Process: negative regulation of macroautophagy (GO:0016242);; Molecular Function: sequence-specific DNA binding (GO:0043565);;	--	--	--	--	Fez1	Leucine zipper putative tumor suppressor 2 {ECO:0000255|HAMAP-Rule:MF_03026} OS=Bos taurus (Bovine) PE=2 SV=1	R	General function prediction only	leucine zipper putative tumor suppressor 1 [Bos taurus]	biological process: biological regulation (GO:0065007);; molecular function: nucleic acid binding transcription factor activity (GO:0001071);; molecular function: binding (GO:0005488);; cellular component: membrane (GO:0016020);; cellular component: cell part (GO:0044464);; cellular component: organelle (GO:0043226);; cellular component: cell (GO:0005623);; cellular component: organelle part (GO:…
Cow_newGene_2768	6.59104	455	6.95299	473	6.51975	450	5.59908	394	4.32328	306	4.58484	335	0.00991569	-0.390951	down	--	--	Biological Process: epithelial to mesenchymal transition (GO:0001837);; Cellular Component: actin cytoskeleton (GO:0015629);; Biological Process: actin cytoskeleton organization (GO:0030036);; Molecular Function: filamin binding (GO:0031005);;	--	--	--	--	FAM101 family	--	S	Function unknown	PREDICTED: filamin-interacting protein FAM101B isoform X1, partial [Bos taurus]	biological process: cellular component organization or biogenesis (GO:0071840);; biological process: single-organism process (GO:0044699);; biological process: cellular process (GO:0009987);; biological process: developmental process (GO:0032502);; cellular component: organelle (GO:0043226);; cellular component: cell (GO:0005623);; cellular component: cell part (GO:0044464);; molecular function: …
gene6007	1.54338	136	0.939556	107	1.03682	112	0.860045	96	0.690501	64	0.887075	81	0.04857	-0.529852	down	--	--	--	--	--	[S]	Function unknown	PDZ domain (Also known as DHR or GLGF);; PDZ domain	Alpha-1-syntrophin GN=SNTA1 OS=Bos taurus (Bovine) PE=2 SV=1	T	Signal transduction mechanisms	PREDICTED: glutamate receptor-interacting protein 1 isoform X3, partial [Bos taurus]	--
gene2832	457.122	18850	554.213	23041	514.142	20876	414.666	16844	428.009	16934	476.217	17713	0.0284873	-0.266216	down	--	--	Molecular Function: structural molecule activity (GO:0005198);; Cellular Component: nuclear inner membrane (GO:0005637);; Cellular Component: lamin filament (GO:0005638);; Biological Process: nuclear envelope organization (GO:0006998);; Biological Process: muscle organ development (GO:0007517);; Biological Process: regulation of cell migration (GO:0030334);; Biological Process: establishment or m…	K12641|0|bom:102280217|LMNA; lamin A/C; K12641 lamin A/C (A)	Hypertrophic cardiomyopathy (HCM) (ko05410);; Arrhythmogenic right ventricular cardiomyopathy (ARVC) (ko05412);; Dilated cardiomyopathy (ko05414)	[DY]	Cell cycle control, cell division, chromosome partitioning;; Nuclear structure	Intermediate filament protein;; Lamin Tail Domain	Lamin-A/C (Precursor) GN=LMNA OS=Sus scrofa (Pig) PE=3 SV=1	Y	Nuclear structure	PREDICTED: lamin isoform X1 [Bos taurus]	cellular component: cell part (GO:0044464);; cellular component: membrane (GO:0016020);; cellular component: organelle part (GO:0044422);; cellular component: macromolecular complex (GO:0032991);; cellular component: cell (GO:0005623);; cellular component: organelle (GO:0043226);; molecular function: structural molecule activity (GO:0005198);; biological process: localization (GO:0051179);; biolo…
gene15916	163.807	35585	173.503	38595	180.011	38654	137.261	28711	145.625	29795	145.203	28939	0.000482979	-0.348731	down	--	--	Biological Process: branching involved in ureteric bud morphogenesis (GO:0001658);; Biological Process: morphogenesis of a polarized epithelium (GO:0001738);; Biological Process: neural crest cell migration (GO:0001755);; Biological Process: hair follicle development (GO:0001942);; Molecular Function: integrin binding (GO:0005178);; Cellular Component: laminin-1 complex (GO:0005606);; Cellular Co…	K06240|0|bta:506751|LAMA5; laminin, alpha 5; K06240 laminin, alpha 3/5 (A)	PI3K-Akt signaling pathway (ko04151);; Focal adhesion (ko04510);; ECM-receptor interaction (ko04512);; Toxoplasmosis (ko05145);; Amoebiasis (ko05146);; Pathways in cancer (ko05200);; Small cell lung cancer (ko05222)	[W]	Extracellular structures	Laminin EGF-like (Domains III and V);; Laminin G domain;; Laminin Domain I;; Laminin G domain;; Laminin Domain II;; Laminin B (Domain IV);; Concanavalin A-like lectin/glucanases superfamily;; Laminin EGF-like (Domains III and V);; Laminin N-terminal (Domain VI)	Laminin subunit gamma-2 (Precursor) GN=LAMC2 OS=Equus caballus (Horse) PE=2 SV=1	W	Extracellular structures	PREDICTED: LOW QUALITY PROTEIN: laminin subunit alpha-5 isoform X2 [Bos taurus]	biological process: biological regulation (GO:0065007);; biological process: cellular component organization or biogenesis (GO:0071840);; biological process: response to stimulus (GO:0050896);; biological process: multicellular organismal process (GO:0032501);; biological process: localization (GO:0051179);; biological process: cellular process (GO:0009987);; biological process: single-organism p…
gene18919	32.3895	1150	30.6701	1058	30.703	1096	23.392	863	24.993	939	19.944	786	0.0100097	-0.334674	down	[F]	Nucleotide transport and metabolism	Molecular Function: magnesium ion binding (GO:0000287);; Molecular Function: adenylosuccinate synthase activity (GO:0004019);; Molecular Function: GTP binding (GO:0005525);; Cellular Component: cytoplasm (GO:0005737);; Cellular Component: plasma membrane (GO:0005886);; Biological Process: 'de novo' AMP biosynthetic process (GO:0044208);;	K01939|0|bta:522529|ADSS, ADSS2, AMPASE2; adenylosuccinate synthase (EC:6.3.4.4); K01939 adenylosuccinate synthase [EC:6.3.4.4] (A)	Purine metabolism (ko00230);; Alanine, aspartate and glutamate metabolism (ko00250)	[F]	Nucleotide transport and metabolism	Adenylosuccinate synthetase	Adenylosuccinate synthetase isozyme 2 {ECO:0000255|HAMAP-Rule:MF_03127} OS=Bos taurus (Bovine) PE=2 SV=2	F	Nucleotide transport and metabolism	ADSS protein [Bos taurus]	molecular function: binding (GO:0005488);; molecular function: catalytic activity (GO:0003824);; cellular component: cell part (GO:0044464);; cellular component: membrane (GO:0016020);; cellular component: cell (GO:0005623);; biological process: single-organism process (GO:0044699);; biological process: cellular process (GO:0009987);; biological process: metabolic process (GO:0008152);;
gene5739	94.2596	6195	118.819	7766	103.04	6704	84.7072	5463	89.1661	5745	86.7115	5531	0.024478	-0.283997	down	--	--	Molecular Function: structural molecule activity (GO:0005198);; Cellular Component: keratin filament (GO:0045095);;	K07605|0|bom:102264807|KRT80; keratin 80; K07605 type II keratin, basic (A)	--	--	--	Intermediate filament protein	Keratin, type II cytoskeletal 80 GN=KRT80 OS=Bos taurus (Bovine) PE=2 SV=1	Z	Cytoskeleton	PREDICTED: keratin, type II cytoskeletal 80 isoform X1 [Bos taurus]	molecular function: structural molecule activity (GO:0005198);; cellular component: cell (GO:0005623);; cellular component: organelle (GO:0043226);; cellular component: organelle part (GO:0044422);; cellular component: macromolecular complex (GO:0032991);; cellular component: cell part (GO:0044464);;
gene13466	17.6243	514	18.1984	537	18.4491	531	13.9824	396	15.1534	423	16.0285	442	0.0216099	-0.308465	down	[O]	Posttranslational modification, protein turnover, chaperones	Molecular Function: serine-type endopeptidase activity (GO:0004252);; Cellular Component: mitochondrial intermembrane space (GO:0005758);; Cellular Component: cytosol (GO:0005829);; Biological Process: proteolysis (GO:0006508);; Biological Process: mitochondrion organization (GO:0007005);; Biological Process: adult walking behavior (GO:0007628);; Cellular Component: cytoplasmic side of plasma mem…	K08669|0|bta:523039|HTRA2; HtrA serine peptidase 2 (EC:3.4.21.108); K08669 HtrA serine peptidase 2 [EC:3.4.21.108] (A)	Parkinson's disease (ko05012)	[O]	Posttranslational modification, protein turnover, chaperones	Trypsin-like peptidase domain;; Trypsin;; PDZ domain;; PDZ domain (Also known as DHR or GLGF);; Peptidase S46	Serine protease HTRA2, mitochondrial (Precursor) GN=HTRA2 OS=Bos taurus (Bovine) PE=2 SV=1	O	Posttranslational modification, protein turnover, chaperones	serine protease HTRA2, mitochondrial precursor [Bos taurus]	cellular component: organelle part (GO:0044422);; cellular component: membrane part (GO:0044425);; cellular component: membrane (GO:0016020);; cellular component: cell part (GO:0044464);; cellular component: cell (GO:0005623);; cellular component: organelle (GO:0043226);; cellular component: membrane-enclosed lumen (GO:0031974);; cellular component: macromolecular complex (GO:0032991);; molecular…
gene6806	29.9335	535	34.9335	626	33.8602	596	23.7162	417	24.0926	419	26.686	461	0.000885064	-0.41819	down	--	--	Biological Process: cell division (GO:0051301);;	--	--	--	--	--	--	R	General function prediction only	cell division cycle-associated protein 3 [Bos taurus]	biological process: cellular process (GO:0009987);; biological process: single-organism process (GO:0044699);;
gene76	22.2402	572	21.8454	546	20.9221	537	16.0392	427	16.5825	445	13.7731	385	0.00553266	-0.379246	down	--	--	Molecular Function: structural molecule activity (GO:0005198);; Cellular Component: endoplasmic reticulum (GO:0005783);; Cellular Component: plasma membrane (GO:0005886);; Cellular Component: tight junction (GO:0005923);; Cellular Component: integral component of membrane (GO:0016021);;	K06087|2.10855e-137|bta:538761|CLDN8; claudin 8; K06087 claudin (A)	Cell adhesion molecules (CAMs) (ko04514);; Tight junction (ko04530);; Leukocyte transendothelial migration (ko04670);; Hepatitis C (ko05160)	--	--	PMP-22/EMP/MP20/Claudin family;; PMP-22/EMP/MP20/Claudin tight junction	Claudin-4 GN=CLDN4 OS=Bos taurus (Bovine) PE=2 SV=1	S	Function unknown	claudin-8 [Bos taurus]	molecular function: structural molecule activity (GO:0005198);; cellular component: cell part (GO:0044464);; cellular component: membrane (GO:0016020);; cellular component: membrane part (GO:0044425);; cellular component: cell junction (GO:0030054);; cellular component: organelle (GO:0043226);; cellular component: cell (GO:0005623);;
gene23131	2447.88	56396	3092.09	72808	2771.07	63215	1809.77	40294	2182.32	47774	2335.45	48960	0.000175482	-0.470465	down	--	--	Cellular Component: intermediate filament (GO:0005882);; Molecular Function: structural constituent of muscle (GO:0008307);; Cellular Component: Z disc (GO:0030018);; Cellular Component: sarcolemma (GO:0042383);; Cellular Component: costamere (GO:0043034);; Biological Process: response to estrogen (GO:0043627);; Biological Process: sarcomere organization (GO:0045214);; Biological Process: cell di…	K07604|0|bta:514812|KRT19; keratin 19; K07604 type I keratin, acidic (A)	--	--	--	Intermediate filament protein	Keratin, type I cytoskeletal 19 GN=KRT19 OS=Bos taurus (Bovine) PE=2 SV=1	Z	Cytoskeleton	keratin, type I cytoskeletal 19 [Bos taurus]	molecular function: structural molecule activity (GO:0005198);; cellular component: membrane (GO:0016020);; cellular component: cell part (GO:0044464);; cellular component: organelle (GO:0043226);; cellular component: cell (GO:0005623);; cellular component: macromolecular complex (GO:0032991);; cellular component: organelle part (GO:0044422);; biological process: cellular process (GO:0009987);; b…
gene7002	55.1276	1333	62.8001	1530	58.2009	1399	45.5107	1092	48.7055	1160	53.7071	1264	0.0401111	-0.25974	down	[F]	Nucleotide transport and metabolism	Molecular Function: N6-(1,2-dicarboxyethyl)AMP AMP-lyase (fumarate-forming) activity (GO:0004018);; Cellular Component: mitochondrion (GO:0005739);; Biological Process: 'de novo' IMP biosynthetic process (GO:0006189);; Biological Process: 'de novo' AMP biosynthetic process (GO:0044208);; Biological Process: protein tetramerization (GO:0051262);; Molecular Function: (S)-2-(5-amino-1-(5-phospho-D-r…	K01756|0|bta:510949|ADSL; adenylosuccinate lyase (EC:4.3.2.2); K01756 adenylosuccinate lyase [EC:4.3.2.2] (A)	Purine metabolism (ko00230);; Alanine, aspartate and glutamate metabolism (ko00250)	[F]	Nucleotide transport and metabolism	Lyase;; Adenylosuccinate lyase C-terminus	Adenylosuccinate lyase GN=ADSL OS=Bos taurus (Bovine) PE=2 SV=1	F	Nucleotide transport and metabolism	TPA: adenylosuccinate lyase [Bos taurus]	molecular function: catalytic activity (GO:0003824);; cellular component: cell (GO:0005623);; cellular component: organelle (GO:0043226);; cellular component: cell part (GO:0044464);; biological process: cellular component organization or biogenesis (GO:0071840);; biological process: single-organism process (GO:0044699);; biological process: cellular process (GO:0009987);; biological process: met…
gene2409	48.5637	13795	51.5228	15024	51.7818	14507	46.3195	12610	44.8705	11926	42.2189	10872	0.0268614	-0.271381	down	--	--	Biological Process: endochondral ossification (GO:0001958);; Biological Process: chondrocyte differentiation (GO:0002062);; Cellular Component: basal lamina (GO:0005605);; Cellular Component: extracellular space (GO:0005615);; Biological Process: brain development (GO:0007420);; Molecular Function: protein C-terminus binding (GO:0008022);; Biological Process: protein localization (GO:0008104);; B…	K06255|0|cfr:102522322|HSPG2; heparan sulfate proteoglycan 2; K06255 heparan sulfate proteoglycan 2 (perlecan) (A)	ECM-receptor interaction (ko04512);; Hepatitis B (ko05161);; Proteoglycans in cancer (ko05205)	[O]	Posttranslational modification, protein turnover, chaperones	Immunoglobulin I-set domain;; Immunoglobulin domain;; Immunoglobulin domain;; Immunoglobulin domain;; Immunoglobulin V-set domain;; Laminin G domain;; Laminin B (Domain IV);; Laminin G domain;; Laminin EGF-like (Domains III and V);; Low-density lipoprotein receptor domain class A;; Concanavalin A-like lectin/glucanases superfamily;; Immunoglobulin C2-set domain;; Alphaherpesvirus glycoprotein I;;…	Pikachurin (Precursor) GN=EGFLAM OS=Bos taurus (Bovine) PE=2 SV=1	T	Signal transduction mechanisms	PREDICTED: basement membrane-specific heparan sulfate proteoglycan core protein isoform X5 [Bos taurus]	biological process: single-organism process (GO:0044699);; biological process: cellular component organization or biogenesis (GO:0071840);; biological process: cellular process (GO:0009987);; biological process: multicellular organismal process (GO:0032501);; biological process: developmental process (GO:0032502);; biological process: localization (GO:0051179);; molecular function: binding (GO:00…
gene10434	83.7114	14339	95.6887	16482	93.4033	15868	76.3459	12766	79.9643	13263	78.3525	12583	0.0298587	-0.254518	down	--	--	Cellular Component: ruffle (GO:0001726);; Molecular Function: actin binding (GO:0003779);; Molecular Function: insulin receptor binding (GO:0005158);; Molecular Function: structural constituent of cytoskeleton (GO:0005200);; Cellular Component: centrosome (GO:0005813);; Cellular Component: plasma membrane (GO:0005886);; Cellular Component: focal adhesion (GO:0005925);; Biological Process: cytoske…	K06271|0|bta:783470|TLN1; talin 1; K06271 talin (A)	Rap1 signaling pathway (ko04015);; Focal adhesion (ko04510);; Platelet activation (ko04611);; HTLV-I infection (ko05166)	[Z]	Cytoskeleton	Talin, middle domain;; Vinculin Binding Site;; I/LWEQ domain;; FERM N-terminal domain;; FERM central domain;; PTB domain (IRS-1 type)	Fermitin family homolog 1 GN=FERMT1 OS=Pongo abelii (Sumatran orangutan) PE=2 SV=1	Z	Cytoskeleton	PREDICTED: talin-1 isoform X1 [Bos taurus]	cellular component: cell junction (GO:0030054);; cellular component: organelle (GO:0043226);; cellular component: cell (GO:0005623);; cellular component: extracellular region (GO:0005576);; cellular component: extracellular region part (GO:0044421);; cellular component: organelle part (GO:0044422);; cellular component: membrane (GO:0016020);; cellular component: cell part (GO:0044464);; molecular…
gene23215	37.6413	834	37.4033	828	34.4224	746	24.6758	530	31.2061	661	32.3979	675	0.0162668	-0.352719	down	[R]	General function prediction only	Molecular Function: GTP binding (GO:0005525);; Cellular Component: nucleolus (GO:0005730);; Cellular Component: cytoplasm (GO:0005737);; Cellular Component: plasma membrane (GO:0005886);; Biological Process: small GTPase mediated signal transduction (GO:0007264);;	K07945|2.14611e-134|oas:101109813|ARL4D; ADP-ribosylation factor-like 4D; K07945 ADP-ribosylation factor-like protein 4 (A)	--	[U]	Intracellular trafficking, secretion, and vesicular transport	ADP-ribosylation factor family;; Ras family;; Miro-like protein;; Signal recognition particle receptor beta subunit;; Elongation factor Tu GTP binding domain;; 50S ribosome-binding GTPase;; Gtr1/RagA G protein conserved region	ADP-ribosylation factor-like protein 4D GN=ARL4D OS=Bos taurus (Bovine) PE=2 SV=1	U	Intracellular trafficking, secretion, and vesicular transport	ADP-ribosylation factor-like protein 4D [Bos taurus]	cellular component: cell (GO:0005623);; cellular component: organelle (GO:0043226);; cellular component: organelle part (GO:0044422);; cellular component: membrane (GO:0016020);; cellular component: cell part (GO:0044464);; molecular function: binding (GO:0005488);; biological process: response to stimulus (GO:0050896);; biological process: single-organism process (GO:0044699);; biological proces…
gene21492	90.323	1057	116.748	1342	102.722	1167	59.8647	645	66.9067	708	78.1313	817	7.78e-09	-0.698571	down	--	--	Cellular Component: cytoplasm (GO:0005737);; Molecular Function: selenium binding (GO:0008430);; Molecular Function: antioxidant activity (GO:0016209);; Biological Process: cell redox homeostasis (GO:0045454);;	--	--	--	--	--	Selenoprotein W GN=SEPW1 OS=Ovis aries (Sheep) PE=1 SV=4	R	General function prediction only	PREDICTED: LOW QUALITY PROTEIN: selenoprotein W, 1 [Pantholops hodgsonii]	biological process: single-organism process (GO:0044699);; biological process: biological regulation (GO:0065007);; biological process: cellular process (GO:0009987);; cellular component: cell part (GO:0044464);; cellular component: cell (GO:0005623);; molecular function: binding (GO:0005488);; molecular function: antioxidant activity (GO:0016209);;
gene28316	3416.02	95218	3721.16	104525	3630.07	100831	2649.87	72608	3115.71	84597	3126.3	83199	0.00810295	-0.303804	down	[Z]	Cytoskeleton	Molecular Function: structural constituent of cytoskeleton (GO:0005200);; Molecular Function: ATP binding (GO:0005524);; Cellular Component: cytosol (GO:0005829);; Molecular Function: kinesin binding (GO:0019894);; Cellular Component: myofibril (GO:0030016);; Cellular Component: ribonucleoprotein complex (GO:0030529);; Cellular Component: cortical cytoskeleton (GO:0030863);; Molecular Function: T…	K05692|0|bacu:103015338|ACTB; actin, beta; K05692 actin beta/gamma 1 (A)	Rap1 signaling pathway (ko04015);; Phagosome (ko04145);; Hippo signaling pathway (ko04390);; Focal adhesion (ko04510);; Adherens junction (ko04520);; Tight junction (ko04530);; Platelet activation (ko04611);; Leukocyte transendothelial migration (ko04670);; Regulation of actin cytoskeleton (ko04810);; Thyroid hormone signaling pathway (ko04919);; Oxytocin signaling pathway (ko04921);; Bacterial i…	[Z]	Cytoskeleton	Actin	Actin, cytoplasmic 1, N-terminally processed GN=ACTB OS=Trichosurus vulpecula (Brush-tailed possum) PE=2 SV=1	Z	Cytoskeleton	PREDICTED: actin, cytoplasmic 1 [Balaenoptera acutorostrata scammoni]	biological process: metabolic process (GO:0008152);; biological process: single-organism process (GO:0044699);; biological process: cellular component organization or biogenesis (GO:0071840);; biological process: cellular process (GO:0009987);; cellular component: organelle (GO:0043226);; cellular component: cell (GO:0005623);; cellular component: macromolecular complex (GO:0032991);; cellular co…
gene20452	7.83444	415	7.95914	479	8.53739	456	6.21793	324	6.13991	301	7.56796	363	0.00171487	-0.429715	down	--	--	Cellular Component: nucleus (GO:0005634);; Cellular Component: cytoplasm (GO:0005737);; Cellular Component: plasma membrane (GO:0005886);;	--	--	[TW]	Signal transduction mechanisms;; Extracellular structures	Armadillo/beta-catenin-like repeat;; HEAT repeats;; HEAT-like repeat;; HEAT repeat;; Armadillo-like	Plakophilin-3 GN=PKP3 OS=Bos taurus (Bovine) PE=2 SV=1	W	Extracellular structures	PREDICTED: armadillo repeat protein deleted in velo-cardio-facial syndrome isoform X7 [Bos taurus]	cellular component: cell part (GO:0044464);; cellular component: membrane (GO:0016020);; cellular component: organelle (GO:0043226);; cellular component: cell (GO:0005623);;
gene4907	1.16376	220	1.23128	235	1.31627	247	0.776428	146	0.967353	178	0.930186	168	0.00294547	-0.500601	down	[K]	Transcription	--	--	--	[K]	Transcription	NAC domain	Nascent polypeptide-associated complex subunit alpha GN=NACA OS=Bos taurus (Bovine) PE=1 SV=1	K	Transcription	PREDICTED: NAC-alpha domain-containing protein 1 isoform X1 [Bos taurus]	--
gene4770	1.68156	94	2.16736	103	2.0976	119	1.51214	70	1.72986	74	2.61261	70	0.0249734	-0.526306	down	--	--	Cellular Component: nucleus (GO:0005634);; Cellular Component: cytoplasm (GO:0005737);; Cellular Component: plasma membrane (GO:0005886);; Cellular Component: BBSome (GO:0034464);; Biological Process: fat cell differentiation (GO:0045444);;	--	--	[R]	General function prediction only	PTHB1 N-terminus;; PTHB1 C-terminus	--	R	General function prediction only	protein PTHB1 [Bos taurus]	biological process: developmental process (GO:0032502);; biological process: cellular process (GO:0009987);; biological process: single-organism process (GO:0044699);; cellular component: membrane (GO:0016020);; cellular component: cell part (GO:0044464);; cellular component: cell (GO:0005623);; cellular component: organelle (GO:0043226);; cellular component: macromolecular complex (GO:0032991);;
gene27717	6.70958	383	9.36446	471	7.91617	407	5.11009	286	5.75762	318	6.27713	330	0.00532801	-0.414312	down	--	--	Cellular Component: mitochondrial outer membrane (GO:0005741);; Cellular Component: integral component of membrane (GO:0016021);;	--	--	--	--	Stannin transmembrane;; Stannin unstructured linker;; Stannin cytoplasmic	Stannin GN=SNN OS=Bos taurus (Bovine) PE=3 SV=1	S	Function unknown	stannin [Bos taurus]	cellular component: membrane (GO:0016020);; cellular component: cell part (GO:0044464);; cellular component: organelle (GO:0043226);; cellular component: cell (GO:0005623);; cellular component: membrane part (GO:0044425);; cellular component: organelle part (GO:0044422);;
gene5926	22.1849	1663	21.4734	1568	22.063	1633	15.4703	1177	18.9957	1434	16.2836	1253	0.0135765	-0.314794	down	--	--	Biological Process: neural tube closure (GO:0001843);; Cellular Component: cytosol (GO:0005829);; Biological Process: protein import into nucleus (GO:0006606);; Molecular Function: zinc ion binding (GO:0008270);; Biological Process: positive regulation of protein ubiquitination (GO:0031398);; Cellular Component: nuclear membrane (GO:0031965);; Biological Process: positive regulation of proteasoma…	K04511|0|bta:785152|PRICKLE1; prickle homolog 1 (Drosophila); K04511 prickle (A)	Wnt signaling pathway (ko04310)	[TZR]	Signal transduction mechanisms;; Cytoskeleton;; General function prediction only	PET Domain;; LIM domain	Testin GN=TES OS=Rhinolophus ferrumequinum (Greater horseshoe bat) PE=3 SV=1	T	Signal transduction mechanisms	prickle-like protein 1 [Bos taurus]	biological process: developmental process (GO:0032502);; biological process: localization (GO:0051179);; biological process: multicellular organismal process (GO:0032501);; biological process: biological regulation (GO:0065007);; biological process: single-organism process (GO:0044699);; cellular component: membrane (GO:0016020);; cellular component: cell part (GO:0044464);; cellular component: o…
gene13113	9.56252	463	16.1656	765	13.0663	582	4.45948	200	6.47151	289	4.98679	227	1.75e-12	-1.31402	down	--	--	Biological Process: eye development (GO:0001654);; Molecular Function: calcium ion binding (GO:0005509);; Cellular Component: basement membrane (GO:0005604);; Biological Process: signal transduction (GO:0007165);; Biological Process: positive regulation of cell-substrate adhesion (GO:0010811);; Biological Process: extracellular matrix organization (GO:0030198);; Biological Process: regulation of …	--	--	[R]	General function prediction only	Thyroglobulin type-1 repeat;; Secreted protein acidic and rich in cysteine Ca binding region;; Kazal-type serine protease inhibitor domain;; Kazal-type serine protease inhibitor domain	Thyroglobulin (Precursor) GN=TG OS=Bos taurus (Bovine) PE=1 SV=1	R	General function prediction only	PREDICTED: SPARC-related modular calcium-binding protein 1 isoform X1 [Bos taurus]	molecular function: binding (GO:0005488);; cellular component: extracellular region part (GO:0044421);; cellular component: extracellular matrix (GO:0031012);; cellular component: extracellular region (GO:0005576);; cellular component: extracellular matrix part (GO:0044420);; biological process: developmental process (GO:0032502);; biological process: cellular process (GO:0009987);; biological pr…
gene6842	3.82593	576	4.3716	662	4.08927	592	3.27201	478	3.69793	519	3.31665	460	0.0266487	-0.310351	down	--	--	Biological Process: liver development (GO:0001889);; Biological Process: placenta development (GO:0001890);; Molecular Function: glycoprotein binding (GO:0001948);; Molecular Function: protease binding (GO:0002020);; Molecular Function: integrin binding (GO:0005178);; Molecular Function: collagen binding (GO:0005518);; Cellular Component: proteinaceous extracellular matrix (GO:0005578);; Cellular…	K03900|0|bta:280958|VWF; von Willebrand factor; K03900 von Willebrand factor (A)	PI3K-Akt signaling pathway (ko04151);; Focal adhesion (ko04510);; ECM-receptor interaction (ko04512);; Complement and coagulation cascades (ko04610);; Platelet activation (ko04611)	[WV]	Extracellular structures;; Defense mechanisms	von Willebrand factor type D domain;; von Willebrand factor type A domain;; C8 domain;; Trypsin Inhibitor like cysteine rich domain;; von Willebrand factor type C domain;; von Willebrand factor type A domain	von Willebrand factor (Precursor) GN=VWF OS=Canis familiaris (Dog) PE=1 SV=2	W	Extracellular structures	von Willebrand factor precursor [Bos taurus]	biological process: cellular process (GO:0009987);; biological process: single-organism process (GO:0044699);; biological process: cellular component organization or biogenesis (GO:0071840);; biological process: multicellular organismal process (GO:0032501);; biological process: biological adhesion (GO:0022610);; biological process: reproductive process (GO:0022414);; biological process: developm…
Cow_newGene_2488	1.07482	209	0.843131	160	1.16234	222	0.577846	112	0.854556	166	0.667722	132	0.0475567	-0.512104	down	--	--	Molecular Function: receptor binding (GO:0005102);; Cellular Component: peroxisome (GO:0005777);; Biological Process: putrescine biosynthetic process (GO:0009446);; Biological Process: putrescine catabolic process (GO:0009447);; Biological Process: spermidine catabolic process (GO:0046203);; Biological Process: spermine catabolic process (GO:0046208);; Molecular Function: polyamine oxidase activi…	--	--	--	--	--	--	H	Coenzyme transport and metabolism	TPA: hypothetical protein BOS_16697 [Bos taurus]	cellular component: cell part (GO:0044464);; cellular component: organelle (GO:0043226);; cellular component: cell (GO:0005623);; molecular function: binding (GO:0005488);; molecular function: catalytic activity (GO:0003824);; biological process: single-organism process (GO:0044699);; biological process: cellular process (GO:0009987);; biological process: biological regulation (GO:0065007);; biol…
gene8740	69.1149	620	79.7271	712	83.1323	716	51.2603	444	59.3479	484	65.5032	519	6.54e-05	-0.480636	down	--	--	Cellular Component: condensed chromosome kinetochore (GO:0000777);; Cellular Component: nucleus (GO:0005634);; Biological Process: mitotic nuclear division (GO:0007067);; Cellular Component: Ndc80 complex (GO:0031262);; Biological Process: cell division (GO:0051301);;	K11549|5.72693e-138|bom:102267945|SPC24; SPC24, NDC80 kinetochore complex component; K11549 kinetochore protein Spc24, animal type (A)	--	--	--	Spc24 subunit of Ndc80	Kinetochore protein Spc24 GN=SPC24 OS=Bos taurus (Bovine) PE=2 SV=1	D	Cell cycle control, cell division, chromosome partitioning	PREDICTED: kinetochore protein Spc24 [Bison bison bison]	biological process: single-organism process (GO:0044699);; biological process: cellular component organization or biogenesis (GO:0071840);; biological process: cellular process (GO:0009987);; cellular component: cell part (GO:0044464);; cellular component: macromolecular complex (GO:0032991);; cellular component: organelle part (GO:0044422);; cellular component: organelle (GO:0043226);; cellular …
gene7743	8.44394	1394	9.32978	1479	8.63375	1425	6.24721	1051	7.45515	1268	5.08596	938	0.00709963	-0.381996	down	--	--	Molecular Function: G-protein coupled receptor activity (GO:0004930);; Cellular Component: plasma membrane (GO:0005886);; Biological Process: neuropeptide signaling pathway (GO:0007218);; Cellular Component: integral component of membrane (GO:0016021);; Molecular Function: carbohydrate binding (GO:0030246);;	K04594|0|bta:282651|LPHN3, LEC3, LPHH3; latrophilin 3; K04594 latrophilin 3 (A)	--	[T]	Signal transduction mechanisms	Latrophilin Cytoplasmic C-terminal region;; Olfactomedin-like domain;; Domain of unknown function (DUF3497);; 7 transmembrane receptor (Secretin family);; Galactose binding lectin domain;; Latrophilin/CL-1-like GPS domain;; Hormone receptor domain	Latrophilin-3 (Precursor) GN=LPHN3 OS=Bos taurus (Bovine) PE=2 SV=1	W	Extracellular structures	latrophilin-3 precursor [Bos taurus]	molecular function: molecular transducer activity (GO:0060089);; molecular function: receptor activity (GO:0004872);; molecular function: binding (GO:0005488);; cellular component: cell (GO:0005623);; cellular component: membrane part (GO:0044425);; cellular component: membrane (GO:0016020);; cellular component: cell part (GO:0044464);; biological process: single-organism process (GO:0044699);; b…
gene3750	46.3373	1718	45.2334	1703	46.8958	1771	32.5808	1218	36.0503	1365	36.7741	1365	0.000296086	-0.377303	down	[G]	Carbohydrate transport and metabolism	Molecular Function: magnesium ion binding (GO:0000287);; Molecular Function: phosphoglucomutase activity (GO:0004614);; Cellular Component: cytosol (GO:0005829);; Biological Process: glycogen biosynthetic process (GO:0005978);; Biological Process: trehalose biosynthetic process (GO:0005992);; Biological Process: glucose metabolic process (GO:0006006);; Cellular Component: actin cytoskeleton (GO:0…	K01835|0|phd:102328094|PGM1; phosphoglucomutase 1; K01835 phosphoglucomutase [EC:5.4.2.2] (A)	Glycolysis / Gluconeogenesis (ko00010);; Pentose phosphate pathway (ko00030);; Galactose metabolism (ko00052);; Purine metabolism (ko00230);; Starch and sucrose metabolism (ko00500);; Amino sugar and nucleotide sugar metabolism (ko00520)	[G]	Carbohydrate transport and metabolism	Phosphoglucomutase/phosphomannomutase, alpha/beta/alpha domain I;; Phosphoglucomutase/phosphomannomutase, alpha/beta/alpha domain III;; Phosphoglucomutase/phosphomannomutase, alpha/beta/alpha domain II;; Phosphoglucomutase/phosphomannomutase, C-terminal domain	Phosphoglucomutase-1 GN=PGM1 OS=Bos taurus (Bovine) PE=2 SV=1	G	Carbohydrate transport and metabolism	PREDICTED: phosphoglucomutase-1 isoform X1 [Bos taurus]	biological process: metabolic process (GO:0008152);; biological process: single-organism process (GO:0044699);; biological process: cellular process (GO:0009987);; molecular function: catalytic activity (GO:0003824);; molecular function: binding (GO:0005488);; cellular component: cell part (GO:0044464);; cellular component: cell (GO:0005623);; cellular component: organelle (GO:0043226);;
gene18706	3.34768	118	3.8162	134	3.66001	130	1.6586	59	2.32206	83	2.50012	89	0.00164713	-0.709149	down	[E]	Amino acid transport and metabolism	Cellular Component: extracellular region (GO:0005576);; Biological Process: proteolysis (GO:0006508);; Molecular Function: peptidase activity (GO:0008233);; Molecular Function: metal ion binding (GO:0046872);;	K13049|0|bta:513852|PM20D1; peptidase M20 domain containing 1 (EC:3.4.17.-); K13049 carboxypeptidase PM20D1 [EC:3.4.17.-] (A)	--	[E]	Amino acid transport and metabolism	Peptidase family M20/M25/M40;; Peptidase dimerisation domain	Probable carboxypeptidase PM20D1 (Precursor) GN=PM20D1 OS=Bos taurus (Bovine) PE=2 SV=1	E	Amino acid transport and metabolism	TPA: probable carboxypeptidase PM20D1 precursor [Bos taurus]	biological process: metabolic process (GO:0008152);; cellular component: extracellular region (GO:0005576);; molecular function: binding (GO:0005488);; molecular function: catalytic activity (GO:0003824);;
gene31616	23.0388	1264	29.4959	1660	27.9948	1533	17.2138	922	20.3945	1048	18.5998	974	1.2e-06	-0.579106	down	--	--	Biological Process: neural crest cell migration (GO:0001755);; Cellular Component: nucleus (GO:0005634);; Cellular Component: cytoplasm (GO:0005737);; Biological Process: axon guidance (GO:0007411);; Biological Process: embryonic pattern specification (GO:0009880);; Biological Process: positive regulation of T cell proliferation (GO:0042102);; Cellular Component: membrane raft (GO:0045121);; Mole…	K05463|0|bta:534413|EFNB1; ephrin-B1; K05463 ephrin-B (A)	Axon guidance (ko04360)	[T]	Signal transduction mechanisms	Ephrin	Ephrin-A1, secreted form (Precursor) GN=EFNA1 OS=Sus scrofa (Pig) PE=2 SV=1	T	Signal transduction mechanisms	ephrin-B1 precursor [Bos taurus]	molecular function: binding (GO:0005488);; cellular component: organelle (GO:0043226);; cellular component: cell (GO:0005623);; cellular component: membrane part (GO:0044425);; cellular component: membrane (GO:0016020);; cellular component: cell part (GO:0044464);; biological process: multicellular organismal process (GO:0032501);; biological process: cellular component organization or biogenesis…
gene519	19.8729	1160	22.1062	1150	20.4615	1165	14.9656	856	17.4719	946	16.5831	900	0.00166425	-0.344848	down	--	--	Cellular Component: cytoplasm (GO:0005737);;	--	--	--	--	Coiled-coil domain-containing protein 50 N-terminus	--	S	Function unknown	PREDICTED: coiled-coil domain-containing protein 50 isoform X1 [Bos taurus]	cellular component: cell part (GO:0044464);; cellular component: cell (GO:0005623);;
gene14828	12.9071	1287	12.6186	1284	13.11	1321	9.68589	999	10.8235	1090	9.95131	1014	0.00600593	-0.30827	down	--	--	Cellular Component: intracellular (GO:0005622);; Biological Process: signal transduction (GO:0007165);;	--	--	[T]	Signal transduction mechanisms	START domain;; RhoGAP domain;; SAM domain (Sterile alpha motif)	Rho GTPase-activating protein 7 GN=DLC1 OS=Bos taurus (Bovine) PE=2 SV=1	T	Signal transduction mechanisms	PREDICTED: stAR-related lipid transfer protein 13 isoform X1 [Bos taurus]	cellular component: cell part (GO:0044464);; cellular component: cell (GO:0005623);; biological process: response to stimulus (GO:0050896);; biological process: cellular process (GO:0009987);; biological process: biological regulation (GO:0065007);;
gene6457	562.255	85820	639.517	97071	624.999	98201	479.546	73872	513.826	78722	481.61	70732	0.00655704	-0.312095	down	[Z]	Cytoskeleton	Molecular Function: microfilament motor activity (GO:0000146);; Biological Process: meiotic spindle organization (GO:0000212);; Biological Process: cytokinesis (GO:0000910);; Biological Process: angiogenesis (GO:0001525);; Biological Process: in utero embryonic development (GO:0001701);; Cellular Component: stress fiber (GO:0001725);; Cellular Component: ruffle (GO:0001726);; Biological Process: …	K10352|0|bta:404108|MYH9; myosin, heavy chain 9, non-muscle; K10352 myosin heavy chain (A)	Tight junction (ko04530)	[Z]	Cytoskeleton	Myosin head (motor domain);; Myosin tail;; Myosin N-terminal SH3-like domain;; IQ calmodulin-binding motif	Myosin-9 GN=MYH9 OS=Canis familiaris (Dog) PE=2 SV=1	Z	Cytoskeleton	TPA: myosin, heavy chain 9, non-muscle [Bos taurus]	cellular component: extracellular region (GO:0005576);; cellular component: macromolecular complex (GO:0032991);; cellular component: cell (GO:0005623);; cellular component: cell junction (GO:0030054);; cellular component: organelle (GO:0043226);; cellular component: cell part (GO:0044464);; cellular component: membrane (GO:0016020);; cellular component: synapse (GO:0045202);; cellular component:…
gene16743	7.74565	1573	8.39121	1710	8.33681	1686	6.60085	1327	7.28844	1455	6.41979	1263	0.0223615	-0.27803	down	[KL]	Transcription;; Replication, recombination and repair	Biological Process: skeletal system development (GO:0001501);; Biological Process: in utero embryonic development (GO:0001701);; Biological Process: heart morphogenesis (GO:0003007);; Molecular Function: DNA binding (GO:0003677);; Molecular Function: chromatin binding (GO:0003682);; Molecular Function: helicase activity (GO:0004386);; Molecular Function: ATP binding (GO:0005524);; Cellular Compon…	K14437|0|bta:533175|CHD7; chromodomain helicase DNA binding protein 7; K14437 chromodomain-helicase-DNA-binding protein 7 [EC:3.6.4.12] (A)	--	[K]	Transcription	SNF2 family N-terminal domain;; BRK domain;; Chromo (CHRromatin Organisation MOdifier) domain;; Helicase conserved C-terminal domain;; Type III restriction enzyme, res subunit	Chromodomain-helicase-DNA-binding protein 1-like GN=CHD1L OS=Bos taurus (Bovine) PE=2 SV=1	K	Transcription	TPA: kismet-like [Bos taurus]	biological process: metabolic process (GO:0008152);; biological process: developmental process (GO:0032502);; biological process: immune system process (GO:0002376);; biological process: cellular process (GO:0009987);; biological process: single-organism process (GO:0044699);; biological process: reproductive process (GO:0022414);; biological process: biological regulation (GO:0065007);; biologic…
gene23726	27.6506	2790	33.1002	3271	32.4529	3175	23.7384	2302	25.0966	2405	25.444	2383	0.000694486	-0.361922	down	[RTKL]	General function prediction only;; Signal transduction mechanisms;; Transcription;; Replication, recombination and repair	Molecular Function: protein serine/threonine kinase activity (GO:0004674);; Molecular Function: ATP binding (GO:0005524);; Cellular Component: plasma membrane (GO:0005886);; Biological Process: cell cycle (GO:0007049);; Molecular Function: protein homodimerization activity (GO:0042803);; Biological Process: protein autophosphorylation (GO:0046777);; Biological Process: lymphocyte aggregation (GO:…	K08837|0|bta:526376|STK10; serine/threonine kinase 10 (EC:2.7.11.1); K08837 serine/threonine kinase 10 [EC:2.7.11.1] (A)	--	[T]	Signal transduction mechanisms	Polo kinase kinase;; Protein kinase domain;; Protein tyrosine kinase	Serine/threonine-protein kinase 10 GN=STK10 OS=Bos taurus (Bovine) PE=3 SV=3	T	Signal transduction mechanisms	serine/threonine-protein kinase 10 [Bos taurus]	molecular function: catalytic activity (GO:0003824);; molecular function: binding (GO:0005488);; cellular component: cell part (GO:0044464);; cellular component: membrane (GO:0016020);; cellular component: cell (GO:0005623);; biological process: metabolic process (GO:0008152);; biological process: biological adhesion (GO:0022610);; biological process: biological regulation (GO:0065007);; biologic…
gene31684	9.84975	674	10.6775	717	10.3013	695	7.74592	524	8.08492	546	7.88287	529	0.00151826	-0.364903	down	[BQ]	Chromatin structure and dynamics;; Secondary metabolites biosynthesis, transport and catabolism	Cellular Component: histone deacetylase complex (GO:0000118);; Biological Process: protein polyubiquitination (GO:0000209);; Molecular Function: histone deacetylase activity (GO:0004407);; Cellular Component: cytosol (GO:0005829);; Cellular Component: cytoplasmic microtubule (GO:0005881);; Cellular Component: caveola (GO:0005901);; Biological Process: misfolded or incompletely synthesized protein…	K11407|0|bom:102270629|HDAC6; histone deacetylase 6; K11407 histone deacetylase 6 [EC:3.5.1.98] (A)	Alcoholism (ko05034);; Viral carcinogenesis (ko05203)	[B]	Chromatin structure and dynamics	Histone deacetylase domain;; Zn-finger in ubiquitin-hydrolases and other protein	Histone deacetylase 5 GN=HDAC5 OS=Pongo abelii (Sumatran orangutan) PE=2 SV=1	B	Chromatin structure and dynamics	PREDICTED: histone deacetylase 6 isoform X1 [Bos taurus]	biological process: localization (GO:0051179);; biological process: metabolic process (GO:0008152);; biological process: biological regulation (GO:0065007);; biological process: cellular process (GO:0009987);; biological process: cellular component organization or biogenesis (GO:0071840);; biological process: response to stimulus (GO:0050896);; biological process: single-organism process (GO:0044…
gene19436	23.0097	3486	18.5032	2645	26.0757	3452	17.3309	2653	16.989	2568	18.6737	2242	0.0384318	-0.342569	down	--	--	Biological Process: mitotic G2 phase (GO:0000085);; Cellular Component: spindle pole (GO:0000922);; Cellular Component: condensed chromosome outer kinetochore (GO:0000940);; Cellular Component: nuclear envelope (GO:0005635);; Cellular Component: cytoplasm (GO:0005737);; Molecular Function: protein C-terminus binding (GO:0008022);; Molecular Function: transcription factor binding (GO:0008134);; Bi…	K11499|0|bta:533089|CENPF; centromere protein F, 350/400kDa; K11499 centromere protein F (A)	--	--	--	Cenp-F N-terminal domain;; Leucine-rich repeats of kinetochore protein Cenp-F/LEK1;; Rb-binding domain of kinetochore protein Cenp-F/LEK1	--	S	Function unknown	PREDICTED: centromere protein F isoform X1 [Bos taurus]	biological process: biological phase (GO:0044848);; biological process: localization (GO:0051179);; biological process: biological regulation (GO:0065007);; cellular component: cell part (GO:0044464);; cellular component: macromolecular complex (GO:0032991);; cellular component: organelle part (GO:0044422);; cellular component: organelle (GO:0043226);; cellular component: cell (GO:0005623);; mole…
gene12561	20.0509	1638	18.8316	1444	18.1253	1568	13.8499	1252	14.8962	1347	14.0588	1225	0.0418981	-0.264868	down	--	--	Cellular Component: intracellular (GO:0005622);; Biological Process: signal transduction (GO:0007165);;	--	--	[TZ]	Signal transduction mechanisms;; Cytoskeleton	RhoGAP domain	Rho GTPase-activating protein 7 GN=DLC1 OS=Canis familiaris (Dog) PE=2 SV=1	T	Signal transduction mechanisms	PREDICTED: rho GTPase-activating protein 11A isoform X1 [Bos taurus]	cellular component: cell (GO:0005623);; cellular component: cell part (GO:0044464);; biological process: cellular process (GO:0009987);; biological process: biological regulation (GO:0065007);; biological process: response to stimulus (GO:0050896);;
gene30309	33.8192	461	38.8338	539	36.1149	482	23.0433	299	28.7507	376	30.2535	393	0.00257386	-0.455245	down	--	--	Molecular Function: methyltransferase activity (GO:0008168);; Biological Process: methylation (GO:0032259);;	--	--	[E]	Amino acid transport and metabolism	Methyltransferase domain;; Methyltransferase domain;; Methyltransferase domain;; Methyltransferase domain;; Methyltransferase domain;; Methyltransferase domain	Methyltransferase-like protein 12, mitochondrial (Precursor) GN=METTL12 OS=Pongo abelii (Sumatran orangutan) PE=2 SV=1	R	General function prediction only	methyltransferase-like protein 12, mitochondrial [Bos taurus]	molecular function: catalytic activity (GO:0003824);; biological process: metabolic process (GO:0008152);;
gene25097	14.0024	758	17.3465	794	15.5385	821	12.4971	654	12.1152	598	10.6554	604	0.00597758	-0.332801	down	[C]	Energy production and conversion	Biological Process: regulation of heart rate (GO:0002027);; Molecular Function: glycerol-3-phosphate dehydrogenase [NAD+] activity (GO:0004367);; Cellular Component: plasma membrane (GO:0005886);; Biological Process: carbohydrate metabolic process (GO:0005975);; Biological Process: NADH metabolic process (GO:0006734);; Cellular Component: glycerol-3-phosphate dehydrogenase complex (GO:0009331);; …	K00006|0|bta:514456|GPD1L; glycerol-3-phosphate dehydrogenase 1-like (EC:1.1.1.8); K00006 glycerol-3-phosphate dehydrogenase (NAD+) [EC:1.1.1.8] (A)	Glycerophospholipid metabolism (ko00564)	[C]	Energy production and conversion	NAD-dependent glycerol-3-phosphate dehydrogenase C-terminus;; NAD-dependent glycerol-3-phosphate dehydrogenase N-terminus	Glycerol-3-phosphate dehydrogenase 1-like protein GN=GPD1L OS=Pongo abelii (Sumatran orangutan) PE=2 SV=1	C	Energy production and conversion	glycerol-3-phosphate dehydrogenase 1-like protein [Bos taurus]	molecular function: binding (GO:0005488);; molecular function: catalytic activity (GO:0003824);; molecular function: channel regulator activity (GO:0016247);; cellular component: cell (GO:0005623);; cellular component: macromolecular complex (GO:0032991);; cellular component: membrane (GO:0016020);; cellular component: cell part (GO:0044464);; biological process: metabolic process (GO:0008152);; …
gene9665	46.4169	2204	52.3857	2460	47.8808	2241	28.5487	1331	37.1863	1736	37.1539	1684	1.5e-05	-0.521768	down	--	--	Molecular Function: calcium ion binding (GO:0005509);; Molecular Function: calcium-dependent phospholipid binding (GO:0005544);; Biological Process: calcium ion transport (GO:0006816);; Biological Process: regulation of muscle contraction (GO:0006937);; Cellular Component: melanosome (GO:0042470);; Cellular Component: perinuclear region of cytoplasm (GO:0048471);; Cellular Component: extracellula…	K17094|0|bta:327685|ANXA6; annexin A6; K17094 annexin A6 (A)	--	[U]	Intracellular trafficking, secretion, and vesicular transport	Annexin	Annexin A6 GN=ANXA6 OS=Bos taurus (Bovine) PE=1 SV=2	U	Intracellular trafficking, secretion, and vesicular transport	annexin A6 [Bos taurus]	cellular component: organelle (GO:0043226);; cellular component: cell (GO:0005623);; cellular component: extracellular region part (GO:0044421);; cellular component: extracellular region (GO:0005576);; cellular component: cell part (GO:0044464);; molecular function: binding (GO:0005488);; biological process: localization (GO:0051179);; biological process: biological regulation (GO:0065007);; biol…
gene27952	30.3664	1110	34.0655	1244	34.6212	1250	23.448	841	26.1009	928	28.8802	1006	0.00234777	-0.35923	down	[Z]	Cytoskeleton	Cellular Component: chromatin (GO:0000785);; Molecular Function: DNA binding (GO:0003677);; Molecular Function: microtubule motor activity (GO:0003777);; Molecular Function: ATP binding (GO:0005524);; Cellular Component: nucleus (GO:0005634);; Cellular Component: cytoplasm (GO:0005737);; Cellular Component: spindle (GO:0005819);; Cellular Component: kinesin complex (GO:0005871);; Cellular Compone…	K10403|0|phd:102316652|KIF22; kinesin family member 22; K10403 kinesin family member 22 (A)	--	[Z]	Cytoskeleton	Kinesin motor domain;; Helix-hairpin-helix motif	Kinesin-like protein KIF22 GN=KIF22 OS=Bos taurus (Bovine) PE=2 SV=2	Z	Cytoskeleton	PREDICTED: kinesin-like protein KIF22 [Pantholops hodgsonii]	biological process: single-organism process (GO:0044699);; biological process: response to stimulus (GO:0050896);; biological process: cellular process (GO:0009987);; biological process: metabolic process (GO:0008152);; molecular function: binding (GO:0005488);; molecular function: catalytic activity (GO:0003824);; cellular component: cell junction (GO:0030054);; cellular component: organelle (GO…
gene6016	106.412	3135	119.382	3458	123.401	3503	81.6926	2446	101.314	2970	88.1379	2607	0.0121474	-0.312766	down	--	--	Cellular Component: chromatin (GO:0000785);; Molecular Function: DNA binding (GO:0003677);; Cellular Component: nucleus (GO:0005634);; Biological Process: regulation of transcription, DNA-templated (GO:0006355);;	K09283|1.06013e-21|ptr:744431|HMGA2; high mobility group AT-hook 2; K09283 high mobility group AT-hook protein 2 (A)	Transcriptional misregulation in cancer (ko05202);; MicroRNAs in cancer (ko05206)	--	--	AT hook motif	--	K	Transcription	PREDICTED: high mobility group protein HMGI-C isoform X1 [Loxodonta africana]	biological process: biological regulation (GO:0065007);; molecular function: binding (GO:0005488);; cellular component: cell part (GO:0044464);; cellular component: macromolecular complex (GO:0032991);; cellular component: organelle part (GO:0044422);; cellular component: organelle (GO:0043226);; cellular component: cell (GO:0005623);;
gene11529	272.896	9823	320.955	11639	342.374	12337	136.291	4892	237.233	8514	207.105	7439	0.000276289	-0.678652	down	--	--	Biological Process: cartilage condensation (GO:0001502);; Biological Process: ossification (GO:0001503);; Biological Process: angiogenesis (GO:0001525);; Biological Process: regulation of cell growth (GO:0001558);; Molecular Function: integrin binding (GO:0005178);; Molecular Function: insulin-like growth factor binding (GO:0005520);; Cellular Component: proteinaceous extracellular matrix (GO:000…	K06827|0|oas:100303607|CTGF; connective tissue growth factor; K06827 connective tissue growth factor (A)	Hippo signaling pathway (ko04390)	--	--	Cystine-knot domain;; Insulin-like growth factor binding protein;; Thrombospondin type 1 domain;; von Willebrand factor type C domain	Connective tissue growth factor (Precursor) GN=CTGF OS=Bos taurus (Bovine) PE=2 SV=2	W	Extracellular structures	RecName: Full=Connective tissue growth factor; AltName: Full=CCN family member 2; Flags: Precursor [Bos taurus]	molecular function: binding (GO:0005488);; cellular component: extracellular region (GO:0005576);; cellular component: organelle (GO:0043226);; cellular component: cell (GO:0005623);; cellular component: extracellular region part (GO:0044421);; cellular component: extracellular matrix (GO:0031012);; cellular component: cell part (GO:0044464);; biological process: localization (GO:0051179);; biolo…
gene16382	7.31643	914	6.94434	886	7.52282	964	6.21639	785	5.87155	737	5.50788	694	0.0204663	-0.298249	down	--	--	Biological Process: cytokine production (GO:0001816);; Molecular Function: sequence-specific DNA binding transcription factor activity (GO:0003700);; Cellular Component: nucleus (GO:0005634);; Cellular Component: transcription factor complex (GO:0005667);; Cellular Component: cytoplasm (GO:0005737);; Cellular Component: plasma membrane (GO:0005886);; Biological Process: cellular response to DNA d…	K17332|0|bta:530401|NFATC2; nuclear factor of activated T-cells, cytoplasmic, calcineurin-dependent 2; K17332 nuclear factor of activated T-cells, cytoplasmic 2 (A)	cGMP-PKG signaling pathway (ko04022);; Wnt signaling pathway (ko04310);; Axon guidance (ko04360);; VEGF signaling pathway (ko04370);; Osteoclast differentiation (ko04380);; Natural killer cell mediated cytotoxicity (ko04650);; T cell receptor signaling pathway (ko04660);; B cell receptor signaling pathway (ko04662);; Oxytocin signaling pathway (ko04921);; Hepatitis B (ko05161);; HTLV-I infection …	--	--	Rel homology domain (RHD);; IPT/TIG domain	Nuclear factor of activated T-cells, cytoplasmic 1 GN=NFATC1 OS=Sus scrofa (Pig) PE=2 SV=2	K	Transcription	PREDICTED: nuclear factor of activated T-cells, cytoplasmic 2 isoform X1 [Bos taurus]	molecular function: nucleic acid binding transcription factor activity (GO:0001071);; molecular function: binding (GO:0005488);; cellular component: cell part (GO:0044464);; cellular component: membrane (GO:0016020);; cellular component: macromolecular complex (GO:0032991);; cellular component: organelle (GO:0043226);; cellular component: cell (GO:0005623);; biological process: locomotion (GO:004…
gene2166	74.4706	3659	78.0889	3866	80.8512	3865	65.0638	3101	66.6569	3091	68.8689	3183	0.0153866	-0.262605	down	--	--	Biological Process: spermatogenesis (GO:0007283);; Molecular Function: zinc ion binding (GO:0008270);; Cellular Component: PRC1 complex (GO:0035102);;	K11457|0|bta:537511|PHC2; polyhomeotic homolog 2 (Drosophila); K11457 polyhomeotic-like protein 2 (A)	--	--	--	SAM domain (Sterile alpha motif);; SAM domain (Sterile alpha motif)	Atherin GN=SAMD1 OS=Oryctolagus cuniculus (Rabbit) PE=2 SV=1	R	General function prediction only	PREDICTED: polyhomeotic-like protein 2 isoform X1 [Bos taurus]	biological process: reproduction (GO:0000003);; biological process: reproductive process (GO:0022414);; biological process: multi-organism process (GO:0051704);; biological process: single-organism process (GO:0044699);; biological process: multicellular organismal process (GO:0032501);; molecular function: binding (GO:0005488);; cellular component: macromolecular complex (GO:0032991);; cellular …
gene26088	2.93994	125	2.72448	115	3.18324	133	2.26837	95	1.82391	76	1.93206	81	0.0157723	-0.535814	down	--	--	--	--	--	--	--	--	--	S	Function unknown	PREDICTED: LOW QUALITY PROTEIN: uncharacterized protein C6orf223 homolog [Bos taurus]	--
gene26793	12.1884	1407	12.3086	1354	13.3561	1390	11.1611	1107	10.6991	1145	6.72744	933	0.0044885	-0.362752	down	--	--	Molecular Function: kinase activity (GO:0016301);;	--	--	--	--	--	--	--	--	nucleoside-diphosphate kinase NBR-A [Bos taurus]	biological process: metabolic process (GO:0008152);; molecular function: catalytic activity (GO:0003824);;
gene27964	79.7198	736	107.022	993	114.876	1028	67.4283	598	82.1837	720	81.4992	702	0.00678755	-0.429426	down	[R]	General function prediction only	Molecular Function: magnesium ion binding (GO:0000287);; Cellular Component: cytosol (GO:0005829);; Biological Process: nucleoside triphosphate catabolic process (GO:0009143);; Molecular Function: pyrimidine deoxyribonucleotide binding (GO:0032556);; Molecular Function: dCTP diphosphatase activity (GO:0047840);; Biological Process: protein homotetramerization (GO:0051289);;	K16904|3.66584e-108|bta:614103|DCTPP1, RS21-C6, XTP3TPA; dCTP pyrophosphatase 1 (EC:3.6.1.12); K16904 dCTP diphosphatase [EC:3.6.1.12] (A)	Pyrimidine metabolism (ko00240)	--	--	MazG nucleotide pyrophosphohydrolase domain	dCTP pyrophosphatase 1 GN=DCTPP1 OS=Bos taurus (Bovine) PE=2 SV=1	F	Nucleotide transport and metabolism	TPA: dCTP pyrophosphatase 1 [Bos taurus]	molecular function: binding (GO:0005488);; molecular function: catalytic activity (GO:0003824);; cellular component: cell (GO:0005623);; cellular component: cell part (GO:0044464);; biological process: metabolic process (GO:0008152);; biological process: single-organism process (GO:0044699);; biological process: cellular component organization or biogenesis (GO:0071840);; biological process: cell…
gene23450	4.38478	257	4.5335	277	4.60222	260	3.5591	198	4.01541	214	3.5079	191	0.0237231	-0.375394	down	--	--	Cellular Component: nucleus (GO:0005634);; Cellular Component: cytoplasm (GO:0005737);; Cellular Component: intermediate filament cytoskeleton (GO:0045111);;	K10993|0|bta:783611|C19H17orf70; chromosome 19 open reading frame, human C17orf70; K10993 fanconi anemia core complex 100 kDa subunit (A)	Fanconi anemia pathway (ko03460)	--	--	Fanconi anemia-associated	--	S	Function unknown	PREDICTED: Fanconi anemia-associated protein of 100 kDa [Bos taurus]	cellular component: cell (GO:0005623);; cellular component: organelle (GO:0043226);; cellular component: cell part (GO:0044464);;
gene12558	18.9479	1347	14.2144	978	16.4545	1151	13.5172	938	10.8502	741	10.8978	780	0.00343829	-0.481703	down	--	--	Biological Process: cell migration involved in sprouting angiogenesis (GO:0002042);; Biological Process: positive regulation of receptor internalization (GO:0002092);; Biological Process: positive regulation of transcription from RNA polymerase II promoter involved in myocardial precursor cell differentiation (GO:0003257);; Biological Process: mesenchymal to epithelial transition involved in meta…	--	--	--	--	DAN domain	Gremlin-1 (Precursor) GN=GREM1 OS=Macaca mulatta (Rhesus macaque) PE=2 SV=1	W	Extracellular structures	PREDICTED: gremlin-1 isoform X1 [Ursus maritimus]	cellular component: extracellular region (GO:0005576);; cellular component: cell (GO:0005623);; cellular component: extracellular region part (GO:0044421);; cellular component: cell part (GO:0044464);; molecular function: receptor regulator activity (GO:0030545);; molecular function: enzyme regulator activity (GO:0030234);; molecular function: binding (GO:0005488);; biological process: multicellu…
gene15485	82.5049	11646	92.9949	12991	90.8253	12880	62.3773	8924	76.6796	11015	61.2996	8770	0.00527381	-0.366448	down	--	--	Molecular Function: GTPase activator activity (GO:0005096);; Molecular Function: phospholipid binding (GO:0005543);; Cellular Component: Golgi apparatus (GO:0005794);; Biological Process: Golgi organization (GO:0007030);; Biological Process: signal transduction (GO:0007165);; Biological Process: establishment of Golgi localization (GO:0051683);; Biological Process: maintenance of Golgi location (…	--	--	[R]	General function prediction only	RhoGAP domain;; PH domain;; Pleckstrin homology domain;; PDZ domain (Also known as DHR or GLGF);; PDZ domain	Rho GTPase-activating protein 15 GN=ARHGAP15 OS=Bos taurus (Bovine) PE=2 SV=1	T	Signal transduction mechanisms	PREDICTED: rho GTPase-activating protein 21 isoform X1 [Bos taurus]	biological process: localization (GO:0051179);; biological process: single-organism process (GO:0044699);; biological process: response to stimulus (GO:0050896);; biological process: cellular component organization or biogenesis (GO:0071840);; biological process: biological regulation (GO:0065007);; biological process: cellular process (GO:0009987);; cellular component: cell part (GO:0044464);; c…
gene26831	25.7365	1680	38.6262	2388	34.6758	2037	24.8893	1480	26.1272	1662	21.0218	1420	0.00750686	-0.399458	down	--	--	--	K16832|0|bom:102273829|NEDD9; neural precursor cell expressed, developmentally down-regulated 9; K16832 enhancer of filamentation 1 (A)	--	--	--	Domain of unknown function (DUF3513);; Serine rich protein interaction domain;; Variant SH3 domain;; Variant SH3 domain;; SH3 domain	Cas scaffolding protein family member 4 {ECO:0000250|UniProtKB:Q9NQ75} OS=Sus scrofa (Pig) PE=3 SV=1	T	Signal transduction mechanisms	PREDICTED: enhancer of filamentation 1 isoform X4 [Bos taurus]	--
gene26781	20.9909	2780	22.441	2931	23.2952	3064	17.1495	2268	18.9835	2521	15.8118	2083	0.00678755	-0.333085	down	[Z]	Cytoskeleton	Biological Process: cytokinesis (GO:0000910);; Molecular Function: microtubule motor activity (GO:0003777);; Molecular Function: ATP binding (GO:0005524);; Cellular Component: centrosome (GO:0005813);; Cellular Component: kinesin complex (GO:0005871);; Cellular Component: microtubule (GO:0005874);; Biological Process: intracellular protein transport (GO:0006886);; Biological Process: microtubule-…	K17914|0|bta:534832|KIF13A; kinesin family member 13A; K17914 kinesin family member 13 (A)	--	[Z]	Cytoskeleton	Kinesin motor domain;; Kinesin protein;; Kinesin protein 1B;; FHA domain	Kinesin-like protein KIF3A GN=KIF3A OS=Macaca fascicularis (Crab-eating macaque) PE=2 SV=1	Z	Cytoskeleton	PREDICTED: kinesin-like protein KIF13A isoform X6 [Bos taurus]	cellular component: organelle (GO:0043226);; cellular component: cell (GO:0005623);; cellular component: macromolecular complex (GO:0032991);; cellular component: organelle part (GO:0044422);; cellular component: membrane (GO:0016020);; cellular component: cell part (GO:0044464);; molecular function: binding (GO:0005488);; molecular function: catalytic activity (GO:0003824);; biological process: …
gene30112	10.3308	326	15.5004	484	10.0832	317	6.71776	210	6.85102	214	6.31865	186	3.49e-06	-0.86626	down	--	--	Cellular Component: cytoplasm (GO:0005737);; Cellular Component: centrosome (GO:0005813);; Molecular Function: gamma-tubulin binding (GO:0043015);;	--	--	[U]	Intracellular trafficking, secretion, and vesicular transport	FEZ-like protein	--	U	Intracellular trafficking, secretion, and vesicular transport	fasciculation and elongation protein zeta-1 [Bos taurus]	cellular component: cell (GO:0005623);; cellular component: organelle (GO:0043226);; cellular component: organelle part (GO:0044422);; cellular component: cell part (GO:0044464);; molecular function: binding (GO:0005488);;
gene30433	45.9894	4664	42.9333	4487	45.2587	4538	39.3174	3830	31.4096	2994	36.4288	3380	0.00094666	-0.405422	down	--	--	Molecular Function: calcium ion binding (GO:0005509);; Cellular Component: extracellular region (GO:0005576);; Biological Process: transforming growth factor beta receptor signaling pathway (GO:0007179);; Biological Process: negative regulation of bone mineralization (GO:0030502);; Biological Process: negative regulation of chondrocyte differentiation (GO:0032331);; Biological Process: positive r…	K08023|0|lve:103090506|LTBP3; latent transforming growth factor beta binding protein 3; K08023 latent transforming growth factor beta binding protein (A)	--	[T]	Signal transduction mechanisms	Calcium-binding EGF domain;; Complement Clr-like EGF-like;; TB domain;; EGF-like domain;; Coagulation Factor Xa inhibitory site;; EGF domain	Latent-transforming growth factor beta-binding protein 2 (Precursor) GN=LTBP2 OS=Bos taurus (Bovine) PE=2 SV=2	T	Signal transduction mechanisms	PREDICTED: latent-transforming growth factor beta-binding protein 3 isoform X1 [Bos taurus]	biological process: multicellular organismal process (GO:0032501);; biological process: single-organism process (GO:0044699);; biological process: response to stimulus (GO:0050896);; biological process: biological regulation (GO:0065007);; biological process: cellular process (GO:0009987);; biological process: developmental process (GO:0032502);; biological process: signaling (GO:0023052);; cellu…
gene27279	12.7603	1257	13.1828	1175	13.3747	1241	9.9541	902	10.8125	860	10.6384	807	2.97e-06	-0.497137	down	--	--	Molecular Function: alpha-N-acetylneuraminate alpha-2,8-sialyltransferase activity (GO:0003828);; Biological Process: protein glycosylation (GO:0006486);; Cellular Component: integral component of Golgi membrane (GO:0030173);;	K03369|0|mcc:696611|ST8SIA5, SIAT8E; ST8 alpha-N-acetyl-neuraminide alpha-2,8-sialyltransferase 5 (EC:2.4.99.-); K03369 alpha-N-acetyl-neuraminate alpha-2,8-sialyltransferase (sialyltransferase 8E) [EC:2.4.99.-] (A)	Glycosphingolipid biosynthesis - ganglio series (ko00604)	[G]	Carbohydrate transport and metabolism	Glycosyltransferase family 29 (sialyltransferase)	Alpha-2,8-sialyltransferase 8E GN=ST8SIA5 OS=Pan troglodytes (Chimpanzee) PE=2 SV=1	G	Carbohydrate transport and metabolism	PREDICTED: alpha-2,8-sialyltransferase 8E isoform X2 [Bos mutus]	biological process: cellular process (GO:0009987);; biological process: single-organism process (GO:0044699);; biological process: metabolic process (GO:0008152);; cellular component: membrane part (GO:0044425);; cellular component: organelle part (GO:0044422);; cellular component: organelle (GO:0043226);; cellular component: cell (GO:0005623);; cellular component: cell part (GO:0044464);; cellul…
gene27648	10.4926	708	11.9994	832	12.6153	838	8.52269	553	9.0894	574	10.2717	633	0.000754403	-0.414116	down	[R]	General function prediction only	Cellular Component: Golgi membrane (GO:0000139);; Cellular Component: cytosol (GO:0005829);; Cellular Component: actin cytoskeleton (GO:0015629);; Cellular Component: integral component of membrane (GO:0016021);; Cellular Component: cytoplasmic membrane-bounded vesicle (GO:0016023);; Biological Process: actin cytoskeleton organization (GO:0030036);; Molecular Function: actin filament binding (GO:…	K18619|0|bta:527934|CORO7; coronin 7; K18619 coronin-7 (A)	--	[Z]	Cytoskeleton	Domain of unknown function (DUF1900);; WD domain, G-beta repeat;; Domain of unknown function (DUF1899)	Coronin-7 GN=CORO7 OS=Bos taurus (Bovine) PE=2 SV=1	Z	Cytoskeleton	PREDICTED: coronin-7 isoform X1 [Bos taurus]	biological process: cellular process (GO:0009987);; biological process: cellular component organization or biogenesis (GO:0071840);; biological process: single-organism process (GO:0044699);; cellular component: membrane (GO:0016020);; cellular component: cell part (GO:0044464);; cellular component: cell (GO:0005623);; cellular component: organelle (GO:0043226);; cellular component: organelle par…
gene1534	1.78046	186	2.45119	229	2.19	228	0.834959	91	1.38533	157	0.75556	90	0.000232867	-0.902276	down	[P]	Inorganic ion transport and metabolism	Cellular Component: voltage-gated sodium channel complex (GO:0001518);; Molecular Function: voltage-gated sodium channel activity (GO:0005248);; Biological Process: regulation of ion transmembrane transport (GO:0034765);; Biological Process: sodium ion transmembrane transport (GO:0035725);;	K04839|0|bta:507516|SCN7A; sodium channel, voltage-gated, type VII, alpha subunit; K04839 voltage-gated sodium channel type VII alpha (A)	Adrenergic signaling in cardiomyocytes (ko04261)	[PT]	Inorganic ion transport and metabolism;; Signal transduction mechanisms	Ion transport protein;; Sodium ion transport-associated;; Ectatomin	Sodium channel protein type 4 subunit alpha GN=SCN4A OS=Equus caballus (Horse) PE=1 SV=1	P	Inorganic ion transport and metabolism	PREDICTED: sodium channel protein type 7 subunit alpha [Bos taurus]	molecular function: transporter activity (GO:0005215);; cellular component: membrane part (GO:0044425);; cellular component: macromolecular complex (GO:0032991);; cellular component: cell (GO:0005623);; cellular component: cell part (GO:0044464);; cellular component: membrane (GO:0016020);; biological process: biological regulation (GO:0065007);; biological process: cellular process (GO:0009987);…
gene25494	95.8712	2509	129.935	3420	109.656	2811	86.0578	2186	94.112	2372	95.0269	2351	0.0251004	-0.319611	down	[E]	Amino acid transport and metabolism	Molecular Function: aminoacylase activity (GO:0004046);; Cellular Component: cytoplasm (GO:0005737);; Biological Process: proteolysis (GO:0006508);; Biological Process: cellular amino acid metabolic process (GO:0006520);; Molecular Function: metallopeptidase activity (GO:0008237);;	K14677|0|bom:102274671|ACY1; aminoacylase 1; K14677 aminoacylase [EC:3.5.1.14] (A)	Arginine and proline metabolism (ko00330);; 2-Oxocarboxylic acid metabolism (ko01210);; Biosynthesis of amino acids (ko01230)	[E]	Amino acid transport and metabolism	Peptidase family M20/M25/M40;; Peptidase dimerisation domain;; Peptidase family M28	Aminoacylase-1 GN=ACY1 OS=Pongo abelii (Sumatran orangutan) PE=2 SV=2	E	Amino acid transport and metabolism	PREDICTED: aminoacylase-1 isoform X1 [Bos taurus]	cellular component: cell (GO:0005623);; cellular component: cell part (GO:0044464);; molecular function: catalytic activity (GO:0003824);; biological process: single-organism process (GO:0044699);; biological process: cellular process (GO:0009987);; biological process: metabolic process (GO:0008152);;
gene20072	7.40423	1211	7.22567	1173	7.74887	1263	6.51847	1061	6.01129	979	5.91621	951	0.035628	-0.265785	down	[RTKL]	General function prediction only;; Signal transduction mechanisms;; Transcription;; Replication, recombination and repair	Biological Process: mitotic sister chromatid segregation (GO:0000070);; Biological Process: cytokinesis (GO:0000910);; Cellular Component: ruffle (GO:0001726);; Molecular Function: protein serine/threonine kinase activity (GO:0004674);; Molecular Function: small GTPase regulator activity (GO:0005083);; Molecular Function: ATP binding (GO:0005524);; Molecular Function: phospholipid binding (GO:000…	K16308|0|bom:102277777|CIT; citron (rho-interacting, serine/threonine kinase 21); K16308 citron Rho-interacting kinase [EC:2.7.11.1] (A)	--	[T]	Signal transduction mechanisms	CNH domain;; Protein kinase domain;; Protein tyrosine kinase;; Protein kinase C terminal domain	Rho-associated protein kinase 2 GN=ROCK2 OS=Bos taurus (Bovine) PE=1 SV=1	T	Signal transduction mechanisms	PREDICTED: citron Rho-interacting kinase isoform X2 [Bos taurus]	molecular function: binding (GO:0005488);; molecular function: catalytic activity (GO:0003824);; molecular function: enzyme regulator activity (GO:0030234);; cellular component: cell (GO:0005623);; cellular component: organelle (GO:0043226);; cellular component: cell part (GO:0044464);; biological process: biological regulation (GO:0065007);; biological process: multi-organism process (GO:0051704…
gene30192	36.9133	2401	43.6055	2920	40.3913	2576	33.4076	2062	34.6382	2076	37.6556	2199	0.0121474	-0.29876	down	--	--	--	K17599|0|bta:540137|TMEM132A; transmembrane protein 132A; K17599 transmembrane protein 132 (A)	--	[S]	Function unknown	--	--	S	Function unknown	PREDICTED: transmembrane protein 132A isoform X1 [Bos taurus]	--
gene12858	91.3346	6809	81.6274	5850	89.9077	6638	73.4058	5583	52.8655	4060	46.1786	3922	0.0026525	-0.489387	down	--	--	Cellular Component: extracellular space (GO:0005615);; Cellular Component: plasma membrane (GO:0005886);; Biological Process: microvillus organization (GO:0032528);; Biological Process: clustering of voltage-gated sodium channels (GO:0045162);; Molecular Function: protein binding involved in heterotypic cell-cell adhesion (GO:0086080);;	K16364|0|bta:781681|GLDN; gliomedin; K16364 GLDN; gliomedin (A)	--	[W]	Extracellular structures	Olfactomedin-like domain;; Collagen triple helix repeat (20 copies)	Olfactomedin-like protein 2A (Precursor) GN=OLFML2A OS=Sus scrofa (Pig) PE=3 SV=3	W	Extracellular structures	PREDICTED: gliomedin isoform X1 [Bos taurus]	cellular component: membrane (GO:0016020);; cellular component: cell part (GO:0044464);; cellular component: cell (GO:0005623);; cellular component: extracellular region part (GO:0044421);; cellular component: extracellular region (GO:0005576);; molecular function: binding (GO:0005488);; biological process: developmental process (GO:0032502);; biological process: biological adhesion (GO:0022610);…
gene8529	244.318	1124	333.953	1549	285.238	1270	220.881	974	234.152	1017	254.486	1083	0.0193393	-0.341211	down	--	--	Cellular Component: mitochondrial respiratory chain complex I (GO:0005747);; Cellular Component: mitochondrial intermembrane space (GO:0005758);; Molecular Function: NADH dehydrogenase (ubiquinone) activity (GO:0008137);; Biological Process: electron transport chain (GO:0022900);;	K03963|2.83812e-82|bta:338065|NDUFB7; NADH dehydrogenase (ubiquinone) 1 beta subcomplex, 7, 18kDa; K03963 NADH dehydrogenase (ubiquinone) 1 beta subcomplex subunit 7 (A)	Oxidative phosphorylation (ko00190);; Non-alcoholic fatty liver disease (NAFLD) (ko04932);; Alzheimer's disease (ko05010);; Parkinson's disease (ko05012);; Huntington's disease (ko05016)	[C]	Energy production and conversion	NADH-ubiquinone oxidoreductase B18 subunit (NDUFB7)	NADH dehydrogenase [ubiquinone] 1 beta subcomplex subunit 7 GN=NDUFB7 OS=Bos taurus (Bovine) PE=1 SV=2	C	Energy production and conversion	NADH dehydrogenase [ubiquinone] 1 beta subcomplex subunit 7 [Bos taurus]	biological process: metabolic process (GO:0008152);; biological process: cellular process (GO:0009987);; biological process: single-organism process (GO:0044699);; molecular function: catalytic activity (GO:0003824);; cellular component: cell part (GO:0044464);; cellular component: membrane (GO:0016020);; cellular component: organelle part (GO:0044422);; cellular component: membrane part (GO:0044…
gene29890	20.1771	2132	19.6112	1952	20.9932	1962	16.7663	1645	18.202	1681	16.1528	1673	0.0313807	-0.256555	down	--	--	Molecular Function: phospholipid binding (GO:0005543);; Biological Process: integrin-mediated signaling pathway (GO:0007229);; Biological Process: cell migration (GO:0016477);;	K08091|0|bta:529346|GAB2; GRB2-associated binding protein 2; K08091 growth factor receptor bound protein 2-associated protein 2 (A)	Ras signaling pathway (ko04014);; Sphingolipid signaling pathway (ko04071);; Osteoclast differentiation (ko04380);; Fc epsilon RI signaling pathway (ko04664);; Fc gamma R-mediated phagocytosis (ko04666);; Chronic myeloid leukemia (ko05220)	--	--	PH domain	GRB2-associated-binding protein 1 GN=GAB1 OS=Bos taurus (Bovine) PE=2 SV=1	T	Signal transduction mechanisms	TPA: GRB2-associated binding protein 2-like [Bos taurus]	biological process: response to stimulus (GO:0050896);; biological process: single-organism process (GO:0044699);; biological process: cellular process (GO:0009987);; biological process: biological regulation (GO:0065007);; biological process: localization (GO:0051179);; biological process: locomotion (GO:0040011);; biological process: signaling (GO:0023052);; molecular function: binding (GO:0005…
gene12759	387.683	17690	533.695	21838	500.35	20232	341.193	13746	418.513	17286	425.6	15208	0.0100385	-0.35026	down	--	--	Biological Process: in utero embryonic development (GO:0001701);; Cellular Component: stress fiber (GO:0001725);; Biological Process: positive regulation of heart rate by epinephrine (GO:0003065);; Molecular Function: cytoskeletal protein binding (GO:0008092);; Cellular Component: myofibril (GO:0030016);; Cellular Component: filamentous actin (GO:0031941);; Cellular Component: bleb (GO:0032059);;…	--	--	[Z]	Cytoskeleton	Tropomyosin like	Tropomyosin alpha-3 chain GN=TPM3 OS=Sus scrofa (Pig) PE=2 SV=1	Z	Cytoskeleton	PREDICTED: tropomyosin alpha-1 chain [Bos taurus]	biological process: multicellular organismal process (GO:0032501);; biological process: cellular component organization or biogenesis (GO:0071840);; biological process: single-organism process (GO:0044699);; biological process: response to stimulus (GO:0050896);; biological process: biological regulation (GO:0065007);; biological process: cellular process (GO:0009987);; biological process: develo…
gene9135	6.62092	175	7.14089	189	9.78033	211	6.01781	124	4.85071	109	7.0195	125	0.000173159	-0.650652	down	--	--	--	--	--	--	--	WW domain-binding protein 1	--	S	Function unknown	proline-rich protein 7 [Bos taurus]	--
gene19999	27.3142	708	35.3066	923	34.0772	869	22.2827	562	25.453	630	29.506	720	0.0178878	-0.368112	down	--	--	Cellular Component: ESCRT I complex (GO:0000813);; Cellular Component: midbody (GO:0030496);;	K12185|8.72136e-92|bta:535566|VPS37B; vacuolar protein sorting 37 homolog B (S. cerevisiae); K12185 ESCRT-I complex subunit VPS37 (A)	Endocytosis (ko04144)	[S]	Function unknown	Modifier of rudimentary (Mod(r)) protein	Vacuolar protein sorting-associated protein 37C GN=VPS37C OS=Pongo abelii (Sumatran orangutan) PE=2 SV=1	U	Intracellular trafficking, secretion, and vesicular transport	TPA: vacuolar protein sorting 37 homolog B [Bos taurus]	cellular component: membrane (GO:0016020);; cellular component: cell part (GO:0044464);; cellular component: organelle (GO:0043226);; cellular component: cell (GO:0005623);; cellular component: macromolecular complex (GO:0032991);; cellular component: membrane part (GO:0044425);; cellular component: organelle part (GO:0044422);;
gene22753	39.7003	6034	43.6405	6486	44.9433	6722	31.6224	4695	36.9495	5594	30.2057	4589	0.00463144	-0.351911	down	[Z]	Cytoskeleton	Molecular Function: microfilament motor activity (GO:0000146);; Biological Process: mitotic cytokinesis (GO:0000281);; Biological Process: in utero embryonic development (GO:0001701);; Cellular Component: stress fiber (GO:0001725);; Biological Process: neuron migration (GO:0001764);; Biological Process: plasma membrane repair (GO:0001778);; Molecular Function: calmodulin binding (GO:0005516);; Mo…	K10352|0|lve:103075920|MYH10; myosin, heavy chain 10, non-muscle; K10352 myosin heavy chain (A)	Tight junction (ko04530)	[Z]	Cytoskeleton	Myosin head (motor domain);; Myosin tail;; Myosin N-terminal SH3-like domain;; IQ calmodulin-binding motif	Myosin-10 GN=MYH10 OS=Bos taurus (Bovine) PE=2 SV=2	Z	Cytoskeleton	PREDICTED: myosin-10 isoform 1 [Orcinus orca]	biological process: localization (GO:0051179);; biological process: multicellular organismal process (GO:0032501);; biological process: response to stimulus (GO:0050896);; biological process: cellular component organization or biogenesis (GO:0071840);; biological process: biological regulation (GO:0065007);; biological process: developmental process (GO:0032502);; biological process: metabolic pr…
gene30580	172.734	7855	165.115	7596	180.389	8136	141.166	6351	152.612	6749	152.476	6688	0.0444772	-0.235607	down	--	--	Biological Process: blood vessel development (GO:0001568);; Cellular Component: nuclear outer membrane (GO:0005640);; Cellular Component: endoplasmic reticulum membrane (GO:0005789);; Biological Process: cholesterol biosynthetic process (GO:0006695);; Biological Process: post-embryonic development (GO:0009791);; Cellular Component: integral component of membrane (GO:0016021);; Biological Process:…	K00213|0|bta:514745|DHCR7; 7-dehydrocholesterol reductase (EC:1.3.1.21); K00213 7-dehydrocholesterol reductase [EC:1.3.1.21] (A)	Steroid biosynthesis (ko00100)	[IT]	Lipid transport and metabolism;; Signal transduction mechanisms	Ergosterol biosynthesis ERG4/ERG24 family	7-dehydrocholesterol reductase GN=DHCR7 OS=Bos taurus (Bovine) PE=2 SV=1	I	Lipid transport and metabolism	7-dehydrocholesterol reductase [Bos taurus]	molecular function: catalytic activity (GO:0003824);; cellular component: organelle (GO:0043226);; cellular component: cell (GO:0005623);; cellular component: membrane part (GO:0044425);; cellular component: organelle part (GO:0044422);; cellular component: membrane (GO:0016020);; cellular component: cell part (GO:0044464);; biological process: multicellular organismal process (GO:0032501);; biol…
gene6942	1949.34	11265	2204.6	12893	2084.78	11780	1237.27	7010	1472.58	8275	1566.82	8686	1.63e-07	-0.566157	down	--	--	Biological Process: plasma cell differentiation (GO:0002317);; Molecular Function: signal transducer activity (GO:0004871);; Cellular Component: proteinaceous extracellular matrix (GO:0005578);; Cellular Component: extracellular space (GO:0005615);; Cellular Component: intracellular (GO:0005622);; Molecular Function: galactoside binding (GO:0016936);; Molecular Function: carbohydrate binding (GO:…	K06830|7.3816e-95|bta:326598|LGALS1; lectin, galactoside-binding, soluble, 1; K06830 galectin-1 (A)	--	[W]	Extracellular structures	Galactoside-binding lectin	Galectin-1 GN=LGALS1 OS=Bos taurus (Bovine) PE=1 SV=2	W	Extracellular structures	galectin-1 [Bos taurus]	biological process: developmental process (GO:0032502);; biological process: response to stimulus (GO:0050896);; biological process: single-organism process (GO:0044699);; biological process: immune system process (GO:0002376);; biological process: biological regulation (GO:0065007);; biological process: cellular process (GO:0009987);; biological process: multicellular organismal process (GO:0032…
gene14960	4.39333	145	5.39233	144	4.46276	143	3.49448	86	4.03453	113	2.86193	93	0.00782394	-0.556969	down	--	--	Molecular Function: nucleotide binding (GO:0000166);; Molecular Function: RNA polymerase II core promoter sequence-specific DNA binding transcription factor activity involved in preinitiation complex assembly (GO:0001075);; Molecular Function: RNA polymerase II core promoter proximal region sequence-specific DNA binding transcription factor activity involved in negative regulation of transcriptio…	--	--	[K]	Transcription	SKI/SNO/DAC family	--	K	Transcription	PREDICTED: dachshund homolog 1 isoform X2 [Bos taurus]	cellular component: cell part (GO:0044464);; cellular component: organelle (GO:0043226);; cellular component: cell (GO:0005623);; cellular component: macromolecular complex (GO:0032991);; cellular component: organelle part (GO:0044422);; molecular function: nucleic acid binding transcription factor activity (GO:0001071);; molecular function: binding (GO:0005488);; biological process: metabolic pr…
gene5066	67.8812	4844	70.9656	4783	68.9409	4779	55.0231	3783	58.5384	4255	51.4356	3836	0.0284873	-0.260538	down	[O]	Posttranslational modification, protein turnover, chaperones	Molecular Function: ubiquitin-protein transferase activity (GO:0004842);; Molecular Function: ATP binding (GO:0005524);; Biological Process: protein K48-linked ubiquitination (GO:0070936);; Biological Process: protein K11-linked ubiquitination (GO:0070979);;	K10576|2.1888e-106|tup:102487065|UBE2H; ubiquitin-conjugating enzyme E2H; K10576 ubiquitin-conjugating enzyme E2 H [EC:6.3.2.19] (A)	Ubiquitin mediated proteolysis (ko04120)	[O]	Posttranslational modification, protein turnover, chaperones	Ubiquitin-conjugating enzyme	Ubiquitin-conjugating enzyme E2 H GN=UBE2H OS=Bos taurus (Bovine) PE=2 SV=1	O	Posttranslational modification, protein turnover, chaperones	PREDICTED: LOW QUALITY PROTEIN: ubiquitin-conjugating enzyme E2 H [Sus scrofa]	molecular function: catalytic activity (GO:0003824);; molecular function: binding (GO:0005488);; biological process: metabolic process (GO:0008152);; biological process: cellular process (GO:0009987);;
gene13719	399.763	68372	414.922	70376	413.511	70750	350.447	59551	347.571	59145	310.375	51302	0.0216243	-0.281986	down	[Z]	Cytoskeleton	Biological Process: mitotic cytokinesis (GO:0000281);; Molecular Function: actin binding (GO:0003779);; Molecular Function: structural constituent of cytoskeleton (GO:0005200);; Molecular Function: phospholipid binding (GO:0005543);; Cellular Component: nucleolus (GO:0005730);; Biological Process: common-partner SMAD protein phosphorylation (GO:0007182);; Biological Process: SMAD protein import i…	K06115|0|bta:526027|SPTBN1; spectrin, beta, non-erythrocytic 1; K06115 spectrin beta (A)	--	[Z]	Cytoskeleton	Spectrin repeat;; Calponin homology (CH) domain;; Pleckstrin homology domain;; PH domain;; CAMSAP CH domain	Alpha-actinin-4 GN=ACTN4 OS=Bos taurus (Bovine) PE=2 SV=1	Z	Cytoskeleton	spectrin beta chain, non-erythrocytic 1 [Bos taurus]	cellular component: cell part (GO:0044464);; cellular component: membrane (GO:0016020);; cellular component: membrane part (GO:0044425);; cellular component: organelle part (GO:0044422);; cellular component: organelle (GO:0043226);; cellular component: cell (GO:0005623);; molecular function: binding (GO:0005488);; molecular function: structural molecule activity (GO:0005198);; biological process:…
gene21522	1765.11	12416	2078.92	14663	1917.67	13228	1363.24	9380	1568.98	10752	1788.58	12148	0.028818	-0.302414	down	[J]	Translation, ribosomal structure and biogenesis	Molecular Function: structural constituent of ribosome (GO:0003735);; Biological Process: translation (GO:0006412);; Cellular Component: cytosolic large ribosomal subunit (GO:0022625);;	K02883|4.57742e-132|ssc:751868|RPL18; ribosomal protein L18; K02883 large subunit ribosomal protein L18e (A)	Ribosome (ko03010)	[J]	Translation, ribosomal structure and biogenesis	Ribosomal protein L18e/L15	60S ribosomal protein L18 GN=RPL18 OS=Bos taurus (Bovine) PE=2 SV=3	J	Translation, ribosomal structure and biogenesis	60S ribosomal protein L18 [Bos taurus]	cellular component: organelle part (GO:0044422);; cellular component: macromolecular complex (GO:0032991);; cellular component: cell (GO:0005623);; cellular component: organelle (GO:0043226);; cellular component: cell part (GO:0044464);; molecular function: structural molecule activity (GO:0005198);; biological process: cellular process (GO:0009987);; biological process: metabolic process (GO:000…
gene12182	43.2908	454	48.9722	511	44.1487	463	35.3775	370	34.6036	359	38.3505	402	0.0251689	-0.317974	down	--	--	Molecular Function: structural constituent of ribosome (GO:0003735);; Cellular Component: mitochondrial large ribosomal subunit (GO:0005762);; Biological Process: translation (GO:0006412);;	K17433|2.18653e-45|ecb:100052891|MRPL52; mitochondrial ribosomal protein L52; K17433 large subunit ribosomal protein L52 (A)	--	--	--	--	39S ribosomal protein L52, mitochondrial (Precursor) GN=MRPL52 OS=Bos taurus (Bovine) PE=1 SV=1	J	Translation, ribosomal structure and biogenesis	PREDICTED: 39S ribosomal protein L52, mitochondrial isoform X4 [Bos taurus]	biological process: cellular process (GO:0009987);; biological process: metabolic process (GO:0008152);; cellular component: organelle (GO:0043226);; cellular component: cell (GO:0005623);; cellular component: macromolecular complex (GO:0032991);; cellular component: organelle part (GO:0044422);; cellular component: cell part (GO:0044464);; molecular function: structural molecule activity (GO:000…
gene270	9.54978	902	10.4325	800	10.6275	882	6.64742	557	8.80836	756	6.37457	645	0.0130782	-0.384256	down	--	--	Molecular Function: phosphotyrosine binding (GO:0001784);; Biological Process: positive regulation of T cell anergy (GO:0002669);; Molecular Function: ubiquitin-protein transferase activity (GO:0004842);; Molecular Function: signal transducer activity (GO:0004871);; Molecular Function: calcium ion binding (GO:0005509);; Cellular Component: nucleus (GO:0005634);; Cellular Component: cytoplasm (GO:…	K04707|0|bta:525906|CBLB; Cbl proto-oncogene B, E3 ubiquitin protein ligase; K04707 E3 ubiquitin-protein ligase CBL [EC:6.3.2.19] (A)	ErbB signaling pathway (ko04012);; Ubiquitin mediated proteolysis (ko04120);; Endocytosis (ko04144);; Jak-STAT signaling pathway (ko04630);; T cell receptor signaling pathway (ko04660);; Insulin signaling pathway (ko04910);; Bacterial invasion of epithelial cells (ko05100);; Pathways in cancer (ko05200);; Proteoglycans in cancer (ko05205);; Chronic myeloid leukemia (ko05220)	[V]	Defense mechanisms	CBL proto-oncogene N-terminal domain 1;; CBL proto-oncogene N-terminus, SH2-like domain;; CBL proto-oncogene N-terminus, EF hand-like domain;; Zinc finger, C3HC4 type (RING finger);; Zinc finger, C3HC4 type (RING finger);; Zinc finger, C3HC4 type (RING finger);; UBA/TS-N domain	--	V	Defense mechanisms	E3 ubiquitin-protein ligase CBL-B [Bos taurus]	biological process: signaling (GO:0023052);; biological process: metabolic process (GO:0008152);; biological process: biological regulation (GO:0065007);; biological process: cellular process (GO:0009987);; biological process: single-organism process (GO:0044699);; biological process: response to stimulus (GO:0050896);; cellular component: organelle (GO:0043226);; cellular component: cell (GO:000…
gene28444	6.54137	192	6.14027	180	5.35131	161	3.78828	117	4.06728	125	4.35195	124	0.00667938	-0.515659	down	[R]	General function prediction only	--	K11867|0|bta:538785|STAMBPL1; STAM binding protein-like 1 (EC:3.1.2.15); K11867 AMSH-like protease [EC:3.4.19.12] (A)	--	[T]	Signal transduction mechanisms	USP8 dimerisation domain;; JAB1/Mov34/MPN/PAD-1 ubiquitin protease;; Prokaryotic homologs of the JAB domain	AMSH-like protease GN=STAMBPL1 OS=Pongo abelii (Sumatran orangutan) PE=2 SV=1	T	Signal transduction mechanisms	AMSH-like protease [Bos taurus]	--
gene15956	52.9312	2846	81.2281	4397	68.8952	4072	30.7086	1635	41.7639	2431	29.2919	1731	1.51e-07	-0.942281	down	--	--	Cellular Component: integral component of membrane (GO:0016021);; Molecular Function: WW domain binding (GO:0050699);;	--	--	--	--	--	--	T	Signal transduction mechanisms	PREDICTED: protein TMEPAI isoform X1 [Bos taurus]	molecular function: binding (GO:0005488);; cellular component: membrane part (GO:0044425);; cellular component: membrane (GO:0016020);;
gene24819	172.273	671	215.876	886	176.216	664	128.016	472	153.215	543	172.134	596	0.00502001	-0.44746	down	--	--	Cellular Component: integral component of membrane (GO:0016021);;	--	--	--	--	Interferon-induced 6-16 family	Interferon alpha-inducible protein 27-like protein 2 (Precursor) GN=IFI27L2 OS=Bos taurus (Bovine) PE=2 SV=1	S	Function unknown	PREDICTED: interferon alpha-inducible protein 27-like protein 2 isoform X1 [Bos taurus]	cellular component: membrane (GO:0016020);; cellular component: membrane part (GO:0044425);;
gene24042	5.70851	954	4.70418	730	5.45112	909	4.12194	677	4.08385	667	3.51759	593	0.00964405	-0.402559	down	--	--	Molecular Function: metalloendopeptidase activity (GO:0004222);; Cellular Component: proteinaceous extracellular matrix (GO:0005578);; Biological Process: proteolysis (GO:0006508);; Molecular Function: zinc ion binding (GO:0008270);;	K08626|0|bta:525276|ADAMTS12; ADAM metallopeptidase with thrombospondin type 1 motif, 12; K08626 a disintegrin and metalloproteinase with thrombospondin motifs 12 [EC:3.4.24.-] (A)	--	[O]	Posttranslational modification, protein turnover, chaperones	Thrombospondin type 1 domain;; ADAM-TS Spacer 1;; Reprolysin (M12B) family zinc metalloprotease;; Reprolysin family propeptide;; Metallo-peptidase family M12;; Metallo-peptidase family M12B Reprolysin-like;; Metallo-peptidase family M12B Reprolysin-like;; Metallo-peptidase family M12B Reprolysin-like	A disintegrin and metalloproteinase with thrombospondin motifs 2 (Precursor) GN=ADAMTS2 OS=Bos taurus (Bovine) PE=1 SV=1	O	Posttranslational modification, protein turnover, chaperones	A disintegrin and metalloproteinase with thrombospondin motifs 12 precursor [Bos taurus]	cellular component: extracellular matrix (GO:0031012);; cellular component: extracellular region part (GO:0044421);; cellular component: extracellular region (GO:0005576);; molecular function: binding (GO:0005488);; molecular function: catalytic activity (GO:0003824);; biological process: metabolic process (GO:0008152);;
gene13102	93.5064	6642	102.915	7371	104.343	7323	74.3938	5171	76.1035	5194	74.3753	5026	2.49e-06	-0.451897	down	--	--	Cellular Component: Golgi apparatus (GO:0005794);; Biological Process: protein glycosylation (GO:0006486);; Cellular Component: integral component of membrane (GO:0016021);; Molecular Function: transferase activity, transferring glycosyl groups (GO:0016757);;	K00710|0|bta:526331|GALNT16, GALNTL1; polypeptide N-acetylgalactosaminyltransferase 16 (EC:2.4.1.41); K00710 polypeptide N-acetylgalactosaminyltransferase [EC:2.4.1.41] (A)	Mucin type O-Glycan biosynthesis (ko00512)	[O]	Posttranslational modification, protein turnover, chaperones	Glycosyl transferase family 2;; Ricin-type beta-trefoil lectin domain;; Glycosyltransferase like family 2;; N-terminal domain of galactosyltransferase;; Glycosyltransferase like family 2	Polypeptide N-acetylgalactosaminyltransferase 1 soluble form GN=GALNT1 OS=Bos taurus (Bovine) PE=1 SV=1	O	Posttranslational modification, protein turnover, chaperones	polypeptide N-acetylgalactosaminyltransferase 16 [Bos taurus]	cellular component: cell (GO:0005623);; cellular component: organelle (GO:0043226);; cellular component: membrane part (GO:0044425);; cellular component: membrane (GO:0016020);; cellular component: cell part (GO:0044464);; molecular function: catalytic activity (GO:0003824);; biological process: cellular process (GO:0009987);; biological process: single-organism process (GO:0044699);; biological …
gene16289	108.753	1076	127.159	1259	121.037	1168	78.5849	757	93.3087	890	96.6163	914	0.000261619	-0.433505	down	[O]	Posttranslational modification, protein turnover, chaperones	Molecular Function: ubiquitin-protein transferase activity (GO:0004842);; Molecular Function: ATP binding (GO:0005524);; Cellular Component: anaphase-promoting complex (GO:0005680);; Biological Process: cyclin catabolic process (GO:0008054);; Biological Process: free ubiquitin chain polymerization (GO:0010994);; Biological Process: anaphase-promoting complex-dependent proteasomal ubiquitin-depend…	K06688|2.10683e-114|phd:102324921|UBE2C; ubiquitin-conjugating enzyme E2C; K06688 ubiquitin-conjugating enzyme E2 C [EC:6.3.2.19] (A)	Ubiquitin mediated proteolysis (ko04120)	[O]	Posttranslational modification, protein turnover, chaperones	Ubiquitin-conjugating enzyme	Ubiquitin-conjugating enzyme E2 C GN=UBE2C OS=Macaca fascicularis (Crab-eating macaque) PE=2 SV=1	O	Posttranslational modification, protein turnover, chaperones	PREDICTED: ubiquitin-conjugating enzyme E2 C isoform X1 [Bos taurus]	biological process: biological regulation (GO:0065007);; biological process: cellular process (GO:0009987);; biological process: single-organism process (GO:0044699);; biological process: cellular component organization or biogenesis (GO:0071840);; biological process: metabolic process (GO:0008152);; cellular component: cell part (GO:0044464);; cellular component: organelle (GO:0043226);; cellula…
gene10307	74.5261	7936	70.7817	7389	69.9586	7512	63.5624	6566	55.0789	5955	57.486	5638	0.0101692	-0.312197	down	[KL]	Transcription;; Replication, recombination and repair	Cellular Component: nuclear chromatin (GO:0000790);; Molecular Function: RNA polymerase II transcription coactivator activity (GO:0001105);; Molecular Function: helicase activity (GO:0004386);; Molecular Function: ATP binding (GO:0005524);; Biological Process: negative regulation of cell proliferation (GO:0008285);; Cellular Component: SWI/SNF complex (GO:0016514);; Biological Process: negative r…	K11647|0|bom:102281271|SMARCA2; SWI/SNF related, matrix associated, actin dependent regulator of chromatin, subfamily a, member 2; K11647 SWI/SNF-related matrix-associated actin-dependent regulator of chromatin subfamily A member 2/4 [EC:3.6.4.-] (A)	--	[BK]	Chromatin structure and dynamics;; Transcription	SNF2 family N-terminal domain;; Bromodomain;; BRK domain;; Snf2-ATP coupling, chromatin remodelling complex;; HSA;; Helicase conserved C-terminal domain;; QLQ	Transcription activator BRG1 GN=SMARCA4 OS=Bos taurus (Bovine) PE=2 SV=1	B	Chromatin structure and dynamics	PREDICTED: probable global transcription activator SNF2L2 isoform X2 [Bos taurus]	cellular component: membrane-enclosed lumen (GO:0031974);; cellular component: organelle part (GO:0044422);; cellular component: macromolecular complex (GO:0032991);; cellular component: cell (GO:0005623);; cellular component: organelle (GO:0043226);; cellular component: cell part (GO:0044464);; molecular function: binding (GO:0005488);; molecular function: protein binding transcription factor ac…
gene31678	7.54192	381	8.05582	405	8.21519	414	6.09823	307	5.92005	293	7.01014	349	0.0378216	-0.318288	down	[R]	General function prediction only	Biological Process: chromatin silencing at rDNA (GO:0000183);; Cellular Component: chromosome, centromeric region (GO:0000775);; Cellular Component: chromatin silencing complex (GO:0005677);; Biological Process: rRNA processing (GO:0006364);; Biological Process: cell cycle (GO:0007049);; Molecular Function: zinc ion binding (GO:0008270);; Biological Process: cell differentiation (GO:0030154);; Ce…	K11419|0|cfa:491868|SUV39H1; suppressor of variegation 3-9 homolog 1 (Drosophila); K11419 histone-lysine N-methyltransferase SUV39H [EC:2.1.1.43] (A)	Lysine degradation (ko00310)	[BK]	Chromatin structure and dynamics;; Transcription	SET domain;; Pre-SET motif;; Chromo (CHRromatin Organisation MOdifier) domain	Histone-lysine N-methyltransferase SUV39H1 GN=SUV39H1 OS=Bos taurus (Bovine) PE=2 SV=1	B	Chromatin structure and dynamics	TPA: histone-lysine N-methyltransferase SUV39H1 [Bos taurus]	cellular component: cell (GO:0005623);; cellular component: organelle (GO:0043226);; cellular component: organelle part (GO:0044422);; cellular component: macromolecular complex (GO:0032991);; cellular component: cell part (GO:0044464);; molecular function: binding (GO:0005488);; molecular function: catalytic activity (GO:0003824);; biological process: metabolic process (GO:0008152);; biological …
gene8932	18.1888	662	20.743	779	18.7491	690	15.6301	555	15.5552	552	17.1302	599	0.0228662	-0.301183	down	--	--	Biological Process: in utero embryonic development (GO:0001701);; Molecular Function: enzyme inhibitor activity (GO:0004857);; Biological Process: synaptic transmission (GO:0007268);; Biological Process: regulation of gene expression (GO:0010468);; Molecular Function: enzyme binding (GO:0019899);; Cellular Component: perinuclear region of cytoplasm (GO:0048471);;	--	--	[R]	General function prediction only	Phosphotyrosine interaction domain (PTB/PID);; PDZ domain (Also known as DHR or GLGF)	Amyloid beta A4 precursor protein-binding family A member 2 GN=APBA2 OS=Pongo abelii (Sumatran orangutan) PE=2 SV=1	R	General function prediction only	amyloid beta A4 precursor protein-binding family A member 3 [Bos taurus]	biological process: biological regulation (GO:0065007);; biological process: cellular process (GO:0009987);; biological process: single-organism process (GO:0044699);; biological process: multicellular organismal process (GO:0032501);; biological process: signaling (GO:0023052);; biological process: developmental process (GO:0032502);; cellular component: cell part (GO:0044464);; cellular compone…
gene20182	49.9881	5101	57.1059	5960	55.3648	5628	38.921	3994	44.7762	4443	39.6337	4018	0.000193838	-0.402697	down	--	--	Molecular Function: lipid binding (GO:0008289);; Cellular Component: ciliary transition zone (GO:0035869);; Biological Process: lipoprotein transport (GO:0042953);; Biological Process: cilium morphogenesis (GO:0060271);;	--	--	[UT]	Intracellular trafficking, secretion, and vesicular transport;; Signal transduction mechanisms	GMP-PDE, delta subunit	Protein unc-119 homolog A GN=UNC119 OS=Bos taurus (Bovine) PE=1 SV=1	U	Intracellular trafficking, secretion, and vesicular transport	protein unc-119 homolog B [Bos taurus]	molecular function: binding (GO:0005488);; cellular component: organelle (GO:0043226);; cellular component: cell (GO:0005623);; cellular component: organelle part (GO:0044422);; cellular component: cell part (GO:0044464);; biological process: developmental process (GO:0032502);; biological process: localization (GO:0051179);; biological process: cellular component organization or biogenesis (GO:0…
gene13870	448.898	9150	521.859	10673	488.243	9804	373.13	7416	413.664	8138	437.41	8366	0.0128326	-0.290013	down	--	--	Molecular Function: actin binding (GO:0003779);; Cellular Component: extracellular region (GO:0005576);; Cellular Component: nucleolus (GO:0005730);; Biological Process: cell projection assembly (GO:0030031);; Cellular Component: nuclear membrane (GO:0031965);; Cellular Component: melanosome (GO:0042470);; Biological Process: actin filament capping (GO:0051693);;	K10368|0|bta:353121|CAPG; capping protein (actin filament), gelsolin-like; K10368 capping protein (actin filament), gelsolin-like (A)	--	[Z]	Cytoskeleton	Gelsolin repeat	Macrophage-capping protein GN=CAPG OS=Bos taurus (Bovine) PE=2 SV=1	Z	Cytoskeleton	macrophage-capping protein [Bos taurus]	molecular function: binding (GO:0005488);; cellular component: organelle (GO:0043226);; cellular component: cell (GO:0005623);; cellular component: extracellular region (GO:0005576);; cellular component: organelle part (GO:0044422);; cellular component: membrane (GO:0016020);; cellular component: cell part (GO:0044464);; biological process: biological regulation (GO:0065007);; biological process:…
gene12831	26.5268	2125	18.2109	1389	22.4532	1776	15.4697	1301	13.8533	1172	12.5329	1135	0.0015161	-0.535634	down	[R]	General function prediction only	--	--	--	[R]	General function prediction only	WD domain, G-beta repeat;; Nucleoporin Nup120/160	WD repeat-containing protein 72 GN=WDR72 OS=Pongo abelii (Sumatran orangutan) PE=2 SV=1	R	General function prediction only	PREDICTED: WD repeat-containing protein 72 isoform X1 [Bos taurus]	--
gene10423	6.61524	698	8.21438	866	9.19871	951	4.47378	453	5.65609	573	5.23385	507	6.17e-07	-0.695319	down	--	--	--	--	--	--	--	RUN domain;; Variant SH3 domain	--	T	Signal transduction mechanisms	PREDICTED: iporin isoform X2 [Bos taurus]	--
gene517	6.20395	256	6.59833	287	6.43816	267	3.96903	179	5.17139	225	4.67754	202	0.0215927	-0.404633	down	--	--	--	--	--	[T]	Signal transduction mechanisms	Mab-21 protein	Transmembrane protein 102 GN=TMEM102 OS=Bos taurus (Bovine) PE=2 SV=1	T	Signal transduction mechanisms	PREDICTED: protein MB21D2 [Orcinus orca]	--
gene13370	12.6536	663	15.724	815	15.4832	804	10.4995	548	11.581	608	10.979	569	0.00351124	-0.38423	down	[BD]	Chromatin structure and dynamics;; Cell cycle control, cell division, chromosome partitioning	Cellular Component: condensin complex (GO:0000796);; Cellular Component: cytoplasm (GO:0005737);; Biological Process: mitotic chromosome condensation (GO:0007076);; Cellular Component: microtubule cytoskeleton (GO:0015630);; Biological Process: cell division (GO:0051301);;	K06676|0|bta:504477|NCAPH, BRRN1; non-SMC condensin I complex, subunit H; K06676 condensin complex subunit 2 (A)	--	[BD]	Chromatin structure and dynamics;; Cell cycle control, cell division, chromosome partitioning	Condensin complex subunit 2	--	D	Cell cycle control, cell division, chromosome partitioning	PREDICTED: condensin complex subunit 2 isoform X1 [Bos taurus]	cellular component: cell part (GO:0044464);; cellular component: organelle (GO:0043226);; cellular component: cell (GO:0005623);; cellular component: macromolecular complex (GO:0032991);; cellular component: organelle part (GO:0044422);; biological process: cellular process (GO:0009987);; biological process: single-organism process (GO:0044699);; biological process: cellular component organizatio…
Cow_newGene_3747	22.0979	110	21.94	112	21.5999	106	16.9032	82	15.0506	72	16.0137	77	0.0327885	-0.481598	down	--	--	--	K11515|2.40497e-38|bom:102278541|INCENP; inner centromere protein antigens 135/155kDa; K11515 inner centromere protein (A)	--	[D]	Cell cycle control, cell division, chromosome partitioning	Chromosome passenger complex (CPC) protein INCENP N terminal	--	D	Cell cycle control, cell division, chromosome partitioning	PREDICTED: inner centromere protein [Bos mutus]	--
gene15442	6.72044	675	7.94135	775	7.03125	701	4.18016	422	6.49102	642	5.07551	511	0.0134417	-0.433186	down	--	--	Biological Process: patterning of blood vessels (GO:0001569);; Molecular Function: vascular endothelial growth factor-activated receptor activity (GO:0005021);; Cellular Component: cytosol (GO:0005829);; Cellular Component: neurofilament (GO:0005883);; Biological Process: cell adhesion (GO:0007155);; Biological Process: axonal fasciculation (GO:0007413);; Biological Process: heart development (GO…	K06724|0|bta:539369|NRP1; neuropilin 1; K06724 neuropilin 1 (A)	Axon guidance (ko04360);; HTLV-I infection (ko05166)	--	--	CUB domain;; F5/8 type C domain;; MAM domain;; Domain of unknown function (DUF3481)	EGF-like repeat and discoidin I-like domain-containing protein 3 (Precursor) GN=EDIL3 OS=Pongo abelii (Sumatran orangutan) PE=2 SV=1	T	Signal transduction mechanisms	PREDICTED: neuropilin-1 isoform X1 [Bos taurus]	biological process: localization (GO:0051179);; biological process: multicellular organismal process (GO:0032501);; biological process: response to stimulus (GO:0050896);; biological process: cellular component organization or biogenesis (GO:0071840);; biological process: biological regulation (GO:0065007);; biological process: metabolic process (GO:0008152);; biological process: developmental pr…
gene3828	22.3436	849	26.8684	977	27.4007	1062	21.4645	797	17.6299	704	19.7351	745	0.0106167	-0.340464	down	--	--	Molecular Function: single-stranded DNA binding (GO:0003697);; Cellular Component: nucleus (GO:0005634);; Biological Process: protein complex assembly (GO:0006461);; Biological Process: positive regulation of cell proliferation (GO:0008284);; Biological Process: prechordal plate formation (GO:0021501);; Biological Process: midbrain-hindbrain boundary initiation (GO:0021547);; Biological Process: …	--	--	[LKR]	Replication, recombination and repair;; Transcription;; General function prediction only	Single-stranded DNA binding protein, SSDP	--	L	Replication, recombination and repair	TPA: single stranded DNA binding protein 3 [Bos taurus]	biological process: multicellular organismal process (GO:0032501);; biological process: single-organism process (GO:0044699);; biological process: cellular component organization or biogenesis (GO:0071840);; biological process: biological regulation (GO:0065007);; biological process: developmental process (GO:0032502);; molecular function: binding (GO:0005488);; cellular component: cell part (GO:…
gene19560	3.83211	375	3.71572	365	3.62906	362	2.93348	284	2.84963	282	2.61631	256	0.00620332	-0.399617	down	--	--	Molecular Function: microtubule motor activity (GO:0003777);; Molecular Function: ATP binding (GO:0005524);; Cellular Component: kinesin complex (GO:0005871);; Cellular Component: microtubule (GO:0005874);; Biological Process: microtubule-based movement (GO:0007018);; Molecular Function: microtubule binding (GO:0008017);;	K17915|0|bta:531074|KIF14; kinesin family member 14; K17915 kinesin family member 14 (A)	--	[Z]	Cytoskeleton	Kinesin motor domain;; FHA domain	Kinesin-like protein KIF3A GN=KIF3A OS=Macaca fascicularis (Crab-eating macaque) PE=2 SV=1	Z	Cytoskeleton	PREDICTED: kinesin-like protein KIF14 isoform X3 [Bos taurus]	biological process: metabolic process (GO:0008152);; biological process: cellular process (GO:0009987);; biological process: single-organism process (GO:0044699);; cellular component: organelle (GO:0043226);; cellular component: cell (GO:0005623);; cellular component: macromolecular complex (GO:0032991);; cellular component: organelle part (GO:0044422);; cellular component: cell part (GO:0044464)…
Cow_newGene_1622	5.4636	332	6.40374	387	5.08291	305	3.55855	216	4.07174	241	4.59488	275	0.00625797	-0.46566	down	--	--	Molecular Function: receptor binding (GO:0005102);; Cellular Component: peroxisome (GO:0005777);; Cellular Component: positive transcription elongation factor complex b (GO:0008024);; Biological Process: putrescine biosynthetic process (GO:0009446);; Biological Process: putrescine catabolic process (GO:0009447);; Biological Process: cellular macromolecule metabolic process (GO:0044260);; Biologic…	--	--	--	--	--	--	Z	Cytoskeleton	PREDICTED: cystin-1 [Orcinus orca]	molecular function: catalytic activity (GO:0003824);; molecular function: binding (GO:0005488);; cellular component: cell part (GO:0044464);; cellular component: macromolecular complex (GO:0032991);; cellular component: membrane-enclosed lumen (GO:0031974);; cellular component: organelle part (GO:0044422);; cellular component: organelle (GO:0043226);; cellular component: cell (GO:0005623);; biolo…
gene3278	27.4301	1762	27.392	1853	29.3506	1927	22.0623	1504	23.696	1551	20.0218	1325	0.00724148	-0.319918	down	--	--	Biological Process: multicellular organismal development (GO:0007275);; Cellular Component: integral component of membrane (GO:0016021);;	K04510|0|phd:102342373|VANGL1; VANGL planar cell polarity protein 1; K04510 vang-like (A)	Wnt signaling pathway (ko04310)	[T]	Signal transduction mechanisms	Strabismus protein	--	T	Signal transduction mechanisms	PREDICTED: vang-like protein 1 isoform X1 [Bos taurus]	biological process: developmental process (GO:0032502);; biological process: single-organism process (GO:0044699);; biological process: multicellular organismal process (GO:0032501);; cellular component: membrane part (GO:0044425);; cellular component: membrane (GO:0016020);;
gene29210	46.565	2807	58.2722	3442	55.296	3241	35.8622	2109	44.3962	2543	37.3465	2061	0.000134918	-0.47956	down	--	--	--	K12484|0|phd:102321083|RAB11FIP1; RAB11 family interacting protein 1 (class I); K12484 Rab11 family-interacting protein 1/2/5 (A)	Endocytosis (ko04144)	--	--	FIP domain;; C2 domain	--	R	General function prediction only	PREDICTED: rab11 family-interacting protein 1 isoform X1 [Bos taurus]	--
gene30373	129.135	904	181.294	1277	157.847	1058	105.279	704	120.587	797	130.047	855	0.00320731	-0.44031	down	--	--	Cellular Component: cytoplasm (GO:0005737);; Biological Process: regulation of phosphorylation (GO:0042325);;	K17555|3.55415e-37|bta:617154|PPP1R14B; protein phosphatase 1 regulatory subunit 14B; K17555 protein phosphatase 1 regulatory subunit 14B (A)	--	--	--	PKC-activated protein phosphatase-1 inhibitor	Protein phosphatase 1 regulatory subunit 14B GN=PPP1R14B OS=Sus scrofa (Pig) PE=2 SV=1	T	Signal transduction mechanisms	PREDICTED: protein phosphatase 1 regulatory subunit 14B, partial [Myotis davidii]	biological process: biological regulation (GO:0065007);; cellular component: cell part (GO:0044464);; cellular component: cell (GO:0005623);;
gene23478	0.682834	364	0.652349	332	0.766336	402	0.635508	335	0.432425	226	0.43838	231	0.041169	-0.444041	down	[R]	General function prediction only	Molecular Function: Rab GTPase activator activity (GO:0005097);;	--	--	[TR]	Signal transduction mechanisms;; General function prediction only	Rab-GTPase-TBC domain	TBC1 domain family member 22B GN=TBC1D22B OS=Macaca fascicularis (Crab-eating macaque) PE=2 SV=1	T	Signal transduction mechanisms	PREDICTED: TBC1 domain family member 16 isoform X2 [Bos taurus]	biological process: biological regulation (GO:0065007);; molecular function: enzyme regulator activity (GO:0030234);;
gene27833	42.9412	3603	48.9752	3917	46.0212	3727	31.1149	2556	33.572	2761	28.8132	2363	2.19e-07	-0.53106	down	--	--	Molecular Function: elongation factor-2 kinase activity (GO:0004686);; Molecular Function: calcium ion binding (GO:0005509);; Molecular Function: calmodulin binding (GO:0005516);; Molecular Function: ATP binding (GO:0005524);; Biological Process: regulation of protein autophosphorylation (GO:0031952);;	K08292|0|bta:521730|EEF2K; eukaryotic elongation factor 2 kinase (EC:2.7.11.20); K08292 elongation factor 2 kinase [EC:2.7.11.20] (A)	AMPK signaling pathway (ko04152);; Oxytocin signaling pathway (ko04921)	--	--	Alpha-kinase family;; Sel1 repeat	--	J	Translation, ribosomal structure and biogenesis	eukaryotic elongation factor 2 kinase [Bos taurus]	molecular function: binding (GO:0005488);; molecular function: catalytic activity (GO:0003824);; biological process: biological regulation (GO:0065007);; biological process: cellular process (GO:0009987);; biological process: metabolic process (GO:0008152);;
gene11885	10.9699	1674	11.8872	1709	11.6116	1709	7.80999	1316	9.13191	1416	8.89206	1353	0.00495099	-0.300387	down	--	--	Molecular Function: calcium ion binding (GO:0005509);; Cellular Component: nucleus (GO:0005634);; Cellular Component: cytoplasm (GO:0005737);; Cellular Component: plasma membrane (GO:0005886);; Biological Process: negative regulation of epithelial cell migration (GO:0010633);; Biological Process: negative regulation of epithelial cell proliferation (GO:0050680);; Biological Process: negative regu…	--	--	--	--	PDZ domain of MCC-2 bdg protein for Usher syndrome;; EF-hand domain pair;; EF hand;; EF-hand domain	--	R	General function prediction only	PREDICTED: colorectal mutant cancer protein isoform X1 [Bos taurus]	biological process: biological regulation (GO:0065007);; cellular component: membrane (GO:0016020);; cellular component: cell part (GO:0044464);; cellular component: cell (GO:0005623);; cellular component: organelle (GO:0043226);; molecular function: binding (GO:0005488);;
gene28127	495.367	5899	728.964	9008	592.324	6933	461.84	5239	523.864	5808	543.889	5836	0.0407545	-0.350632	down	--	--	Molecular Function: protein kinase C binding (GO:0005080);; Cellular Component: nucleus (GO:0005634);; Cellular Component: spindle (GO:0005819);; Cellular Component: plasma membrane (GO:0005886);; Biological Process: negative regulation of protein kinase activity (GO:0006469);; Biological Process: response to stress (GO:0006950);; Molecular Function: protein kinase C inhibitor activity (GO:000842…	K04455|7.7198e-147|bta:516099|HSPB1; heat shock 27kDa protein 1; K04455 heat shock protein beta-1 (A)	MAPK signaling pathway (ko04010);; VEGF signaling pathway (ko04370);; Amoebiasis (ko05146);; Epstein-Barr virus infection (ko05169)	[O]	Posttranslational modification, protein turnover, chaperones	Hsp20/alpha crystallin family	Heat shock protein beta-1 GN=HSPB1 OS=Bos taurus (Bovine) PE=2 SV=1	O	Posttranslational modification, protein turnover, chaperones	heat shock protein beta-1 [Bos taurus]	biological process: signaling (GO:0023052);; biological process: response to stimulus (GO:0050896);; biological process: single-organism process (GO:0044699);; biological process: cellular process (GO:0009987);; biological process: multi-organism process (GO:0051704);; biological process: biological regulation (GO:0065007);; molecular function: binding (GO:0005488);; molecular function: enzyme re…
gene8084	12.68	1821	14.6227	2113	13.6579	1933	11.5239	1581	12.4984	1694	11.9326	1608	0.0437014	-0.246297	down	[R]	General function prediction only	Biological Process: negative regulation of transcription from RNA polymerase II promoter (GO:0000122);; Biological Process: membranous septum morphogenesis (GO:0003149);; Biological Process: atrial septum primum morphogenesis (GO:0003289);; Biological Process: atrial septum secundum morphogenesis (GO:0003290);; Molecular Function: chromatin binding (GO:0003682);; Cellular Component: nucleolus (GO…	K11424|0|bta:540769|WHSC1; Wolf-Hirschhorn syndrome candidate 1; K11424 histone-lysine N-methyltransferase NSD2 [EC:2.1.1.43] (A)	Lysine degradation (ko00310);; Transcriptional misregulation in cancer (ko05202)	[K]	Transcription	PWWP domain;; SET domain;; PHD-finger;; HMG (high mobility group) box;; HMG-box domain	Histone-lysine N-methyltransferase SUV39H2 GN=SUV39H2 OS=Macaca fascicularis (Crab-eating macaque) PE=2 SV=2	K	Transcription	PREDICTED: histone-lysine N-methyltransferase NSD2 isoform X1 [Bos taurus]	biological process: developmental process (GO:0032502);; biological process: metabolic process (GO:0008152);; biological process: multicellular organismal process (GO:0032501);; biological process: cellular process (GO:0009987);; biological process: biological regulation (GO:0065007);; biological process: cellular component organization or biogenesis (GO:0071840);; biological process: single-orga…
gene13134	6.54272	321	6.12922	242	7.19837	344	4.88978	179	8.12496	253	4.02631	165	0.0133516	-0.590281	down	--	--	Molecular Function: signal transducer activity (GO:0004871);; Cellular Component: heterotrimeric G-protein complex (GO:0005834);; Biological Process: intracellular signal transduction (GO:0035556);; Biological Process: termination of G-protein coupled receptor signaling pathway (GO:0038032);;	K16449|0|bacu:102998717|RGS6; regulator of G-protein signaling 6; K16449 regulator of G-protein signaling (A)	--	[T]	Signal transduction mechanisms	Regulator of G protein signaling domain;; Domain found in Dishevelled, Egl-10, and Pleckstrin (DEP);; GGL domain	Regulator of G-protein signaling 7 GN=RGS7 OS=Bos taurus (Bovine) PE=1 SV=1	T	Signal transduction mechanisms	PREDICTED: regulator of G-protein signaling 6 isoform X2 [Bos taurus]	molecular function: molecular transducer activity (GO:0060089);; cellular component: membrane (GO:0016020);; cellular component: cell part (GO:0044464);; cellular component: cell (GO:0005623);; cellular component: macromolecular complex (GO:0032991);; cellular component: membrane part (GO:0044425);; biological process: single-organism process (GO:0044699);; biological process: response to stimulu…
gene23561	91.6006	1910	120.627	2602	103.855	2140	78.6823	1561	83.4171	1620	96.7571	1825	0.0046309	-0.390184	down	[G]	Carbohydrate transport and metabolism	Molecular Function: galactokinase activity (GO:0004335);; Molecular Function: ATP binding (GO:0005524);; Molecular Function: galactose binding (GO:0005534);; Cellular Component: cytoplasm (GO:0005737);; Biological Process: galactose metabolic process (GO:0006012);; Cellular Component: membrane (GO:0016020);; Biological Process: galactitol metabolic process (GO:0019402);; Biological Process: carbo…	K00849|0|bta:530855|GALK1; galactokinase 1 (EC:2.7.1.6); K00849 galactokinase [EC:2.7.1.6] (A)	Galactose metabolism (ko00052);; Amino sugar and nucleotide sugar metabolism (ko00520)	[G]	Carbohydrate transport and metabolism	Galactokinase galactose-binding signature;; GHMP kinases C terminal;; GHMP kinases N terminal domain	Galactokinase GN=GALK1 OS=Bos taurus (Bovine) PE=2 SV=2	G	Carbohydrate transport and metabolism	PREDICTED: galactokinase isoform X1 [Bos taurus]	biological process: single-organism process (GO:0044699);; biological process: cellular process (GO:0009987);; biological process: metabolic process (GO:0008152);; cellular component: membrane (GO:0016020);; cellular component: cell part (GO:0044464);; cellular component: cell (GO:0005623);; molecular function: binding (GO:0005488);; molecular function: catalytic activity (GO:0003824);;
gene19021	4.13095	27	7.72776	53	6.15404	38	2.84976	18	3.89824	24	3.92511	23	0.0449175	-0.814556	down	--	--	Molecular Function: hormone activity (GO:0005179);; Cellular Component: extracellular region (GO:0005576);; Biological Process: cGMP biosynthetic process (GO:0006182);; Biological Process: receptor guanylyl cyclase signaling pathway (GO:0007168);; Biological Process: regulation of blood vessel size (GO:0050880);;	K12335|8.12793e-71|bta:508734|NPPB; natriuretic peptide B; K12335 natriuretic peptide B (A)	cGMP-PKG signaling pathway (ko04022)	--	--	Atrial natriuretic peptide	Brain natriuretic peptide 26 (Precursor) GN=NPPB OS=Bos taurus (Bovine) PE=1 SV=3	F	Nucleotide transport and metabolism	natriuretic peptides B precursor [Bos taurus]	biological process: signaling (GO:0023052);; biological process: metabolic process (GO:0008152);; biological process: multicellular organismal process (GO:0032501);; biological process: biological regulation (GO:0065007);; biological process: cellular process (GO:0009987);; biological process: response to stimulus (GO:0050896);; biological process: single-organism process (GO:0044699);; cellular …
gene26109	0.309007	30	0.625275	57	0.28097	27	0.0804922	7	0.21355	21	0.137174	14	0.00284761	-1.42686	down	--	--	Biological Process: diet induced thermogenesis (GO:0002024);; Molecular Function: voltage-gated chloride channel activity (GO:0005247);; Cellular Component: Golgi apparatus (GO:0005794);; Cellular Component: microtubule organizing center (GO:0005815);; Cellular Component: plasma membrane (GO:0005886);; Biological Process: chloride transport (GO:0006821);; Biological Process: sensory perception of…	K05025|0|bta:281696|CLIC5; chloride intracellular channel 5; K05025 chloride intracellular channel protein 5 (A)	--	[P]	Inorganic ion transport and metabolism	Glutathione S-transferase, N-terminal domain	Chloride intracellular channel protein 5 GN=CLIC5 OS=Bos taurus (Bovine) PE=2 SV=1	P	Inorganic ion transport and metabolism	TPA: chloride intracellular channel protein 5 [Bos taurus]	biological process: multicellular organismal process (GO:0032501);; biological process: single-organism process (GO:0044699);; biological process: cellular process (GO:0009987);; biological process: biological regulation (GO:0065007);; biological process: localization (GO:0051179);; cellular component: organelle part (GO:0044422);; cellular component: macromolecular complex (GO:0032991);; cellula…
gene26091	76.1854	1722	95.9054	2197	86.7703	1931	62.2717	1372	69.8138	1510	78.2109	1678	0.0106783	-0.340828	down	[J]	Translation, ribosomal structure and biogenesis	Molecular Function: structural constituent of ribosome (GO:0003735);; Cellular Component: mitochondrion (GO:0005739);; Cellular Component: ribosome (GO:0005840);; Biological Process: translation (GO:0006412);;	K02874|1.08556e-103|bta:614579|MRPL14; mitochondrial ribosomal protein L14; K02874 large subunit ribosomal protein L14 (A)	Ribosome (ko03010)	[J]	Translation, ribosomal structure and biogenesis	Ribosomal protein L14p/L23e	39S ribosomal protein L14, mitochondrial (Precursor) GN=MRPL14 OS=Bos taurus (Bovine) PE=2 SV=1	J	Translation, ribosomal structure and biogenesis	39S ribosomal protein L14, mitochondrial precursor [Bos taurus]	biological process: metabolic process (GO:0008152);; biological process: cellular process (GO:0009987);; molecular function: structural molecule activity (GO:0005198);; cellular component: macromolecular complex (GO:0032991);; cellular component: organelle (GO:0043226);; cellular component: cell (GO:0005623);; cellular component: cell part (GO:0044464);;
gene27088	45.5338	2909	46.4114	2844	47.4501	3098	30.8528	2109	34.5718	2337	27.3691	2064	7.4e-05	-0.424472	down	--	--	Biological Process: carbohydrate metabolic process (GO:0005975);; Molecular Function: transferase activity, transferring glycosyl groups (GO:0016757);;	K07553|0|bta:524460|B4GALT6; UDP-Gal:betaGlcNAc beta 1,4- galactosyltransferase, polypeptide 6 (EC:2.4.1.274); K07553 beta-1,4-galactosyltransferase 6 [EC:2.4.1.274] (A)	Sphingolipid metabolism (ko00600)	[G]	Carbohydrate transport and metabolism	N-terminal region of glycosyl transferase group 7;; N-terminal domain of galactosyltransferase;; Glycosyltransferase like family 2	Processed beta-1,4-galactosyltransferase 1 GN=B4GALT1 OS=Bos taurus (Bovine) PE=1 SV=3	G	Carbohydrate transport and metabolism	beta-1,4-galactosyltransferase 6 [Bos taurus]	molecular function: catalytic activity (GO:0003824);; biological process: metabolic process (GO:0008152);;
gene12064	17.0148	1012	16.265	950	18.101	1078	13.2367	818	13.3507	837	13.0311	828	0.0280649	-0.273303	down	[Z]	Cytoskeleton	Molecular Function: microtubule motor activity (GO:0003777);; Molecular Function: ATP binding (GO:0005524);; Cellular Component: nucleus (GO:0005634);; Cellular Component: centrosome (GO:0005813);; Cellular Component: kinesin complex (GO:0005871);; Cellular Component: microtubule (GO:0005874);; Biological Process: microtubule-based movement (GO:0007018);; Molecular Function: microtubule binding (…	K17387|0|bta:515748|KIF23; kinesin family member 23; K17387 kinesin family member 23 (A)	MicroRNAs in cancer (ko05206)	[Z]	Cytoskeleton	Kinesin motor domain	Kinesin-like protein KIF20A GN=KIF20A OS=Bos taurus (Bovine) PE=2 SV=1	Z	Cytoskeleton	PREDICTED: kinesin-like protein KIF23 isoform X1 [Bison bison bison]	molecular function: binding (GO:0005488);; molecular function: catalytic activity (GO:0003824);; cellular component: organelle part (GO:0044422);; cellular component: extracellular region (GO:0005576);; cellular component: macromolecular complex (GO:0032991);; cellular component: extracellular region part (GO:0044421);; cellular component: cell (GO:0005623);; cellular component: organelle (GO:004…
gene29380	91.1196	4338	115.538	5414	103.019	4924	62.9904	3014	80.6658	3791	62.7711	3302	2.46e-05	-0.518614	down	--	--	Cellular Component: cytoplasm (GO:0005737);;	--	--	--	--	--	Uncharacterized protein C1orf198 homolog OS=Bos taurus (Bovine) PE=2 SV=1	S	Function unknown	hypothetical protein M91_14831, partial [Bos mutus]	cellular component: cell (GO:0005623);; cellular component: cell part (GO:0044464);;
gene21227	1577.71	8645	1867.6	10351	1751.5	9455	1262.39	6768	1479.43	7832	1638.88	8505	0.0408305	-0.281969	down	[J]	Translation, ribosomal structure and biogenesis	Molecular Function: RNA binding (GO:0003723);; Molecular Function: structural constituent of ribosome (GO:0003735);; Biological Process: rRNA processing (GO:0006364);; Biological Process: translation (GO:0006412);; Cellular Component: cytosolic small ribosomal subunit (GO:0022627);; Biological Process: ribosomal small subunit biogenesis (GO:0042274);;	K02960|2.41797e-101|umr:103661029|RPS16; ribosomal protein S16; K02960 small subunit ribosomal protein S16e (A)	Ribosome (ko03010)	[J]	Translation, ribosomal structure and biogenesis	Ribosomal protein S9/S16	40S ribosomal protein S16 GN=RPS16 OS=Sus scrofa (Pig) PE=1 SV=4	J	Translation, ribosomal structure and biogenesis	PREDICTED: 40S ribosomal protein S16-like [Bubalus bubalis]	cellular component: cell part (GO:0044464);; cellular component: macromolecular complex (GO:0032991);; cellular component: organelle part (GO:0044422);; cellular component: organelle (GO:0043226);; cellular component: cell (GO:0005623);; molecular function: structural molecule activity (GO:0005198);; molecular function: binding (GO:0005488);; biological process: metabolic process (GO:0008152);; b…
gene1230	50.9059	2697	55.9803	2950	57.0392	3005	41.1269	2180	47.0893	2492	44.4967	2381	0.0205622	-0.276484	down	--	--	Molecular Function: RNA polymerase II regulatory region sequence-specific DNA binding (GO:0000977);; Molecular Function: sequence-specific DNA binding transcription factor activity (GO:0003700);; Cellular Component: nucleus (GO:0005634);; Biological Process: positive regulation of transcription, DNA-templated (GO:0045893);;	K02678|0|bta:281148|ETS2; v-ets avian erythroblastosis virus E26 oncogene homolog 2; K02678 c-ets proto-oncogene protein (A)	Ras signaling pathway (ko04014);; Dorso-ventral axis formation (ko04320);; HTLV-I infection (ko05166)	[K]	Transcription	Ets-domain;; Sterile alpha motif (SAM)/Pointed domain	Protein C-ets-2 GN=ETS2 OS=Bos taurus (Bovine) PE=2 SV=1	K	Transcription	protein C-ets-2 [Bos taurus]	biological process: biological regulation (GO:0065007);; cellular component: cell part (GO:0044464);; cellular component: organelle (GO:0043226);; cellular component: cell (GO:0005623);; molecular function: nucleic acid binding transcription factor activity (GO:0001071);; molecular function: binding (GO:0005488);;
gene1082	83.7305	1935	97.9647	2107	91.4097	2004	59.4035	1426	71.7052	1538	71.3729	1575	7.79e-05	-0.394741	down	--	--	Cellular Component: tight junction (GO:0005923);; Cellular Component: cell surface (GO:0009986);; Biological Process: single organismal cell-cell adhesion (GO:0016337);; Molecular Function: PDZ domain binding (GO:0030165);;	K06786|0|bta:511594|IGSF5; immunoglobulin superfamily, member 5; K06786 junctional adhesion molecule 4 (A)	Tight junction (ko04530)	--	--	Immunoglobulin I-set domain;; Immunoglobulin domain;; Wnt and FGF inhibitory regulator	--	T	Signal transduction mechanisms	immunoglobulin superfamily member 5 isoform 1 precursor [Bos taurus]	cellular component: cell (GO:0005623);; cellular component: cell junction (GO:0030054);; cellular component: cell part (GO:0044464);; molecular function: binding (GO:0005488);; biological process: biological adhesion (GO:0022610);; biological process: single-organism process (GO:0044699);;
gene5720	1986.46	68805	2869.37	101036	2502.41	86495	1240.22	42577	1632.54	55489	1367.79	45682	1.92e-08	-0.81297	down	--	--	Molecular Function: structural molecule activity (GO:0005198);; Cellular Component: mitochondrion (GO:0005739);; Cellular Component: plasma membrane (GO:0005886);; Biological Process: epithelial cell differentiation (GO:0030855);; Cellular Component: keratin filament (GO:0045095);; Biological Process: negative regulation of epithelial cell proliferation (GO:0050680);; Molecular Function: scaffold…	K07605|0|bta:281268|KRT5; keratin 5; K07605 type II keratin, basic (A)	--	--	--	Intermediate filament protein	Keratin, type II cytoskeletal 5 OS=Bos taurus (Bovine) PE=1 SV=1	S	Function unknown	PREDICTED: keratin, type II cytoskeletal 5 [Bison bison bison]	cellular component: cell part (GO:0044464);; cellular component: membrane (GO:0016020);; cellular component: macromolecular complex (GO:0032991);; cellular component: organelle part (GO:0044422);; cellular component: organelle (GO:0043226);; cellular component: cell (GO:0005623);; molecular function: binding (GO:0005488);; molecular function: structural molecule activity (GO:0005198);; biological…
gene15914	2016.27	2969	2587.21	4014	2330.34	3249	1584.5	2247	1945.22	2665	2184.96	2931	0.0200461	-0.364725	down	--	--	Biological Process: nuclear-transcribed mRNA catabolic process, nonsense-mediated decay (GO:0000184);; Biological Process: endonucleolytic cleavage in ITS1 to separate SSU-rRNA from 5.8S rRNA and LSU-rRNA from tricistronic rRNA transcript (SSU-rRNA, 5.8S rRNA, LSU-rRNA) (GO:0000447);; Biological Process: endonucleolytic cleavage to generate mature 3'-end of SSU-rRNA from (SSU-rRNA, 5.8S rRNA, LSU…	K02971|1.05382e-54|ssc:100037996|RPS21; ribosomal protein S21; K02971 small subunit ribosomal protein S21e (A)	Ribosome (ko03010)	[J]	Translation, ribosomal structure and biogenesis	Ribosomal protein S21e	40S ribosomal protein S21 GN=RPS21 OS=Sus scrofa (Pig) PE=1 SV=1	J	Translation, ribosomal structure and biogenesis	PREDICTED: 40S ribosomal protein S21 isoform X2 [Bos taurus]	biological process: cellular process (GO:0009987);; biological process: single-organism process (GO:0044699);; biological process: cellular component organization or biogenesis (GO:0071840);; biological process: metabolic process (GO:0008152);; biological process: localization (GO:0051179);; cellular component: organelle (GO:0043226);; cellular component: cell (GO:0005623);; cellular component: m…
gene21599	37.778	1230	41.0114	1350	44.0941	1412	30.1631	948	34.9326	1080	39.1126	1183	0.0262617	-0.296042	down	[E]	Amino acid transport and metabolism	--	K08073|0|lve:103075581|PNKP; polynucleotide kinase 3'-phosphatase; K08073 bifunctional polynucleotide phosphatase/kinase [EC:3.1.3.32 2.7.1.78] (A)	--	[L]	Replication, recombination and repair	Polynucleotide kinase 3 phosphatase;; AAA domain;; Zeta toxin;; Haloacid dehalogenase-like hydrolase	Aprataxin GN=APTX OS=Sus scrofa (Pig) PE=2 SV=1	L	Replication, recombination and repair	PREDICTED: bifunctional polynucleotide phosphatase/kinase [Bos taurus]	--
gene15807	1.64982	186	2.15701	232	1.93453	221	0.881006	94	1.13631	111	1.03409	128	1.33e-07	-0.929402	down	--	--	Molecular Function: receptor activity (GO:0004872);; Biological Process: negative regulation of ossification (GO:0030279);;	--	--	--	--	GDNF/GAS1 domain;; GDNF/GAS1 domain	GDNF family receptor alpha-2 (Precursor) GN=GFRA2 OS=Bos taurus (Bovine) PE=2 SV=1	T	Signal transduction mechanisms	PREDICTED: GDNF family receptor alpha-4 isoform X1 [Bos taurus]	molecular function: receptor activity (GO:0004872);; biological process: biological regulation (GO:0065007);;
gene28562	285.573	5187	346.57	6372	306.147	5443	254.082	4447	263.971	4538	301.535	5022	0.049687	-0.260921	down	--	--	Biological Process: activation of MAPK activity (GO:0000187);; Biological Process: cell cycle (GO:0007049);;	--	--	--	--	Thyroid cancer protein 1	Arginine vasopressin-induced protein 1 GN=AVPI1 OS=Bos taurus (Bovine) PE=2 SV=1	T	Signal transduction mechanisms	arginine vasopressin-induced protein 1 [Bos taurus]	biological process: biological regulation (GO:0065007);; biological process: cellular process (GO:0009987);; biological process: single-organism process (GO:0044699);;
gene5471	44.5932	4443	45.6799	4501	44.3844	4399	39.432	3895	36.23	3565	34.4986	3445	0.0213642	-0.272208	down	[R]	General function prediction only	--	--	--	[R]	General function prediction only	C2 domain	Extended synaptotagmin-1 GN=ESYT1 OS=Pongo abelii (Sumatran orangutan) PE=2 SV=2	R	General function prediction only	PREDICTED: extended synaptotagmin-2 [Bos taurus]	--
gene25297	53.9062	2804	53.9631	2804	56.6789	2956	40.1902	2086	47.0665	2462	43.7071	2296	0.00980831	-0.305068	down	--	--	Biological Process: negative regulation of transcription from RNA polymerase II promoter (GO:0000122);; Molecular Function: RNA polymerase II core promoter proximal region sequence-specific DNA binding transcription factor activity involved in negative regulation of transcription (GO:0001078);; Molecular Function: RNA polymerase II activating transcription factor binding (GO:0001102);; Molecular …	K03729|0|bta:506945|BHLHE40, BHLHB2; basic helix-loop-helix family, member e40; K03729 class B basic helix-loop-helix protein 2 (A)	Circadian rhythm (ko04710)	[K]	Transcription	Helix-loop-helix DNA-binding domain;; Hairy Orange	Class E basic helix-loop-helix protein 40 GN=BHLHE40 OS=Bos taurus (Bovine) PE=2 SV=1	K	Transcription	PREDICTED: class E basic helix-loop-helix protein 40 [Bison bison bison]	cellular component: organelle part (GO:0044422);; cellular component: cell (GO:0005623);; cellular component: organelle (GO:0043226);; cellular component: cell part (GO:0044464);; molecular function: nucleic acid binding transcription factor activity (GO:0001071);; molecular function: protein binding transcription factor activity (GO:0000988);; molecular function: binding (GO:0005488);; biologica…
gene23766	28.0392	1947	36.352	2511	32.2021	2239	21.0558	1479	27.9153	1977	22.9739	1621	0.0138238	-0.380173	down	--	--	Cellular Component: cytoplasm (GO:0005737);; Biological Process: proteasomal ubiquitin-independent protein catabolic process (GO:0010499);; Biological Process: protein ubiquitination (GO:0016567);; Biological Process: negative regulation of translation (GO:0017148);; Cellular Component: Cul3-RING ubiquitin ligase complex (GO:0031463);;	K10462|0|cfa:487247|ENC1; ectodermal-neural cortex 1 (with BTB domain); K10462 kelch-like protein 25/37 (ectoderm-neural cortex protein) (A)	--	[TR]	Signal transduction mechanisms;; General function prediction only	Kelch motif;; BTB/POZ domain;; BTB And C-terminal Kelch;; Kelch motif;; Galactose oxidase, central domain;; Galactose oxidase, central domain;; Kelch motif;; Kelch motif	Kelch-like protein 20 GN=KLHL20 OS=Bos taurus (Bovine) PE=2 SV=3	T	Signal transduction mechanisms	PREDICTED: ectoderm-neural cortex protein 1 [Canis lupus familiaris]	biological process: cellular process (GO:0009987);; biological process: biological regulation (GO:0065007);; biological process: metabolic process (GO:0008152);; cellular component: cell part (GO:0044464);; cellular component: macromolecular complex (GO:0032991);; cellular component: cell (GO:0005623);;
Cow_newGene_664	0.713011	60	0.6052	50	0.582072	50	0.41888	37	0.344586	29	0.129956	13	0.0114093	-0.949923	down	--	--	Molecular Function: RNA binding (GO:0003723);; Molecular Function: RNA-directed DNA polymerase activity (GO:0003964);; Molecular Function: structural molecule activity (GO:0005198);; Cellular Component: fascia adherens (GO:0005916);; Biological Process: RNA-dependent DNA replication (GO:0006278);; Biological Process: regulation of transcription, DNA-templated (GO:0006355);; Cellular Component: ac…	--	--	--	--	Reverse transcriptase (RNA-dependent DNA polymerase)	--	R	General function prediction only	Putative uncharacterized transposon-derived protein F52C9.6, partial [Bos mutus]	biological process: metabolic process (GO:0008152);; biological process: cellular process (GO:0009987);; biological process: biological regulation (GO:0065007);; biological process: single-organism process (GO:0044699);; biological process: biological adhesion (GO:0022610);; molecular function: structural molecule activity (GO:0005198);; molecular function: catalytic activity (GO:0003824);; molec…
Cow_newGene_3190	26.3721	786	37.439	1124	37.5427	1103	19.1149	557	25.8368	738	25.0553	713	0.000663747	-0.565292	down	--	--	--	--	--	[A]	RNA processing and modification	--	R3H domain-containing protein 2 GN=R3HDM2 OS=Bos taurus (Bovine) PE=2 SV=1	A	RNA processing and modification	PREDICTED: cAMP-regulated phosphoprotein 21 isoform X1 [Bison bison bison]	--
gene14063	19.2602	1104	21.2339	1180	18.5498	1150	14.4757	837	17.2933	1063	11.4891	866	0.0432557	-0.294868	down	--	--	Molecular Function: ethanolaminephosphotransferase activity (GO:0004307);; Biological Process: phosphatidylethanolamine biosynthetic process (GO:0006646);; Cellular Component: integral component of membrane (GO:0016021);; Molecular Function: metal ion binding (GO:0046872);;	K00993|0|bta:506381|EPT1, SELI, hEPT1; ethanolaminephosphotransferase 1 (CDP-ethanolamine-specific) (EC:2.7.8.1); K00993 ethanolaminephosphotransferase [EC:2.7.8.1] (A)	Glycerophospholipid metabolism (ko00564);; Ether lipid metabolism (ko00565)	[I]	Lipid transport and metabolism	CDP-alcohol phosphatidyltransferase	Ethanolaminephosphotransferase 1 GN=EPT1 OS=Bos taurus (Bovine) PE=2 SV=3	I	Lipid transport and metabolism	ethanolaminephosphotransferase 1 [Bos taurus]	molecular function: binding (GO:0005488);; molecular function: catalytic activity (GO:0003824);; cellular component: membrane part (GO:0044425);; cellular component: membrane (GO:0016020);; biological process: metabolic process (GO:0008152);; biological process: single-organism process (GO:0044699);; biological process: cellular process (GO:0009987);;
gene29853	17.1183	1518	16.8091	1450	17.0574	1515	11.9466	1119	12.859	1200	10.1654	974	0.000370604	-0.426764	down	--	--	--	K17598|0|chx:102187837|SYTL2; synaptotagmin-like 2; K17598 synaptotagmin-like protein (A)	--	[TU]	Signal transduction mechanisms;; Intracellular trafficking, secretion, and vesicular transport	C2 domain;; FYVE-type zinc finger	Synaptotagmin-like protein 2 GN=SYTL2 OS=Bos taurus (Bovine) PE=2 SV=1	U	Intracellular trafficking, secretion, and vesicular transport	PREDICTED: synaptotagmin-like protein 2 isoform X1 [Bos taurus]	--
gene29578	8.15573	793	11.1154	1077	10.2015	972	3.8066	361	5.49281	516	5.18355	486	1.26e-12	-1.04239	down	--	--	Molecular Function: calcium ion binding (GO:0005509);; Molecular Function: glycosaminoglycan binding (GO:0005539);; Cellular Component: proteinaceous extracellular matrix (GO:0005578);; Biological Process: signal transduction (GO:0007165);; Biological Process: positive regulation of cell-substrate adhesion (GO:0010811);; Biological Process: peptide cross-linking via chondroitin 4-sulfate glycosam…	K08136|0|bta:523846|SPOCK2; sparc/osteonectin, cwcv and kazal-like domains proteoglycan (testican) 2; K08136 sparc/osteonectin, cwcv and kazal-like domains proteoglycan (testican) (A)	--	[R]	General function prediction only	Secreted protein acidic and rich in cysteine Ca binding region;; Thyroglobulin type-1 repeat;; Kazal-type serine protease inhibitor domain;; Kazal-type serine protease inhibitor domain	Testican-3 (Precursor) GN=SPOCK3 OS=Pongo abelii (Sumatran orangutan) PE=2 SV=2	R	General function prediction only	testican-2 precursor [Bos taurus]	cellular component: extracellular region part (GO:0044421);; cellular component: extracellular matrix (GO:0031012);; cellular component: extracellular region (GO:0005576);; molecular function: binding (GO:0005488);; biological process: metabolic process (GO:0008152);; biological process: cellular component organization or biogenesis (GO:0071840);; biological process: response to stimulus (GO:0050…
gene5704	679.5	16032	1071.34	24922	862.972	19900	470.667	11151	626.85	14522	626.83	13945	0.000265581	-0.59837	down	--	--	Molecular Function: structural molecule activity (GO:0005198);; Biological Process: tumor necrosis factor-mediated signaling pathway (GO:0033209);; Cellular Component: centriolar satellite (GO:0034451);; Biological Process: Golgi to plasma membrane CFTR protein transport (GO:0043000);; Biological Process: negative regulation of apoptotic process (GO:0043066);; Cellular Component: keratin filament…	K07604|0|bta:506480|KRT18; keratin 18; K07604 type I keratin, acidic (A)	--	--	--	Intermediate filament protein	Keratin, type I cytoskeletal 19 GN=KRT19 OS=Bos taurus (Bovine) PE=2 SV=1	S	Function unknown	KRT18 protein [Bos taurus]	molecular function: binding (GO:0005488);; molecular function: structural molecule activity (GO:0005198);; cellular component: macromolecular complex (GO:0032991);; cellular component: organelle part (GO:0044422);; cellular component: organelle (GO:0043226);; cellular component: cell (GO:0005623);; cellular component: cell part (GO:0044464);; biological process: localization (GO:0051179);; biolog…
gene12925	46.199	1537	45.8995	1529	59.4201	1912	36.3989	1151	37.908	1159	43.0817	1290	0.000281297	-0.448254	down	--	--	--	--	--	--	--	SH2 domain	Ras GTPase-activating protein 1 GN=RASA1 OS=Bos taurus (Bovine) PE=1 SV=1	T	Signal transduction mechanisms	PREDICTED: SH2 domain-containing adapter protein F isoform X2 [Bos taurus]	--
gene23130	1219.88	33728	1593.97	44117	1442.58	39409	1017	27294	1117.66	29927	1185.91	30347	0.000975653	-0.401292	down	--	--	Molecular Function: structural molecule activity (GO:0005198);; Cellular Component: intermediate filament (GO:0005882);; Molecular Function: scaffold protein binding (GO:0097110);;	K07604|0|bta:507464|KRT15; keratin 15; K07604 type I keratin, acidic (A)	--	--	--	Intermediate filament protein	Keratin, type I cytoskeletal 15 OS=Ovis aries (Sheep) PE=2 SV=1	S	Function unknown	keratin 15 [Bos taurus]	cellular component: organelle (GO:0043226);; cellular component: cell (GO:0005623);; cellular component: macromolecular complex (GO:0032991);; cellular component: organelle part (GO:0044422);; cellular component: cell part (GO:0044464);; molecular function: binding (GO:0005488);; molecular function: structural molecule activity (GO:0005198);;
gene22152	69.7343	1935	79.3464	2175	77.0908	2130	49.5277	1387	61.9925	1739	57.639	1658	0.00304451	-0.365703	down	--	--	Cellular Component: cytoplasm (GO:0005737);; Biological Process: cholesterol metabolic process (GO:0008203);; Molecular Function: phosphatidylcholine transporter activity (GO:0008525);; Biological Process: phospholipid transport (GO:0015914);; Molecular Function: phosphatidylcholine binding (GO:0031210);;	--	--	[I]	Lipid transport and metabolism	START domain	Phosphatidylcholine transfer protein GN=PCTP OS=Bos taurus (Bovine) PE=1 SV=1	I	Lipid transport and metabolism	phosphatidylcholine transfer protein [Bos taurus]	molecular function: transporter activity (GO:0005215);; molecular function: binding (GO:0005488);; cellular component: cell (GO:0005623);; cellular component: cell part (GO:0044464);; biological process: single-organism process (GO:0044699);; biological process: metabolic process (GO:0008152);; biological process: localization (GO:0051179);;
gene18687	2.57525	482	2.21732	421	2.77103	511	2.26399	414	1.86389	335	1.84635	329	0.035628	-0.367181	down	--	--	--	K06757|0|pps:100978718|NFASC; neurofascin; K06757 neurofascin (A)	Cell adhesion molecules (CAMs) (ko04514)	[T]	Signal transduction mechanisms	Immunoglobulin I-set domain;; Immunoglobulin domain;; Fibronectin type III domain;; Immunoglobulin domain;; Immunoglobulin domain;; Bravo-like intracellular region;; Immunoglobulin V-set domain;; CD80-like C2-set immunoglobulin domain;; CD47 immunoglobulin-like domain	Contactin-1 (Precursor) GN=CNTN1 OS=Bos taurus (Bovine) PE=2 SV=1	T	Signal transduction mechanisms	PREDICTED: neurofascin isoform X3 [Bos taurus]	--
gene24798	49.1536	2468	52.1782	2775	53.5347	2815	33.8067	1796	38.7413	1953	38.1304	1910	8.5e-07	-0.49079	down	--	--	Molecular Function: magnesium ion binding (GO:0000287);; Molecular Function: ATP binding (GO:0005524);; Cellular Component: intracellular (GO:0005622);; Molecular Function: hydrolase activity (GO:0016787);; Molecular Function: isomerase activity (GO:0016853);; Biological Process: inositol trisphosphate metabolic process (GO:0032957);; Molecular Function: inositol tetrakisphosphate 1-kinase activi…	K00913|0|bta:518488|ITPK1; inositol-tetrakisphosphate 1-kinase (EC:2.7.1.134 2.7.1.159); K00913 inositol-1,3,4-trisphosphate 5/6-kinase / inositol-tetrakisphosphate 1-kinase [EC:2.7.1.159 2.7.1.134] (A)	Inositol phosphate metabolism (ko00562);; Phosphatidylinositol signaling system (ko04070)	--	--	Inositol 1, 3, 4-trisphosphate 5/6-kinase	Inositol-tetrakisphosphate 1-kinase GN=ITPK1 OS=Bos taurus (Bovine) PE=1 SV=1	T	Signal transduction mechanisms	PREDICTED: inositol-tetrakisphosphate 1-kinase isoform X1 [Bos taurus]	cellular component: cell (GO:0005623);; cellular component: cell part (GO:0044464);; molecular function: catalytic activity (GO:0003824);; molecular function: binding (GO:0005488);; biological process: single-organism process (GO:0044699);; biological process: cellular process (GO:0009987);; biological process: metabolic process (GO:0008152);;
gene30911	13.7846	1004	12.4527	883	12.5879	932	9.55591	719	10.184	768	10.2913	805	0.0361145	-0.281321	down	--	--	Molecular Function: Rho guanyl-nucleotide exchange factor activity (GO:0005089);; Molecular Function: phospholipid binding (GO:0005543);; Cellular Component: cytoplasm (GO:0005737);; Cellular Component: lamellipodium (GO:0030027);; Biological Process: lamellipodium assembly (GO:0030032);; Biological Process: regulation of Rho protein signal transduction (GO:0035023);;	K05729|0|bta:533823|ARHGEF6; Rac/Cdc42 guanine nucleotide exchange factor (GEF) 6; K05729 Rho guanine nucleotide exchange factor 6 (A)	Regulation of actin cytoskeleton (ko04810);; Pancreatic cancer (ko05212)	[F]	Nucleotide transport and metabolism	RhoGEF domain;; Variant SH3 domain;; Variant SH3 domain;; SH3 domain;; Calponin homology (CH) domain;; PH domain;; CAMSAP CH domain	Rho guanine nucleotide exchange factor 9 GN=ARHGEF9 OS=Bos taurus (Bovine) PE=2 SV=1	T	Signal transduction mechanisms	PREDICTED: rho guanine nucleotide exchange factor 6 isoform X1 [Bubalus bubalis]	biological process: single-organism process (GO:0044699);; biological process: cellular component organization or biogenesis (GO:0071840);; biological process: cellular process (GO:0009987);; biological process: biological regulation (GO:0065007);; cellular component: cell (GO:0005623);; cellular component: cell part (GO:0044464);; molecular function: guanyl-nucleotide exchange factor activity (G…
gene28609	11.9106	481	11.0476	445	11.8733	476	7.40236	297	7.44722	299	8.18998	326	1.43e-06	-0.585528	down	--	--	Molecular Function: cation transmembrane transporter activity (GO:0008324);; Cellular Component: integral component of membrane (GO:0016021);; Cellular Component: mitochondrial membrane (GO:0031966);; Biological Process: iron ion homeostasis (GO:0055072);;	--	--	[R]	General function prediction only	Tricarboxylate carrier	Sideroflexin-3 GN=SFXN3 OS=Bos taurus (Bovine) PE=2 SV=1	P	Inorganic ion transport and metabolism	sideroflexin-3 [Bos taurus]	cellular component: cell part (GO:0044464);; cellular component: membrane (GO:0016020);; cellular component: membrane part (GO:0044425);; cellular component: organelle part (GO:0044422);; cellular component: organelle (GO:0043226);; cellular component: cell (GO:0005623);; molecular function: transporter activity (GO:0005215);; biological process: single-organism process (GO:0044699);; biological …
gene7121	11.6153	1582	10.0751	1404	11.6406	1502	8.28165	1155	9.86522	1328	8.45301	1179	0.0388013	-0.276262	down	--	--	Biological Process: negative regulation of transcription from RNA polymerase II promoter (GO:0000122);; Molecular Function: RNA polymerase II repressing transcription factor binding (GO:0001103);; Molecular Function: steroid hormone receptor activity (GO:0003707);; Molecular Function: ligand-activated sequence-specific DNA binding RNA polymerase II transcription factor activity (GO:0004879);; Cel…	K07294|0|bta:281992|PPARA, PPARalpha; peroxisome proliferator-activated receptor alpha; K07294 peroxisome proliferator-activated receptor alpha (A)	PPAR signaling pathway (ko03320);; cAMP signaling pathway (ko04024);; Adipocytokine signaling pathway (ko04920);; Non-alcoholic fatty liver disease (NAFLD) (ko04932);; Hepatitis C (ko05160)	[T]	Signal transduction mechanisms	Zinc finger, C4 type (two domains);; Ligand-binding domain of nuclear hormone receptor	Peroxisome proliferator-activated receptor alpha GN=PPARA OS=Canis familiaris (Dog) PE=2 SV=1	K	Transcription	peroxisome proliferator-activated receptor alpha [Bos taurus]	molecular function: binding (GO:0005488);; molecular function: nucleic acid binding transcription factor activity (GO:0001071);; molecular function: molecular transducer activity (GO:0060089);; molecular function: receptor activity (GO:0004872);; cellular component: cell part (GO:0044464);; cellular component: cell (GO:0005623);; cellular component: organelle (GO:0043226);; biological process: bi…
gene19125	145.643	6031	153.928	6553	150.994	6189	127.445	5035	119.056	4620	141.446	5221	0.00314757	-0.317237	down	--	--	Cellular Component: actin cytoskeleton (GO:0015629);;	--	--	--	--	--	--	S	Function unknown	PREDICTED: ladinin-1 isoform X1 [Bos taurus]	cellular component: organelle (GO:0043226);; cellular component: cell (GO:0005623);; cellular component: cell part (GO:0044464);;
gene24384	28.77	1380	32.3821	1523	31.2781	1500	22.674	1105	26.7957	1318	24.577	1212	0.0482217	-0.257809	down	--	--	Biological Process: microtubule cytoskeleton organization (GO:0000226);; Biological Process: cytokinesis (GO:0000910);; Cellular Component: nucleus (GO:0005634);; Cellular Component: cytoplasm (GO:0005737);; Cellular Component: spindle (GO:0005819);; Cellular Component: plasma membrane (GO:0005886);; Molecular Function: microtubule binding (GO:0008017);; Molecular Function: protein kinase binding…	K16732|0|bta:767818|PRC1; protein regulator of cytokinesis 1; K16732 protein regulator of cytokinesis 1 (A)	--	[DZ]	Cell cycle control, cell division, chromosome partitioning;; Cytoskeleton	Microtubule associated protein (MAP65/ASE1 family);; Microtubule associated protein (MAP65/ASE1 family)	--	Z	Cytoskeleton	protein regulator of cytokinesis 1 [Bos taurus]	biological process: single-organism process (GO:0044699);; biological process: cellular component organization or biogenesis (GO:0071840);; biological process: cellular process (GO:0009987);; cellular component: membrane (GO:0016020);; cellular component: cell part (GO:0044464);; cellular component: organelle (GO:0043226);; cellular component: cell (GO:0005623);; cellular component: organelle par…
gene12927	0.954278	27	1.63351	47	1.29492	36	0.260542	7	0.442192	12	0.208413	6	2.88e-07	-2.07048	down	--	--	Cellular Component: endoplasmic reticulum membrane (GO:0005789);; Cellular Component: plasma membrane (GO:0005886);; Biological Process: protein transport (GO:0015031);; Cellular Component: integral component of membrane (GO:0016021);; Biological Process: positive regulation of neuron differentiation (GO:0045666);; Biological Process: positive regulation of reactive oxygen species metabolic proce…	K17233|0|bta:530151|DUOXA1; dual oxidase maturation factor 1; K17233 dual oxidase maturation factor 1 (A)	--	[S]	Function unknown	Dual oxidase maturation factor	--	S	Function unknown	dual oxidase maturation factor 1 [Bos taurus]	biological process: developmental process (GO:0032502);; biological process: localization (GO:0051179);; biological process: multicellular organismal process (GO:0032501);; biological process: single-organism process (GO:0044699);; biological process: biological regulation (GO:0065007);; biological process: cellular process (GO:0009987);; cellular component: membrane (GO:0016020);; cellular compo…
gene28698	37.2635	314	48.5097	409	43.2943	355	31.4793	258	33.5737	270	37.0192	295	0.0280649	-0.3723	down	[G]	Carbohydrate transport and metabolism	Biological Process: fucose metabolic process (GO:0006004);; Molecular Function: racemase and epimerase activity, acting on carbohydrates and derivatives (GO:0016857);; Molecular Function: fucose binding (GO:0042806);;	K02431|5.1329e-92|bta:613571|FUOM, C26H10orf125; fucose mutarotase (EC:5.1.3.29); K02431 L-fucose mutarotase [EC:5.1.3.29] (A)	--	--	--	RbsD / FucU transport protein family	Fucose mutarotase GN=FUOM OS=Bos taurus (Bovine) PE=2 SV=1	R	General function prediction only	TPA: protein fucU homolog [Bos taurus]	biological process: single-organism process (GO:0044699);; biological process: metabolic process (GO:0008152);; molecular function: catalytic activity (GO:0003824);; molecular function: binding (GO:0005488);;
gene30182	365.794	6955	387.263	7283	382.278	7229	266.399	4978	328.2	6147	323.673	6066	0.0159305	-0.302871	down	--	--	Cellular Component: integral component of membrane (GO:0016021);;	--	--	--	--	CD20-like family	Membrane-spanning 4-domains subfamily A member 18 GN=MS4A18 OS=Bos taurus (Bovine) PE=2 SV=1	S	Function unknown	membrane-spanning 4-domains subfamily A member 8 [Bos taurus]	cellular component: membrane part (GO:0044425);; cellular component: membrane (GO:0016020);;
gene15406	4.21334	235	4.47175	244	3.56756	200	2.60677	146	3.31253	190	2.78308	161	0.0304027	-0.441895	down	[RTKL]	General function prediction only;; Signal transduction mechanisms;; Transcription;; Replication, recombination and repair	Cellular Component: immunological synapse (GO:0001772);; Molecular Function: protein kinase C activity (GO:0004697);; Molecular Function: ATP binding (GO:0005524);; Cellular Component: cytoplasm (GO:0005737);; Biological Process: protein phosphorylation (GO:0006468);; Biological Process: membrane protein ectodomain proteolysis (GO:0006509);; Biological Process: positive regulation of interleukin-…	K18052|0|bta:505901|PRKCQ; protein kinase C, theta (EC:2.7.11.13); K18052 novel protein kinase C theta type [EC:2.7.11.13] (A)	NF-kappa B signaling pathway (ko04064);; Vascular smooth muscle contraction (ko04270);; Tight junction (ko04530);; T cell receptor signaling pathway (ko04660);; Inflammatory mediator regulation of TRP channels (ko04750);; Adipocytokine signaling pathway (ko04920);; Measles (ko05162)	[T]	Signal transduction mechanisms	Protein kinase domain;; Protein tyrosine kinase;; Phorbol esters/diacylglycerol binding domain (C1 domain);; Protein kinase C terminal domain	Protein kinase C delta type catalytic subunit GN=PRKCD OS=Canis familiaris (Dog) PE=2 SV=1	T	Signal transduction mechanisms	protein kinase C theta type [Bos taurus]	biological process: biological regulation (GO:0065007);; biological process: cellular process (GO:0009987);; biological process: single-organism process (GO:0044699);; biological process: response to stimulus (GO:0050896);; biological process: signaling (GO:0023052);; biological process: metabolic process (GO:0008152);; cellular component: cell part (GO:0044464);; cellular component: membrane (GO…
gene5296	324.802	12966	396.257	16044	425.233	16597	294.845	11313	336.712	12641	345.736	12793	0.0337991	-0.291901	down	--	--	Cellular Component: stress fiber (GO:0001725);; Cellular Component: cytoplasm (GO:0005737);; Cellular Component: cell-cell adherens junction (GO:0005913);; Cellular Component: focal adhesion (GO:0005925);; Molecular Function: zinc ion binding (GO:0008270);;	K06273|0|bta:768226|ZYX; zyxin; K06273 zyxin (A)	Focal adhesion (ko04510)	[T]	Signal transduction mechanisms	LIM domain	Thyroid receptor-interacting protein 6 GN=TRIP6 OS=Bos taurus (Bovine) PE=2 SV=1	T	Signal transduction mechanisms	PREDICTED: zyxin isoform X1 [Bos taurus]	molecular function: binding (GO:0005488);; cellular component: cell (GO:0005623);; cellular component: organelle (GO:0043226);; cellular component: cell junction (GO:0030054);; cellular component: organelle part (GO:0044422);; cellular component: cell part (GO:0044464);;
gene8935	44.8209	897	52.7357	1076	48.2609	949	42.1899	821	38.8444	736	41.6568	776	0.0193393	-0.305012	down	--	--	Molecular Function: DNA binding (GO:0003677);; Cellular Component: nucleus (GO:0005634);; Cellular Component: chromosome (GO:0005694);; Biological Process: regulation of transcription, DNA-templated (GO:0006355);; Biological Process: cell cycle (GO:0007049);; Biological Process: chromatin modification (GO:0016568);;	--	--	[R]	General function prediction only	--	SWI/SNF-related matrix-associated actin-dependent regulator of chromatin subfamily E member 1-related GN=HMG20B OS=Bos taurus (Bovine) PE=2 SV=1	K	Transcription	TPA: high mobility group 20 B-like [Bos taurus]	cellular component: organelle (GO:0043226);; cellular component: cell (GO:0005623);; cellular component: cell part (GO:0044464);; molecular function: binding (GO:0005488);; biological process: cellular component organization or biogenesis (GO:0071840);; biological process: single-organism process (GO:0044699);; biological process: cellular process (GO:0009987);; biological process: biological reg…
gene8256	111.488	3300	136.367	4078	128.09	3717	96.2801	2743	101.787	2848	117.336	3206	0.0119299	-0.315875	down	--	--	Biological Process: cell fate specification (GO:0001708);; Cellular Component: mitochondrial envelope (GO:0005740);; Biological Process: protein folding (GO:0006457);; Biological Process: smoothened signaling pathway (GO:0007224);; Biological Process: dorsal/ventral neural tube patterning (GO:0021904);; Cellular Component: integral component of endoplasmic reticulum membrane (GO:0030176);; Biolog…	K09574|0|bta:512356|FKBP8; FK506 binding protein 8, 38kDa (EC:5.2.1.8); K09574 FK506-binding protein 8 [EC:5.2.1.8] (A)	--	[O]	Posttranslational modification, protein turnover, chaperones	TPR repeat;; FKBP-type peptidyl-prolyl cis-trans isomerase;; Tetratricopeptide repeat;; Tetratricopeptide repeat;; Tetratricopeptide repeat;; Fis1 C-terminal tetratricopeptide repeat;; Tetratricopeptide repeat;; Tetratricopeptide repeat;; Tetratricopeptide repeat	Peptidyl-prolyl cis-trans isomerase FKBP4, N-terminally processed GN=FKBP4 OS=Bos taurus (Bovine) PE=1 SV=4	O	Posttranslational modification, protein turnover, chaperones	peptidyl-prolyl cis-trans isomerase FKBP8 [Bos taurus]	biological process: growth (GO:0040007);; biological process: developmental process (GO:0032502);; biological process: metabolic process (GO:0008152);; biological process: signaling (GO:0023052);; biological process: single-organism process (GO:0044699);; biological process: cellular process (GO:0009987);; biological process: multicellular organismal process (GO:0032501);; biological process: res…
gene9440	36.5922	2009	40.6574	2185	40.6493	2228	27.7044	1540	29.823	1670	29.1991	1629	0.000127421	-0.389527	down	--	--	Biological Process: cytokinesis (GO:0000910);; Biological Process: microtubule bundle formation (GO:0001578);; Molecular Function: microtubule motor activity (GO:0003777);; Molecular Function: ATP binding (GO:0005524);; Cellular Component: Golgi apparatus (GO:0005794);; Cellular Component: spindle (GO:0005819);; Cellular Component: kinesin complex (GO:0005871);; Cellular Component: microtubule (G…	K10402|0|bta:527854|KIF20A; kinesin family member 20A; K10402 kinesin family member 20 (A)	--	[Z]	Cytoskeleton	Kinesin motor domain	Kinesin-like protein KIF20A GN=KIF20A OS=Bos taurus (Bovine) PE=2 SV=1	Z	Cytoskeleton	kinesin-like protein KIF20A [Bos taurus]	cellular component: organelle part (GO:0044422);; cellular component: macromolecular complex (GO:0032991);; cellular component: cell (GO:0005623);; cellular component: organelle (GO:0043226);; cellular component: cell part (GO:0044464);; molecular function: catalytic activity (GO:0003824);; molecular function: binding (GO:0005488);; biological process: cellular process (GO:0009987);; biological p…
gene19413	105.373	5775	83.3108	4425	97.629	5325	78.4835	4430	67.4173	3853	63.9015	3789	0.0252265	-0.345526	down	--	--	Cellular Component: nucleus (GO:0005634);; Biological Process: negative regulation of apoptotic process (GO:0043066);;	K15046|0|bta:514940|IVNS1ABP; influenza virus NS1A binding protein; K15046 influenza virus NS1A-binding protein (A)	Influenza A (ko05164)	[TR]	Signal transduction mechanisms;; General function prediction only	Kelch motif;; Kelch motif;; Galactose oxidase, central domain;; Galactose oxidase, central domain;; Kelch motif;; BTB/POZ domain;; Kelch motif;; BTB And C-terminal Kelch	Kelch-like protein 3 GN=KLHL3 OS=Pongo abelii (Sumatran orangutan) PE=2 SV=1	T	Signal transduction mechanisms	influenza virus NS1A-binding protein [Bos taurus]	cellular component: cell part (GO:0044464);; cellular component: organelle (GO:0043226);; cellular component: cell (GO:0005623);; biological process: biological regulation (GO:0065007);;
gene19131	24.2644	1991	26.4559	2139	27.2314	2178	20.8932	1776	21.3555	1754	22.3921	1748	0.0402893	-0.237695	down	[D]	Cell cycle control, cell division, chromosome partitioning	Cellular Component: nucleus (GO:0005634);; Cellular Component: cytoplasm (GO:0005737);; Biological Process: protein import into nucleus (GO:0006606);; Molecular Function: Ran GTPase binding (GO:0008536);; Molecular Function: protein transporter activity (GO:0008565);; Molecular Function: histone binding (GO:0042393);;	--	--	[UY]	Intracellular trafficking, secretion, and vesicular transport;; Nuclear structure	Importin-beta N-terminal domain;; Exportin 1-like protein	--	U	Intracellular trafficking, secretion, and vesicular transport	PREDICTED: importin-9 isoform X3 [Bos taurus]	molecular function: transporter activity (GO:0005215);; molecular function: binding (GO:0005488);; cellular component: organelle (GO:0043226);; cellular component: cell (GO:0005623);; cellular component: cell part (GO:0044464);; biological process: single-organism process (GO:0044699);; biological process: localization (GO:0051179);;
gene17286	18.7331	562	22.2431	641	19.62	576	14.3913	441	16.5721	497	16.0315	468	0.0185045	-0.323245	down	[GER]	Carbohydrate transport and metabolism;; Amino acid transport and metabolism;; General function prediction only	Biological Process: transport (GO:0006810);; Cellular Component: integral component of membrane (GO:0016021);;	K15287|0|bta:533008|SLC35F2; solute carrier family 35, member F2; K15287 solute carrier family 35, member F1/2 (A)	--	[S]	Function unknown	Eukaryotic protein of unknown function (DUF914);; EamA-like transporter family;; UAA transporter family	--	S	Function unknown	PREDICTED: solute carrier family 35 member F2 [Bubalus bubalis]	biological process: localization (GO:0051179);; cellular component: membrane (GO:0016020);; cellular component: membrane part (GO:0044425);;
gene7145	30.854	1162	36.1759	1437	35.0523	1323	29.4813	1056	28.812	1003	34.4582	1140	0.0401256	-0.274874	down	[S]	Function unknown	--	--	--	[S]	Function unknown	Uncharacterized ACR, YdiU/UPF0061 family	--	S	Function unknown	selenoprotein O [Bos taurus]	--
gene2580	1.4247	79	1.2639	70	1.17849	65	0.88152	47	0.600334	32	0.414988	23	0.00101959	-1.00234	down	--	--	Cellular Component: extracellular region (GO:0005576);; Biological Process: extracellular matrix organization (GO:0030198);; Cellular Component: extracellular matrix (GO:0031012);; Molecular Function: extracellular matrix binding (GO:0050840);;	--	--	[W]	Extracellular structures	Olfactomedin-like domain	Olfactomedin-like protein 2B (Precursor) GN=OLFML2B OS=Bos taurus (Bovine) PE=2 SV=1	W	Extracellular structures	PREDICTED: olfactomedin-like protein 2B isoform X1 [Bos taurus]	biological process: cellular process (GO:0009987);; biological process: cellular component organization or biogenesis (GO:0071840);; biological process: single-organism process (GO:0044699);; molecular function: binding (GO:0005488);; cellular component: extracellular region (GO:0005576);; cellular component: extracellular matrix (GO:0031012);;
gene21327	37.3458	2337	43.665	2790	44.0692	2728	33.3621	2008	33.7512	1991	40.4326	2300	0.0168732	-0.29942	down	--	--	Molecular Function: Rho guanyl-nucleotide exchange factor activity (GO:0005089);; Molecular Function: phospholipid binding (GO:0005543);; Cellular Component: cytoplasm (GO:0005737);; Biological Process: regulation of Rho protein signal transduction (GO:0035023);; Biological Process: termination of G-protein coupled receptor signaling pathway (GO:0038032);;	K12330|0|pale:102894194|ARHGEF1; Rho guanine nucleotide exchange factor (GEF) 1; K12330 Rho guanine nucleotide exchange factor 1 (A)	Vascular smooth muscle contraction (ko04270);; Platelet activation (ko04611);; Regulation of actin cytoskeleton (ko04810);; Pathways in cancer (ko05200);; Proteoglycans in cancer (ko05205)	[T]	Signal transduction mechanisms	Regulator of G protein signalling-like domain;; RhoGEF domain	Rho guanine nucleotide exchange factor 2 GN=ARHGEF2 OS=Sus scrofa (Pig) PE=2 SV=1	T	Signal transduction mechanisms	PREDICTED: rho guanine nucleotide exchange factor 1 isoform X1 [Bos taurus]	molecular function: guanyl-nucleotide exchange factor activity (GO:0005085);; molecular function: binding (GO:0005488);; cellular component: cell (GO:0005623);; cellular component: cell part (GO:0044464);; biological process: biological regulation (GO:0065007);;
gene11706	15.0348	1677	14.7173	1665	16.0277	1811	11.1439	1276	12.0682	1399	9.75452	1139	0.00048704	-0.41481	down	--	--	Molecular Function: Rho guanyl-nucleotide exchange factor activity (GO:0005089);; Molecular Function: phospholipid binding (GO:0005543);; Biological Process: regulation of Rho protein signal transduction (GO:0035023);;	--	--	--	--	RhoGEF domain	Rho guanine nucleotide exchange factor 9 GN=ARHGEF9 OS=Bos taurus (Bovine) PE=2 SV=1	T	Signal transduction mechanisms	pleckstrin homology domain-containing family G member 1 [Bos taurus]	biological process: biological regulation (GO:0065007);; molecular function: binding (GO:0005488);; molecular function: guanyl-nucleotide exchange factor activity (GO:0005085);;
gene12591	3247.25	331103	4117.16	413111	3941.19	398052	2035.31	207014	2861.73	291481	2190.6	221467	8.02e-06	-0.645301	down	--	--	Biological Process: activation of MAPK activity (GO:0000187);; Molecular Function: phosphatidylserine binding (GO:0001786);; Biological Process: negative regulation of endothelial cell proliferation (GO:0001937);; Biological Process: negative regulation of cell-matrix adhesion (GO:0001953);; Molecular Function: fibronectin binding (GO:0001968);; Biological Process: sprouting angiogenesis (GO:0002…	K16857|0|bta:281530|THBS1, THBS; thrombospondin 1; K16857 thrombospondin 1 (A)	Rap1 signaling pathway (ko04015);; p53 signaling pathway (ko04115);; Phagosome (ko04145);; PI3K-Akt signaling pathway (ko04151);; TGF-beta signaling pathway (ko04350);; Focal adhesion (ko04510);; ECM-receptor interaction (ko04512);; Malaria (ko05144);; Proteoglycans in cancer (ko05205);; MicroRNAs in cancer (ko05206);; Bladder cancer (ko05219)	--	--	Thrombospondin C-terminal region;; Thrombospondin type 3 repeat;; Thrombospondin type 1 domain;; von Willebrand factor type C domain;; Calcium-binding EGF domain	Thrombospondin-1 (Precursor) GN=THBS1 OS=Bos taurus (Bovine) PE=2 SV=2	W	Extracellular structures	TPA: thrombospondin 1 precursor [Bos taurus]	biological process: cellular process (GO:0009987);; biological process: immune system process (GO:0002376);; biological process: single-organism process (GO:0044699);; biological process: metabolic process (GO:0008152);; biological process: developmental process (GO:0032502);; biological process: multicellular organismal process (GO:0032501);; biological process: biological regulation (GO:0065007…
gene5737	1584.37	41303	1952.88	51468	1772.03	46088	1280.22	32540	1471.78	37183	1576.2	38336	0.00620889	-0.342641	down	--	--	Molecular Function: structural molecule activity (GO:0005198);; Cellular Component: nucleus (GO:0005634);; Cellular Component: Golgi apparatus (GO:0005794);; Biological Process: regulation of translation (GO:0006417);; Cellular Component: keratin filament (GO:0045095);;	K07605|0|bta:535697|KRT7; keratin 7; K07605 type II keratin, basic (A)	--	--	--	Intermediate filament protein	Keratin, type II cytoskeletal 7 OS=Bos taurus (Bovine) PE=2 SV=1	Z	Cytoskeleton	keratin, type II cytoskeletal 7 [Bos taurus]	cellular component: organelle part (GO:0044422);; cellular component: macromolecular complex (GO:0032991);; cellular component: cell (GO:0005623);; cellular component: organelle (GO:0043226);; cellular component: cell part (GO:0044464);; molecular function: structural molecule activity (GO:0005198);; biological process: biological regulation (GO:0065007);;
gene21426	101.537	4128	115.982	4761	129.013	5171	85.3105	3382	97.6893	3800	96.6176	3748	0.00498404	-0.344384	down	--	--	Biological Process: neural tube closure (GO:0001843);; Molecular Function: actin binding (GO:0003779);; Molecular Function: profilin binding (GO:0005522);; Cellular Component: cytoplasm (GO:0005737);; Cellular Component: cytoskeleton (GO:0005856);; Cellular Component: focal adhesion (GO:0005925);; Biological Process: axon guidance (GO:0007411);; Biological Process: actin polymerization or depolym…	K06274|0|bta:514902|VASP; vasodilator-stimulated phosphoprotein; K06274 vasodilator-stimulated phosphoprotein (A)	Rap1 signaling pathway (ko04015);; cGMP-PKG signaling pathway (ko04022);; Focal adhesion (ko04510);; Platelet activation (ko04611);; Fc gamma R-mediated phagocytosis (ko04666);; Leukocyte transendothelial migration (ko04670)	[T]	Signal transduction mechanisms	WH1 domain;; VASP tetramerisation domain	Vasodilator-stimulated phosphoprotein GN=VASP OS=Bos taurus (Bovine) PE=2 SV=3	Z	Cytoskeleton	vasodilator-stimulated phosphoprotein [Bos taurus]	molecular function: binding (GO:0005488);; cellular component: cell (GO:0005623);; cellular component: organelle (GO:0043226);; cellular component: cell junction (GO:0030054);; cellular component: membrane part (GO:0044425);; cellular component: membrane (GO:0016020);; cellular component: cell part (GO:0044464);; biological process: developmental process (GO:0032502);; biological process: locomot…
gene17276	23.8556	3867	22.1238	3571	24.7203	3971	15.8755	2549	17.0512	2724	14.1925	2267	1.45e-07	-0.578414	down	--	--	Biological Process: establishment of cell polarity involved in ameboidal cell migration (GO:0003365);; Cellular Component: tight junction (GO:0005923);; Cellular Component: COP9 signalosome (GO:0008180);; Biological Process: Wnt signaling pathway (GO:0016055);; Cellular Component: apical plasma membrane (GO:0016324);; Cellular Component: lamellipodium (GO:0030027);; Cellular Component: cytoplasmi…	K06104|0|ssc:100513610|AMOTL1; angiomotin like 1; K06104 angiomotin like 1 (A)	Tight junction (ko04530)	--	--	Angiomotin C terminal	Angiomotin-like protein 1 GN=AMOTL1 OS=Bos taurus (Bovine) PE=3 SV=1	Z	Cytoskeleton	PREDICTED: angiomotin-like protein 1 isoform X3 [Bos taurus]	biological process: response to stimulus (GO:0050896);; biological process: single-organism process (GO:0044699);; biological process: cellular process (GO:0009987);; biological process: biological regulation (GO:0065007);; biological process: signaling (GO:0023052);; molecular function: binding (GO:0005488);; cellular component: cell part (GO:0044464);; cellular component: membrane (GO:0016020);…
gene25511	11.7872	1790	11.5957	1829	13.1982	1900	9.83811	1562	10.3257	1575	9.11487	1419	0.0308647	-0.257816	down	[KL]	Transcription;; Replication, recombination and repair	Molecular Function: DNA binding (GO:0003677);; Molecular Function: transcription cofactor activity (GO:0003712);; Molecular Function: helicase activity (GO:0004386);; Molecular Function: ATP binding (GO:0005524);; Cellular Component: nucleus (GO:0005634);; Molecular Function: protein kinase binding (GO:0019901);;	K10876|0|bta:784245|RAD54L2; RAD54-like 2 (S. cerevisiae); K10876 RAD54-like protein 2 [EC:3.6.4.12] (A)	--	[R]	General function prediction only	Helicase conserved C-terminal domain;; SNF2 family N-terminal domain;; SNF2 family N-terminal domain	Transcriptional regulator ATRX GN=ATRX OS=Pongo pygmaeus (Bornean orangutan) PE=2 SV=1	R	General function prediction only	PREDICTED: LOW QUALITY PROTEIN: helicase ARIP4 isoform X2 [Bos taurus]	cellular component: cell part (GO:0044464);; cellular component: cell (GO:0005623);; cellular component: organelle (GO:0043226);; molecular function: protein binding transcription factor activity (GO:0000988);; molecular function: catalytic activity (GO:0003824);; molecular function: binding (GO:0005488);; biological process: metabolic process (GO:0008152);; biological process: biological regulat…
gene17431	20.6973	2073	22.9215	2333	22.383	2219	18.5177	1786	16.1498	1533	17.3565	1596	0.000185286	-0.409885	down	--	--	Molecular Function: microtubule motor activity (GO:0003777);; Molecular Function: phospholipid binding (GO:0005543);; Cellular Component: kinesin complex (GO:0005871);; Biological Process: microtubule-based movement (GO:0007018);;	--	--	--	--	PH domain	--	Z	Cytoskeleton	PREDICTED: pleckstrin homology-like domain family B member 1 isoform X1 [Bos taurus]	biological process: metabolic process (GO:0008152);; biological process: cellular process (GO:0009987);; biological process: single-organism process (GO:0044699);; molecular function: catalytic activity (GO:0003824);; molecular function: binding (GO:0005488);; cellular component: cell part (GO:0044464);; cellular component: organelle part (GO:0044422);; cellular component: macromolecular complex …
gene3974	16.131	814	17.249	854	16.8271	849	12.7966	648	13.2339	677	13.6652	690	0.00954065	-0.303134	down	[Z]	Cytoskeleton	Cellular Component: kinetochore (GO:0000776);; Molecular Function: microtubule motor activity (GO:0003777);; Molecular Function: ATP binding (GO:0005524);; Cellular Component: kinesin complex (GO:0005871);; Cellular Component: microtubule (GO:0005874);; Biological Process: microtubule-based movement (GO:0007018);; Biological Process: microtubule depolymerization (GO:0007019);; Biological Process:…	K10393|0|bta:533161|KIF2C; kinesin family member 2C; K10393 kinesin family member 2/24 (A)	--	[Z]	Cytoskeleton	Kinesin motor domain	Kinesin-like protein KIF2C GN=KIF2C OS=Macaca fascicularis (Crab-eating macaque) PE=2 SV=1	Z	Cytoskeleton	kinesin-like protein KIF2C [Bos taurus]	cellular component: cell (GO:0005623);; cellular component: organelle (GO:0043226);; cellular component: organelle part (GO:0044422);; cellular component: macromolecular complex (GO:0032991);; cellular component: cell part (GO:0044464);; molecular function: binding (GO:0005488);; molecular function: catalytic activity (GO:0003824);; biological process: cellular component organization or biogenesi…
gene13373	15.5291	679	16.0809	722	15.9271	681	11.7996	505	10.0509	418	12.0002	489	4.18e-06	-0.5408	down	--	--	Biological Process: chondrocyte differentiation (GO:0002062);; Molecular Function: DNA binding (GO:0003677);; Molecular Function: chromatin binding (GO:0003682);; Cellular Component: transcription factor complex (GO:0005667);; Cellular Component: nucleolus (GO:0005730);; Molecular Function: transcription factor binding (GO:0008134);; Biological Process: positive regulation of histone acetylation …	--	--	[K]	Transcription	ARID/BRIGHT DNA binding domain	AT-rich interactive domain-containing protein 5A GN=ARID5A OS=Bos taurus (Bovine) PE=2 SV=1	K	Transcription	AT-rich interactive domain-containing protein 5A [Bos taurus]	biological process: developmental process (GO:0032502);; biological process: single-organism process (GO:0044699);; biological process: cellular process (GO:0009987);; biological process: biological regulation (GO:0065007);; molecular function: binding (GO:0005488);; cellular component: cell part (GO:0044464);; cellular component: organelle part (GO:0044422);; cellular component: macromolecular c…
gene2706	12.7264	616	16.7752	804	15.5041	783	10.2373	512	13.0795	549	10.7031	504	0.000510626	-0.470987	down	--	--	Cellular Component: cell-cell junction (GO:0005911);; Biological Process: homophilic cell adhesion via plasma membrane adhesion molecules (GO:0007156);; Biological Process: heterophilic cell-cell adhesion via plasma membrane cell adhesion molecules (GO:0007157);; Biological Process: protein localization (GO:0008104);; Cellular Component: integral component of membrane (GO:0016021);; Molecular Fun…	K06780|0|ptr:457426|CADM3; cell adhesion molecule 3; K06780 cell adhesion molecule 3 (A)	Cell adhesion molecules (CAMs) (ko04514)	--	--	Immunoglobulin domain;; Immunoglobulin I-set domain;; CD80-like C2-set immunoglobulin domain;; Immunoglobulin domain;; Immunoglobulin domain;; Immunoglobulin V-set domain;; Immunoglobulin C1-set domain	Poliovirus receptor homolog (Precursor) GN=PVR OS=Chlorocebus aethiops (Green monkey) PE=2 SV=1	T	Signal transduction mechanisms	PREDICTED: cell adhesion molecule 3 isoform X1 [Bos taurus]	cellular component: membrane part (GO:0044425);; cellular component: cell junction (GO:0030054);; cellular component: membrane (GO:0016020);; molecular function: binding (GO:0005488);; biological process: localization (GO:0051179);; biological process: biological adhesion (GO:0022610);;
gene8742	22.0957	2603	25.0521	2995	25.1289	2956	18.7835	2166	20.4782	2324	19.8019	2185	0.00213638	-0.338804	down	--	--	Molecular Function: guanyl-nucleotide exchange factor activity (GO:0005085);; Biological Process: small GTPase mediated signal transduction (GO:0007264);;	--	--	[T]	Signal transduction mechanisms	Dedicator of cytokinesis;; C2 domain in Dock180 and Zizimin proteins;; Domain of unknown function (DUF3398)	--	T	Signal transduction mechanisms	TPA: dedicator of cytokinesis 6 [Bos taurus]	molecular function: guanyl-nucleotide exchange factor activity (GO:0005085);; biological process: signaling (GO:0023052);; biological process: cellular process (GO:0009987);; biological process: biological regulation (GO:0065007);; biological process: response to stimulus (GO:0050896);; biological process: single-organism process (GO:0044699);;
gene2171	8.38599	519	8.58141	545	9.47583	567	8.0403	450	6.67968	410	6.77788	410	0.0116923	-0.336885	down	--	--	Cellular Component: intracellular (GO:0005622);; Molecular Function: zinc ion binding (GO:0008270);;	K12030|0|bta:516886|TRIM62; tripartite motif containing 62; K12030 tripartite motif-containing protein 62 (A)	--	[O]	Posttranslational modification, protein turnover, chaperones	SPRY domain;; SPRY-associated domain;; zinc finger of C3HC4-type, RING;; Zinc finger, C3HC4 type (RING finger);; Zinc finger, C3HC4 type (RING finger);; Ring finger domain;; B-box zinc finger	E3 ubiquitin-protein ligase TRIM39 GN=TRIM39 OS=Pan troglodytes (Chimpanzee) PE=3 SV=1	O	Posttranslational modification, protein turnover, chaperones	E3 ubiquitin-protein ligase TRIM62 [Bos taurus]	molecular function: binding (GO:0005488);; cellular component: cell part (GO:0044464);; cellular component: cell (GO:0005623);;
gene25115	63.0283	2083	60.5436	2016	55.9274	1851	48.9793	1603	49.2755	1572	51.2051	1657	0.0151567	-0.28245	down	--	--	Cellular Component: endoplasmic reticulum (GO:0005783);; Biological Process: spermatogenesis (GO:0007283);; Biological Process: peptidyl-proline hydroxylation to 3-hydroxy-L-proline (GO:0018400);;	--	--	[S]	Function unknown	--	--	S	Function unknown	cartilage-associated protein precursor [Bos taurus]	biological process: reproduction (GO:0000003);; biological process: metabolic process (GO:0008152);; biological process: reproductive process (GO:0022414);; biological process: cellular process (GO:0009987);; biological process: multi-organism process (GO:0051704);; biological process: single-organism process (GO:0044699);; biological process: multicellular organismal process (GO:0032501);; cellu…
gene28901	22.8057	6272	25.4518	6654	25.4851	6774	19.2407	5234	20.3394	5543	18.208	4629	0.00490722	-0.33528	down	--	--	--	K17582|0|bta:513220|MKI67; marker of proliferation Ki-67; K17582 antigen KI-67 (A)	--	--	--	K167R (NUC007) repeat;; Protein phosphatase 1 binding	Cell division cycle-associated protein 2 GN=CDCA2 OS=Bos taurus (Bovine) PE=2 SV=1	R	General function prediction only	PREDICTED: antigen KI-67 isoform X1 [Bos taurus]	--
gene8787	12.0651	869	13.1381	969	12.5291	889	10.1052	699	11.1716	755	12.1623	792	0.0440469	-0.26324	down	[R]	General function prediction only	Molecular Function: Rab GTPase activator activity (GO:0005097);; Biological Process: positive regulation of Rab GTPase activity (GO:0032851);;	--	--	[R]	General function prediction only	Rab-GTPase-TBC domain	Rab GTPase-activating protein 1 OS=Pongo abelii (Sumatran orangutan) PE=2 SV=1	R	General function prediction only	EVI5-like protein [Bos taurus]	molecular function: enzyme regulator activity (GO:0030234);; biological process: biological regulation (GO:0065007);;
gene17533	1018.81	9861	1262.61	12137	1123.03	10720	571.421	5429	863.652	8276	778.833	7384	6.59e-05	-0.614837	down	--	--	Biological Process: vasodilation of artery involved in baroreceptor response to increased systemic arterial blood pressure (GO:0001984);; Biological Process: regulation of heart rate (GO:0002027);; Biological Process: monocyte chemotaxis (GO:0002548);; Molecular Function: hormone activity (GO:0005179);; Cellular Component: extracellular space (GO:0005615);; Cellular Component: cytoplasm (GO:00057…	K12332|1.27929e-85|bta:514876|CT, CALCA; calcitonin; K12332 calcitonin (A)	--	--	--	Calcitonin / CGRP / IAPP family	Calcitonin (Precursor) GN=CALCA OS=Ovis aries (Sheep) PE=1 SV=2	T	Signal transduction mechanisms	calcitonin precursor [Bos taurus]	biological process: localization (GO:0051179);; biological process: reproductive process (GO:0022414);; biological process: multicellular organismal process (GO:0032501);; biological process: response to stimulus (GO:0050896);; biological process: biological regulation (GO:0065007);; biological process: signaling (GO:0023052);; biological process: locomotion (GO:0040011);; biological process: sin…
gene4843	51.1005	1714	42.6214	1392	45.3678	1536	29.4384	1039	36.5528	1305	31.1237	1184	0.00838431	-0.379086	down	--	--	Molecular Function: 1-phosphatidylinositol binding (GO:0005545);; Cellular Component: nucleus (GO:0005634);; Cellular Component: endoplasmic reticulum (GO:0005783);; Cellular Component: centrosome (GO:0005813);; Biological Process: endosome organization (GO:0007032);; Biological Process: cell communication (GO:0007154);; Biological Process: protein transport (GO:0015031);; Biological Process: ost…	K17924|8.9536e-112|phd:102338118|SNX10; sorting nexin 10; K17924 sorting nexin-10/11 (A)	--	[U]	Intracellular trafficking, secretion, and vesicular transport	PX domain	Sorting nexin-10 GN=SNX10 OS=Bos taurus (Bovine) PE=2 SV=1	U	Intracellular trafficking, secretion, and vesicular transport	sorting nexin-10 [Bos taurus]	cellular component: membrane (GO:0016020);; cellular component: cell part (GO:0044464);; cellular component: cell (GO:0005623);; cellular component: organelle (GO:0043226);; cellular component: organelle part (GO:0044422);; cellular component: membrane part (GO:0044425);; molecular function: binding (GO:0005488);; biological process: localization (GO:0051179);; biological process: developmental p…
gene16187	17.4313	612	19.861	705	17.9545	633	13.5854	472	15.6956	542	15.3084	524	0.0163817	-0.326111	down	--	--	Cellular Component: spindle pole (GO:0000922);; Cellular Component: cytoplasm (GO:0005737);; Biological Process: mitotic nuclear division (GO:0007067);; Biological Process: cell division (GO:0051301);;	K16805|0|bta:508561|FAM83D; family with sequence similarity 83, member D; K16805 protein FAM83D (A)	--	--	--	Protein of unknown function (DUF1669);; PLD-like domain	Protein FAM83D GN=FAM83D OS=Bos taurus (Bovine) PE=2 SV=1	S	Function unknown	TPA: Protein FAM83D [Bos taurus]	cellular component: cell part (GO:0044464);; cellular component: cell (GO:0005623);; cellular component: organelle (GO:0043226);; cellular component: organelle part (GO:0044422);; biological process: cellular component organization or biogenesis (GO:0071840);; biological process: single-organism process (GO:0044699);; biological process: cellular process (GO:0009987);;
gene25038	2174.27	6517	2694.8	8234	2527.07	7195	1441.55	4153	1876.33	5254	1838	5108	2.97e-06	-0.577523	down	--	--	Molecular Function: AT DNA binding (GO:0003680);; Cellular Component: cytoplasm (GO:0005737);; Molecular Function: zinc ion binding (GO:0008270);; Molecular Function: DNA binding, bending (GO:0008301);; Biological Process: intrinsic apoptotic signaling pathway in response to DNA damage (GO:0008630);; Biological Process: response to zinc ion (GO:0010043);; Molecular Function: peptide binding (GO:0…	--	--	[TZ]	Signal transduction mechanisms;; Cytoskeleton	LIM domain	Cysteine-rich protein 1 GN=CRIP1 OS=Bos taurus (Bovine) PE=3 SV=3	T	Signal transduction mechanisms	cysteine-rich protein 1 [Bos taurus]	biological process: cellular process (GO:0009987);; biological process: biological regulation (GO:0065007);; biological process: response to stimulus (GO:0050896);; biological process: single-organism process (GO:0044699);; biological process: signaling (GO:0023052);; cellular component: cell part (GO:0044464);; cellular component: cell (GO:0005623);; molecular function: binding (GO:0005488);;
gene29075	3.57112	213	5.93038	258	3.99249	192	2.49935	133	2.67021	182	3.25488	148	0.0235829	-0.50328	down	--	--	Molecular Function: metal ion binding (GO:0046872);;	--	--	[T]	Signal transduction mechanisms	Sorbin homologous domain	--	T	Signal transduction mechanisms	sorbin and SH3 domain-containing protein 2 [Bos taurus]	molecular function: binding (GO:0005488);;
gene24224	16.9805	1509	19.017	1716	20.794	1843	11.4286	1000	15.9388	1381	13.0384	1111	0.000229182	-0.519545	down	[P]	Inorganic ion transport and metabolism	Molecular Function: magnesium ion binding (GO:0000287);; Molecular Function: phospholipid-translocating ATPase activity (GO:0004012);; Molecular Function: ATP binding (GO:0005524);; Cellular Component: endoplasmic reticulum (GO:0005783);; Biological Process: cation transport (GO:0006812);; Biological Process: phospholipid transport (GO:0015914);; Cellular Component: integral component of membrane…	K01530|0|bom:102283926|ATP10A; ATPase, class V, type 10A; K01530 phospholipid-translocating ATPase [EC:3.6.3.1] (A)	--	[R]	General function prediction only	haloacid dehalogenase-like hydrolase;; haloacid dehalogenase-like hydrolase;; E1-E2 ATPase;; Putative hydrolase of sodium-potassium ATPase alpha subunit;; haloacid dehalogenase-like hydrolase	Probable phospholipid-transporting ATPase VD (Fragment) GN=ATP10D OS=Macaca fascicularis (Crab-eating macaque) PE=2 SV=1	P	Inorganic ion transport and metabolism	PREDICTED: LOW QUALITY PROTEIN: probable phospholipid-transporting ATPase VA, partial [Bos mutus]	biological process: metabolic process (GO:0008152);; biological process: localization (GO:0051179);; biological process: cellular process (GO:0009987);; biological process: single-organism process (GO:0044699);; cellular component: membrane part (GO:0044425);; cellular component: organelle (GO:0043226);; cellular component: cell (GO:0005623);; cellular component: cell part (GO:0044464);; cellular…
gene1344	0.732896	86	0.660613	76	0.746866	85	0.312099	36	0.531611	61	0.502741	56	0.0205494	-0.67506	down	--	--	Biological Process: skeletal system development (GO:0001501);; Molecular Function: extracellular matrix structural constituent (GO:0005201);; Cellular Component: collagen type V trimer (GO:0005588);; Biological Process: collagen fibril organization (GO:0030199);; Biological Process: skin development (GO:0043588);; Molecular Function: SMAD binding (GO:0046332);; Biological Process: eye morphogenes…	K06236|0|bom:102279037|COL5A2; collagen, type V, alpha 2; K06236 collagen, type I/II/III/V/XI/XXIV/XXVII, alpha (A)	PI3K-Akt signaling pathway (ko04151);; Focal adhesion (ko04510);; ECM-receptor interaction (ko04512);; Platelet activation (ko04611);; Protein digestion and absorption (ko04974);; Amoebiasis (ko05146)	[W]	Extracellular structures	Collagen triple helix repeat (20 copies);; Fibrillar collagen C-terminal domain;; von Willebrand factor type C domain	Collagen alpha-1(II) chain (Precursor) GN=COL2A1 OS=Bos taurus (Bovine) PE=1 SV=4	W	Extracellular structures	PREDICTED: collagen alpha-2(V) chain isoform X3 [Bos taurus]	biological process: developmental process (GO:0032502);; biological process: cellular process (GO:0009987);; biological process: response to stimulus (GO:0050896);; biological process: cellular component organization or biogenesis (GO:0071840);; biological process: single-organism process (GO:0044699);; biological process: multicellular organismal process (GO:0032501);; cellular component: extrac…
gene14910	3.21308	902	3.67911	1009	3.52089	983	1.87565	531	3.26762	921	2.23272	625	0.0306482	-0.461965	down	--	--	Molecular Function: ATP binding (GO:0005524);; Cellular Component: nucleus (GO:0005634);; Cellular Component: mitochondrion (GO:0005739);; Molecular Function: Hsp70 protein binding (GO:0030544);; Molecular Function: chaperone binding (GO:0051087);; Molecular Function: proteasome binding (GO:0070628);; Biological Process: negative regulation of inclusion body assembly (GO:0090084);;	K17592|0|bta:539378|SACS; sacsin molecular chaperone; K17592 sacsin (A)	--	--	--	HEPN domain;; Ubiquitin family;; Histidine kinase-, DNA gyrase B-, and HSP90-like ATPase	--	O	Posttranslational modification, protein turnover, chaperones	PREDICTED: sacsin isoform X1 [Bos taurus]	cellular component: cell (GO:0005623);; cellular component: organelle (GO:0043226);; cellular component: cell part (GO:0044464);; molecular function: binding (GO:0005488);; biological process: biological regulation (GO:0065007);;
gene9136	30.4831	1558	38.1033	1963	33.6134	1681	24.3998	1210	26.9354	1320	26.0687	1259	0.000140804	-0.438074	down	--	--	Molecular Function: actin binding (GO:0003779);; Cellular Component: plasma membrane (GO:0005886);; Cellular Component: gap junction (GO:0005921);; Biological Process: actin filament organization (GO:0007015);; Biological Process: cell communication by chemical coupling (GO:0010643);; Biological Process: cell communication by electrical coupling (GO:0010644);; Cellular Component: actin cytoskelet…	--	--	[Z]	Cytoskeleton	Cofilin/tropomyosin-type actin-binding protein	Drebrin-like protein GN=DBNL OS=Bos taurus (Bovine) PE=2 SV=1	Z	Cytoskeleton	PREDICTED: drebrin isoform X1 [Bos taurus]	biological process: multicellular organismal process (GO:0032501);; biological process: cellular component organization or biogenesis (GO:0071840);; biological process: single-organism process (GO:0044699);; biological process: cellular process (GO:0009987);; biological process: biological regulation (GO:0065007);; biological process: developmental process (GO:0032502);; biological process: local…
gene21429	44.585	1820	47.6225	1929	46.9033	1868	31.6687	1249	37.9938	1488	37.9785	1460	0.000218763	-0.402966	down	[R]	General function prediction only	Molecular Function: catalytic activity (GO:0003824);; Biological Process: metabolic process (GO:0008152);; Cellular Component: intracellular membrane-bounded organelle (GO:0043231);;	K18595|0|bta:512380|EML2; echinoderm microtubule associated protein like 2; K18595 echinoderm microtubule-associated protein-like 1/2 (A)	--	[S]	Function unknown	HELP motif;; WD domain, G-beta repeat	F-box-like/WD repeat-containing protein TBL1X GN=TBL1X OS=Macaca fascicularis (Crab-eating macaque) PE=2 SV=1	S	Function unknown	PREDICTED: echinoderm microtubule-associated protein-like 2 isoform X5 [Bos taurus]	molecular function: catalytic activity (GO:0003824);; cellular component: cell part (GO:0044464);; cellular component: cell (GO:0005623);; cellular component: organelle (GO:0043226);; biological process: metabolic process (GO:0008152);;
gene3283	12.5534	539	8.89062	370	9.93428	424	5.44384	245	6.41067	293	6.50132	315	0.000713652	-0.629086	down	--	--	Cellular Component: integral component of membrane (GO:0016021);;	K17354|5.76872e-152|bta:539001|TSPAN2; tetraspanin 2; K17354 tetraspanin-2 (A)	--	[R]	General function prediction only	Tetraspanin family	CD9 antigen GN=CD9 OS=Bos taurus (Bovine) PE=2 SV=2	R	General function prediction only	tetraspanin-2 [Bos taurus]	cellular component: membrane (GO:0016020);; cellular component: membrane part (GO:0044425);;
gene22723	9.22455	820	8.92499	786	10.0802	863	6.97059	596	7.14776	591	8.0515	664	0.000710653	-0.395603	down	--	--	Biological Process: negative regulation of transcription from RNA polymerase II promoter (GO:0000122);; Molecular Function: RNA polymerase II core promoter proximal region sequence-specific DNA binding (GO:0000978);; Molecular Function: protein binding transcription factor activity (GO:0000988);; Molecular Function: signal transducer activity (GO:0004871);; Cellular Component: nucleus (GO:0005634…	K02633|0|bta:516318|PER1, Rigui-like; period circadian clock 1; K02633 period circadian protein (A)	Circadian rhythm (ko04710);; Circadian entrainment (ko04713);; Herpes simplex infection (ko05168)	[T]	Signal transduction mechanisms	Period protein 2/3C-terminal region;; PAS domain;; PAS fold;; PAS fold	Aryl hydrocarbon receptor nuclear translocator-like protein 1 GN=ARNTL OS=Pongo abelii (Sumatran orangutan) PE=2 SV=1	T	Signal transduction mechanisms	PREDICTED: period circadian protein homolog 1 isoform X1 [Bos taurus]	cellular component: cell (GO:0005623);; cellular component: organelle (GO:0043226);; cellular component: cell part (GO:0044464);; molecular function: binding (GO:0005488);; molecular function: protein binding transcription factor activity (GO:0000988);; molecular function: molecular transducer activity (GO:0060089);; biological process: response to stimulus (GO:0050896);; biological process: sing…
gene20656	1291.52	16522	1571.19	20267	1440.17	18128	930.502	11598	1177.23	14405	1265.31	15163	0.00356138	-0.397356	down	[J]	Translation, ribosomal structure and biogenesis	Molecular Function: structural constituent of ribosome (GO:0003735);; Biological Process: translation (GO:0006412);; Cellular Component: cytosolic large ribosomal subunit (GO:0022625);;	K02873|6.03163e-130|bta:508221|RPL13; ribosomal protein L13 (EC:3.6.5.3); K02873 large subunit ribosomal protein L13e (A)	Ribosome (ko03010)	[J]	Translation, ribosomal structure and biogenesis	Ribosomal protein L13e	60S ribosomal protein L13 GN=RPL13 OS=Bos taurus (Bovine) PE=2 SV=3	J	Translation, ribosomal structure and biogenesis	60S ribosomal protein L13 [Bos taurus]	molecular function: structural molecule activity (GO:0005198);; cellular component: macromolecular complex (GO:0032991);; cellular component: organelle part (GO:0044422);; cellular component: organelle (GO:0043226);; cellular component: cell (GO:0005623);; cellular component: cell part (GO:0044464);; biological process: metabolic process (GO:0008152);; biological process: cellular process (GO:000…
gene13291	30.5409	2477	31.3557	2617	32.5783	2645	21.349	1706	26.8602	2082	22.1227	1721	3.76e-05	-0.471617	down	[T]	Signal transduction mechanisms	Molecular Function: protein tyrosine phosphatase activity (GO:0004725);; Cellular Component: cytoskeleton (GO:0005856);; Biological Process: peptidyl-tyrosine dephosphorylation (GO:0035335);;	K18025|0|bta:520178|PTPN21; protein tyrosine phosphatase, non-receptor type 21; K18025 tyrosine-protein phosphatase non-receptor type 14/21 [EC:3.1.3.48] (A)	--	[T]	Signal transduction mechanisms	Protein-tyrosine phosphatase;; FERM central domain;; FERM N-terminal domain;; FERM C-terminal PH-like domain	Receptor-type tyrosine-protein phosphatase F (Precursor) GN=PTPRF OS=Bos taurus (Bovine) PE=2 SV=1	T	Signal transduction mechanisms	PREDICTED: tyrosine-protein phosphatase non-receptor type 21 isoform X2 [Bos taurus]	molecular function: catalytic activity (GO:0003824);; cellular component: cell part (GO:0044464);; cellular component: cell (GO:0005623);; cellular component: organelle (GO:0043226);; biological process: metabolic process (GO:0008152);; biological process: cellular process (GO:0009987);;
gene14969	3.10855	252	3.65352	230	3.30607	219	2.07964	146	2.40352	177	1.69301	139	0.000931137	-0.587027	down	[R]	General function prediction only	Biological Process: negative regulation of transcription from RNA polymerase II promoter (GO:0000122);; Molecular Function: DNA binding (GO:0003677);; Molecular Function: sequence-specific DNA binding transcription factor activity (GO:0003700);; Biological Process: positive regulation of transcription from RNA polymerase II promoter (GO:0045944);; Molecular Function: metal ion binding (GO:0046872…	K09205|0|bta:100140477|KLF12; Kruppel-like factor 12; K09205 krueppel-like factor 8/12 (A)	--	[R]	General function prediction only	Zinc finger, C2H2 type;; Zinc-finger double domain;; C2H2-type zinc finger	Krueppel-like factor 17 GN=KLF17 OS=Sus scrofa (Pig) PE=2 SV=1	K	Transcription	PREDICTED: Krueppel-like factor 12 [Elephantulus edwardii]	molecular function: nucleic acid binding transcription factor activity (GO:0001071);; molecular function: binding (GO:0005488);; biological process: biological regulation (GO:0065007);;
gene10524	74.9698	1416	85.5559	1633	86.616	1619	60.1932	1116	69.6443	1281	70.3925	1279	0.00611343	-0.326809	down	[M]	Cell wall/membrane/envelope biogenesis	Cellular Component: cytosol (GO:0005829);; Biological Process: carbohydrate biosynthetic process (GO:0016051);; Molecular Function: N-acylneuraminate-9-phosphate synthase activity (GO:0047444);;	K05304|0|bta:540602|NANS; N-acetylneuraminic acid synthase; K05304 sialic acid synthase [EC:2.5.1.56 2.5.1.57] (A)	Amino sugar and nucleotide sugar metabolism (ko00520)	--	--	NeuB family;; SAF domain	--	H	Coenzyme transport and metabolism	sialic acid synthase [Bos taurus]	molecular function: catalytic activity (GO:0003824);; cellular component: cell part (GO:0044464);; cellular component: cell (GO:0005623);; biological process: metabolic process (GO:0008152);; biological process: single-organism process (GO:0044699);;
gene13090	58.6178	1281	49.9657	1071	58.9162	1266	39.7193	866	40.9265	893	43.3597	948	0.00116335	-0.400991	down	[E]	Amino acid transport and metabolism	Biological Process: urea cycle (GO:0000050);; Biological Process: ureteric bud development (GO:0001657);; Molecular Function: arginase activity (GO:0004053);; Cellular Component: mitochondrion (GO:0005739);; Biological Process: arginine metabolic process (GO:0006525);; Biological Process: striated muscle contraction (GO:0006941);; Molecular Function: metal ion binding (GO:0046872);;	K01476|0|bom:102286322|ARG2; arginase 2; K01476 arginase [EC:3.5.3.1] (A)	Arginine and proline metabolism (ko00330);; Biosynthesis of amino acids (ko01230);; Amoebiasis (ko05146)	[E]	Amino acid transport and metabolism	Arginase family	Arginase-2, mitochondrial (Precursor) GN=ARG2 OS=Bos taurus (Bovine) PE=2 SV=1	E	Amino acid transport and metabolism	TPA: arginase 2 precursor [Bos taurus]	biological process: single-organism process (GO:0044699);; biological process: cellular process (GO:0009987);; biological process: multicellular organismal process (GO:0032501);; biological process: developmental process (GO:0032502);; biological process: metabolic process (GO:0008152);; cellular component: cell part (GO:0044464);; cellular component: organelle (GO:0043226);; cellular component: …
gene25716	3.54021	280	4.40233	359	4.02895	318	2.53883	193	3.02307	225	2.99569	216	0.000181257	-0.575871	down	--	--	Cellular Component: nucleus (GO:0005634);; Molecular Function: TBP-class protein binding (GO:0017025);;	--	--	[R]	General function prediction only	TATA-binding protein interacting (TIP20);; HEAT repeats;; HEAT repeat;; HEAT-like repeat;; non-SMC mitotic condensation complex subunit 1;; Adaptin N terminal region	Cullin-associated NEDD8-dissociated protein 1 GN=CAND1 OS=Bos taurus (Bovine) PE=2 SV=1	R	General function prediction only	cullin-associated NEDD8-dissociated protein 2 [Bos taurus]	cellular component: organelle (GO:0043226);; cellular component: cell (GO:0005623);; cellular component: cell part (GO:0044464);; molecular function: binding (GO:0005488);;
gene20317	134.289	1084	151.686	1247	143.823	1149	113.059	881	114.133	874	139.433	1049	0.0265879	-0.292759	down	--	--	Cellular Component: nucleus (GO:0005634);; Cellular Component: endoplasmic reticulum (GO:0005783);; Cellular Component: Golgi apparatus (GO:0005794);;	--	--	--	--	Sep15/SelM redox domain	--	R	General function prediction only	PREDICTED: LOW QUALITY PROTEIN: selenoprotein M-like [Bubalus bubalis]	cellular component: cell (GO:0005623);; cellular component: organelle (GO:0043226);; cellular component: cell part (GO:0044464);;
gene26904	149.946	4238	219.386	6439	159.618	4576	93.3836	2686	149.76	4131	130.589	3505	0.00733879	-0.542731	down	[Z]	Cytoskeleton	Biological Process: neuron migration (GO:0001764);; Molecular Function: GTPase activity (GO:0003924);; Molecular Function: structural constituent of cytoskeleton (GO:0005200);; Molecular Function: protein binding (GO:0005515);; Molecular Function: GTP binding (GO:0005525);; Cellular Component: cytoplasm (GO:0005737);; Cellular Component: microtubule (GO:0005874);; Cellular Component: plasma membr…	K07375|0|rno:498736|Tubb2a; tubulin, beta 2A class IIa; K07375 tubulin beta (A)	Phagosome (ko04145);; Gap junction (ko04540)	[Z]	Cytoskeleton	Tubulin/FtsZ family, GTPase domain;; Tubulin C-terminal domain;; Misato Segment II tubulin-like domain	Tubulin beta-2A chain GN=TUBB2A OS=Macaca fascicularis (Crab-eating macaque) PE=2 SV=1	Z	Cytoskeleton	PREDICTED: tubulin beta-2A chain isoform 2 [Trichechus manatus latirostris]	molecular function: structural molecule activity (GO:0005198);; molecular function: catalytic activity (GO:0003824);; molecular function: binding (GO:0005488);; cellular component: macromolecular complex (GO:0032991);; cellular component: organelle part (GO:0044422);; cellular component: organelle (GO:0043226);; cellular component: cell (GO:0005623);; cellular component: cell part (GO:0044464);; …
gene12711	8.16521	1442	5.77454	986	7.16221	1246	5.21901	929	5.37526	973	4.53537	831	0.0210692	-0.409286	down	--	--	--	K16476|0|bom:102267778|NIN; ninein (GSK3B interacting protein); K16476 ninein (A)	--	--	--	EF-hand domain pair	--	Z	Cytoskeleton	PREDICTED: ninein isoform X1 [Bubalus bubalis]	--
gene26291	15.7422	415	19.7198	518	18.1603	471	12.363	321	15.3247	393	14.9597	383	0.0410876	-0.338775	down	[KL]	Transcription;; Replication, recombination and repair	Cellular Component: core TFIIH complex (GO:0000439);; Molecular Function: ATP-dependent DNA helicase activity (GO:0004003);; Cellular Component: holo TFIIH complex (GO:0005675);; Biological Process: nucleotide-excision repair (GO:0006289);; Biological Process: transcription from RNA polymerase II promoter (GO:0006366);; Biological Process: protein phosphorylation (GO:0006468);; Molecular Function…	K03144|0|bta:100137723|GTF2H4; general transcription factor IIH, polypeptide 4, 52kDa; K03144 transcription initiation factor TFIIH subunit 4 (A)	Basal transcription factors (ko03022);; Nucleotide excision repair (ko03420);; Viral carcinogenesis (ko05203)	[KL]	Transcription;; Replication, recombination and repair	Transcription factor Tfb2	General transcription factor IIH subunit 4 GN=GTF2H4 OS=Pan troglodytes (Chimpanzee) PE=3 SV=1	K	Transcription	general transcription factor IIH subunit 4 [Bos taurus]	cellular component: organelle part (GO:0044422);; cellular component: membrane-enclosed lumen (GO:0031974);; cellular component: macromolecular complex (GO:0032991);; cellular component: cell (GO:0005623);; cellular component: organelle (GO:0043226);; cellular component: cell part (GO:0044464);; molecular function: catalytic activity (GO:0003824);; biological process: single-organism process (GO:…
gene17398	279.715	4674	442.357	7427	385.222	6328	198.448	3207	302.699	4862	284.248	4454	0.00848846	-0.536436	down	--	--	Molecular Function: actin binding (GO:0003779);; Cellular Component: cytoplasm (GO:0005737);; Biological Process: muscle organ development (GO:0007517);;	--	--	[Z]	Cytoskeleton	Calponin family repeat;; Calponin homology (CH) domain	Transgelin GN=TAGLN OS=Bos taurus (Bovine) PE=1 SV=4	Z	Cytoskeleton	transgelin [Bos taurus]	biological process: single-organism process (GO:0044699);; biological process: multicellular organismal process (GO:0032501);; biological process: developmental process (GO:0032502);; cellular component: cell part (GO:0044464);; cellular component: cell (GO:0005623);; molecular function: binding (GO:0005488);;
gene30633	44.4837	1060	54.3499	1372	46.7587	1145	41.5428	897	42.5804	912	47.6383	1054	0.0409513	-0.302379	down	--	--	Cellular Component: extracellular region (GO:0005576);;	--	--	--	--	DJ-1/PfpI family	Parkinson disease 7 domain-containing protein 1 (Precursor) GN=PDDC1 OS=Bos taurus (Bovine) PE=2 SV=1	S	Function unknown	PREDICTED: Parkinson disease 7 domain-containing protein 1 isoform X1 [Bos taurus]	cellular component: extracellular region (GO:0005576);;
gene8899	14.4387	864	10.3567	772	11.6716	789	8.81292	496	7.16202	469	8.80886	481	1.94e-11	-0.727346	down	--	--	Cellular Component: plasma membrane (GO:0005886);;	--	--	--	--	Perilipin family	Perilipin-3 GN=PLIN3 OS=Pongo abelii (Sumatran orangutan) PE=2 SV=1	R	General function prediction only	TPA: perilipin 4 [Bos taurus]	cellular component: cell (GO:0005623);; cellular component: membrane (GO:0016020);; cellular component: cell part (GO:0044464);;
gene25039	7.87846	419	9.08961	505	8.92669	468	7.18835	361	7.01364	342	6.65011	315	0.00213638	-0.432324	down	--	--	--	--	--	--	--	Domain of unknown function (DUF4510);; Domain of unknown function (DUF4509)	--	S	Function unknown	PREDICTED: uncharacterized protein C14orf80 homolog isoform X1 [Bos taurus]	--
gene27543	14.9189	1052	17.155	1216	16.1974	1126	11.9373	821	13.2713	901	13.9605	934	0.00421937	-0.336731	down	--	--	Biological Process: re-entry into mitotic cell cycle (GO:0000320);; Biological Process: placenta development (GO:0001890);; Cellular Component: nucleus (GO:0005634);; Cellular Component: centriole (GO:0005814);; Biological Process: mitotic nuclear division (GO:0007067);; Biological Process: negative regulation of centrosome duplication (GO:0010826);; Biological Process: protein ubiquitination (GO…	K10289|0|bta:505200|CCNF; cyclin F; K10289 F-box protein 1 (cyclin F) (A)	--	[D]	Cell cycle control, cell division, chromosome partitioning	Cyclin, N-terminal domain;; Cyclin, C-terminal domain;; F-box domain	Cyclin-F GN=CCNF OS=Bos taurus (Bovine) PE=2 SV=1	D	Cell cycle control, cell division, chromosome partitioning	cyclin-F [Bos taurus]	biological process: developmental process (GO:0032502);; biological process: metabolic process (GO:0008152);; biological process: single-organism process (GO:0044699);; biological process: cellular process (GO:0009987);; biological process: reproductive process (GO:0022414);; biological process: multicellular organismal process (GO:0032501);; biological process: cellular component organization or…
gene2098	5.34274	639	7.14077	751	6.10943	700	4.74633	525	5.02735	617	4.07105	504	0.0269418	-0.328129	down	--	--	Molecular Function: extracellular matrix structural constituent (GO:0005201);; Cellular Component: collagen type IV trimer (GO:0005587);; Biological Process: apoptotic process (GO:0006917);; Biological Process: activation of cysteine-type endopeptidase activity involved in apoptotic process (GO:0006919);; Biological Process: cell adhesion (GO:0007155);; Biological Process: cell surface receptor s…	K06237|0|bta:317711|COL4A3; collagen, type IV, alpha 3 (Goodpasture antigen); K06237 collagen, type IV, alpha (A)	PI3K-Akt signaling pathway (ko04151);; Focal adhesion (ko04510);; ECM-receptor interaction (ko04512);; Protein digestion and absorption (ko04974);; Amoebiasis (ko05146);; Pathways in cancer (ko05200);; Small cell lung cancer (ko05222)	[W]	Extracellular structures	Collagen triple helix repeat (20 copies);; C-terminal tandem repeated domain in type 4 procollagen	Collagen alpha-3(IV) chain (Fragment) GN=COL4A3 OS=Bos taurus (Bovine) PE=1 SV=1	W	Extracellular structures	collagen alpha-3(IV) chain precursor [Bos taurus]	molecular function: structural molecule activity (GO:0005198);; cellular component: extracellular region (GO:0005576);; cellular component: macromolecular complex (GO:0032991);; cellular component: collagen trimer (GO:0005581);; cellular component: extracellular region part (GO:0044421);; cellular component: extracellular matrix (GO:0031012);; cellular component: extracellular matrix part (GO:004…
gene20564	3.64157	464	3.86336	484	4.25985	511	3.28305	402	2.64956	365	3.09786	393	0.0261364	-0.310493	down	--	--	Biological Process: follicular B cell differentiation (GO:0002316);; Molecular Function: phosphatidylinositol phospholipase C activity (GO:0004435);; Molecular Function: signal transducer activity (GO:0004871);; Molecular Function: phospholipid binding (GO:0005543);; Cellular Component: cytosol (GO:0005829);; Cellular Component: plasma membrane (GO:0005886);; Biological Process: phosphatidylinosi…	K05859|0|oas:101122126|PLCG2; phospholipase C, gamma 2 (phosphatidylinositol-specific); K05859 phosphatidylinositol phospholipase C, gamma-2 [EC:3.1.4.11] (A)	Inositol phosphate metabolism (ko00562);; ErbB signaling pathway (ko04012);; Ras signaling pathway (ko04014);; Calcium signaling pathway (ko04020);; NF-kappa B signaling pathway (ko04064);; HIF-1 signaling pathway (ko04066);; Phosphatidylinositol signaling system (ko04070);; VEGF signaling pathway (ko04370);; Osteoclast differentiation (ko04380);; Platelet activation (ko04611);; Natural killer ce…	[I]	Lipid transport and metabolism	Phosphatidylinositol-specific phospholipase C, X domain;; SH2 domain;; Phosphatidylinositol-specific phospholipase C, Y domain;; SH3 domain;; C2 domain;; Variant SH3 domain;; PH domain;; Phosphoinositide-specific phospholipase C, efhand-like;; Variant SH3 domain	1-phosphatidylinositol 4,5-bisphosphate phosphodiesterase gamma-1 GN=PLCG1 OS=Bos taurus (Bovine) PE=1 SV=1	I	Lipid transport and metabolism	PREDICTED: 1-phosphatidylinositol 4,5-bisphosphate phosphodiesterase gamma-2 isoform X3 [Bos taurus]	biological process: developmental process (GO:0032502);; biological process: metabolic process (GO:0008152);; biological process: signaling (GO:0023052);; biological process: single-organism process (GO:0044699);; biological process: immune system process (GO:0002376);; biological process: cellular process (GO:0009987);; biological process: localization (GO:0051179);; biological process: multicel…
gene13517	0.689355	57	1.706	121	1.63514	104	0.34406	18	0.521194	41	0.477228	31	7e-06	-1.58337	down	[Q]	Secondary metabolites biosynthesis, transport and catabolism	Biological Process: cell fate determination (GO:0001709);; Molecular Function: retinoic acid binding (GO:0001972);; Molecular Function: monooxygenase activity (GO:0004497);; Molecular Function: iron ion binding (GO:0005506);; Cellular Component: endoplasmic reticulum membrane (GO:0005789);; Biological Process: male meiosis (GO:0007140);; Biological Process: spermatogenesis (GO:0007283);; Molecula…	K12664|0|bta:540868|CYP26B1; cytochrome P450, family 26, subfamily B, polypeptide 1; K12664 cytochrome P450, family 26, subfamily B (A)	Retinol metabolism (ko00830)	[QI]	Secondary metabolites biosynthesis, transport and catabolism;; Lipid transport and metabolism	Cytochrome P450	Cytochrome P450 26B1 GN=CYP26B1 OS=Bos taurus (Bovine) PE=3 SV=1	Q	Secondary metabolites biosynthesis, transport and catabolism	cytochrome P450 26B1 [Bos taurus]	cellular component: cell part (GO:0044464);; cellular component: membrane (GO:0016020);; cellular component: organelle part (GO:0044422);; cellular component: membrane part (GO:0044425);; cellular component: cell (GO:0005623);; cellular component: organelle (GO:0043226);; molecular function: catalytic activity (GO:0003824);; molecular function: binding (GO:0005488);; molecular function: electron …
gene23413	29.3373	186	29.9941	190	27.6724	170	20.4791	126	22.2222	135	22.8708	137	0.0175495	-0.442287	down	[R]	General function prediction only	Molecular Function: GTPase activity (GO:0003924);; Molecular Function: GTP binding (GO:0005525);; Biological Process: GTP catabolic process (GO:0006184);; Biological Process: small GTPase mediated signal transduction (GO:0007264);; Cellular Component: endomembrane system (GO:0012505);; Cellular Component: membrane (GO:0016020);; Biological Process: cell projection assembly (GO:0030031);; Biologic…	K07861|3.89936e-123|aml:100468971|ras-related C3 botulinum toxin substrate 3-like; K07861 Ras-related C3 botulinum toxin substrate 3 (A)	MAPK signaling pathway (ko04010);; Ras signaling pathway (ko04014);; Rap1 signaling pathway (ko04015);; cAMP signaling pathway (ko04024);; Sphingolipid signaling pathway (ko04071);; Wnt signaling pathway (ko04310);; Axon guidance (ko04360);; VEGF signaling pathway (ko04370);; Focal adhesion (ko04510);; Adherens junction (ko04520);; Natural killer cell mediated cytotoxicity (ko04650);; B cell rece…	[R]	General function prediction only	Ras family;; Miro-like protein;; ADP-ribosylation factor family	Ras-related C3 botulinum toxin substrate 1 (Precursor) GN=RAC1 OS=Canis familiaris (Dog) PE=2 SV=1	T	Signal transduction mechanisms	PREDICTED: ras-related C3 botulinum toxin substrate 3 isoform X2 [Equus przewalskii]	cellular component: cell part (GO:0044464);; cellular component: membrane (GO:0016020);; cellular component: organelle part (GO:0044422);; cellular component: macromolecular complex (GO:0032991);; cellular component: cell (GO:0005623);; cellular component: organelle (GO:0043226);; molecular function: catalytic activity (GO:0003824);; molecular function: binding (GO:0005488);; biological process: …
gene27198	40.0187	7401	37.7278	6947	41.2221	7574	16.458	3014	21.4039	3916	17.3646	3135	1.93e-22	-1.10501	down	--	--	Biological Process: morphogenesis of an epithelial sheet (GO:0002011);; Molecular Function: receptor binding (GO:0005102);; Molecular Function: extracellular matrix structural constituent (GO:0005201);; Cellular Component: laminin-1 complex (GO:0005606);; Cellular Component: laminin-3 complex (GO:0005608);; Cellular Component: extracellular space (GO:0005615);; Cellular Component: cell-cell junct…	K05637|0|bta:506387|LAMA1; laminin, alpha 1; K05637 laminin, alpha 1/2 (A)	PI3K-Akt signaling pathway (ko04151);; Focal adhesion (ko04510);; ECM-receptor interaction (ko04512);; Toxoplasmosis (ko05145);; Amoebiasis (ko05146);; Pathways in cancer (ko05200);; Small cell lung cancer (ko05222)	[W]	Extracellular structures	Laminin G domain;; Laminin G domain;; Laminin EGF-like (Domains III and V);; Laminin N-terminal (Domain VI);; Laminin B (Domain IV);; Laminin Domain I;; Laminin Domain II;; Concanavalin A-like lectin/glucanases superfamily	Laminin subunit gamma-2 (Precursor) GN=LAMC2 OS=Equus caballus (Horse) PE=2 SV=1	W	Extracellular structures	PREDICTED: laminin subunit alpha-1 [Bos taurus]	cellular component: macromolecular complex (GO:0032991);; cellular component: extracellular region (GO:0005576);; cellular component: cell junction (GO:0030054);; cellular component: extracellular region part (GO:0044421);; cellular component: extracellular matrix (GO:0031012);; cellular component: extracellular matrix part (GO:0044420);; molecular function: structural molecule activity (GO:00051…
Cow_newGene_1823	1.54032	26	1.39309	23	0.91394	15	1.09021	19	0.295178	5	0.185979	3	0.0423603	-1.16216	down	--	--	--	--	--	--	--	--	--	--	--	--	--
gene19996	3.85551	234	3.69608	213	3.71716	221	2.76439	159	2.45052	137	2.4928	143	0.000499945	-0.576296	down	[V]	Defense mechanisms	Molecular Function: ATP binding (GO:0005524);; Cellular Component: lysosomal membrane (GO:0005765);; Biological Process: ATP catabolic process (GO:0006200);; Molecular Function: peptide-transporting ATPase activity (GO:0015440);; Cellular Component: integral component of endoplasmic reticulum membrane (GO:0030176);; Molecular Function: protein homodimerization activity (GO:0042803);; Biological P…	K05656|0|bom:102268092|ABCB9; ATP-binding cassette, sub-family B (MDR/TAP), member 9; K05656 ATP-binding cassette, subfamily B (MDR/TAP), member 9 (A)	ABC transporters (ko02010);; Lysosome (ko04142)	[U]	Intracellular trafficking, secretion, and vesicular transport	ABC transporter transmembrane region;; ABC transporter;; Protein of unknown function (DUF1602)	Antigen peptide transporter 1 GN=TAP1 OS=Gorilla gorilla gorilla (Lowland gorilla) PE=2 SV=2	U	Intracellular trafficking, secretion, and vesicular transport	PREDICTED: ATP-binding cassette sub-family B member 9 isoform X1 [Bos taurus]	molecular function: transporter activity (GO:0005215);; molecular function: binding (GO:0005488);; molecular function: catalytic activity (GO:0003824);; cellular component: membrane (GO:0016020);; cellular component: cell part (GO:0044464);; cellular component: cell (GO:0005623);; cellular component: organelle (GO:0043226);; cellular component: organelle part (GO:0044422);; cellular component: me…
gene13461	33.1333	2354	40.7466	2874	38.0848	2670	26.0056	1836	30.0108	2103	29.9951	2107	0.00210604	-0.366251	down	--	--	Molecular Function: receptor activity (GO:0004872);; Cellular Component: endoplasmic reticulum (GO:0005783);; Cellular Component: plasma membrane (GO:0005886);; Biological Process: axon guidance (GO:0007411);; Cellular Component: integral component of membrane (GO:0016021);;	K06521|0|bta:530018|SEMA4F; sema domain, immunoglobulin domain (Ig), transmembrane domain (TM) and short cytoplasmic domain, (semaphorin) 4F; K06521 semaphorin 4 (A)	Axon guidance (ko04360)	[T]	Signal transduction mechanisms	Sema domain;; Plexin repeat	Semaphorin-4A (Precursor) GN=SEMA4A OS=Bos taurus (Bovine) PE=2 SV=1	T	Signal transduction mechanisms	PREDICTED: semaphorin-4F isoform X1 [Bos taurus]	biological process: response to stimulus (GO:0050896);; biological process: cellular component organization or biogenesis (GO:0071840);; biological process: single-organism process (GO:0044699);; biological process: cellular process (GO:0009987);; biological process: multicellular organismal process (GO:0032501);; biological process: developmental process (GO:0032502);; biological process: locomo…
gene24106	30.258	1864	34.1586	2107	33.8004	2069	27.2608	1671	23.8732	1452	22.9641	1411	0.000740819	-0.392311	down	--	--	Molecular Function: inorganic phosphate transmembrane transporter activity (GO:0005315);; Cellular Component: integral component of plasma membrane (GO:0005887);; Molecular Function: phosphate ion transmembrane transporter activity (GO:0015114);; Biological Process: regulation of bone mineralization (GO:0030500);; Molecular Function: inorganic diphosphate transmembrane transporter activity (GO:00…	--	--	--	--	Progressive ankylosis protein (ANKH)	--	P	Inorganic ion transport and metabolism	PREDICTED: progressive ankylosis protein homolog [Bubalus bubalis]	biological process: localization (GO:0051179);; biological process: cellular process (GO:0009987);; biological process: biological regulation (GO:0065007);; biological process: single-organism process (GO:0044699);; molecular function: transporter activity (GO:0005215);; cellular component: cell part (GO:0044464);; cellular component: membrane (GO:0016020);; cellular component: membrane part (GO:…
gene20577	23.3516	1803	25.0985	1939	26.0497	1970	20.6452	1571	20.1827	1526	20.9672	1533	0.00851475	-0.282728	down	[O]	Posttranslational modification, protein turnover, chaperones	Molecular Function: serine-type endopeptidase activity (GO:0004252);; Cellular Component: Golgi stack (GO:0005795);; Biological Process: proteolysis (GO:0006508);; Biological Process: lipid metabolic process (GO:0006629);; Biological Process: regulation of transcription factor import into nucleus (GO:0042990);;	K08653|0|bta:511682|MBTPS1; membrane-bound transcription factor peptidase, site 1 (EC:3.4.21.112); K08653 membrane-bound transcription factor site-1 protease [EC:3.4.21.112] (A)	Protein processing in endoplasmic reticulum (ko04141)	[O]	Posttranslational modification, protein turnover, chaperones	Subtilase family	--	O	Posttranslational modification, protein turnover, chaperones	membrane-bound transcription factor site-1 protease precursor [Bos taurus]	cellular component: cell part (GO:0044464);; cellular component: organelle (GO:0043226);; cellular component: cell (GO:0005623);; cellular component: organelle part (GO:0044422);; molecular function: catalytic activity (GO:0003824);; biological process: metabolic process (GO:0008152);; biological process: single-organism process (GO:0044699);; biological process: biological regulation (GO:0065007…
gene5814	5.23438	118	6.77139	150	6.2722	130	3.41814	73	4.73846	96	5.07888	106	0.0423922	-0.509963	down	[O]	Posttranslational modification, protein turnover, chaperones	Cellular Component: integral component of membrane (GO:0016021);;	--	--	[O]	Posttranslational modification, protein turnover, chaperones	DnaJ domain;; TM2 domain	DnaJ homolog subfamily C member 22 GN=DNAJC22 OS=Bos taurus (Bovine) PE=2 SV=2	O	Posttranslational modification, protein turnover, chaperones	PREDICTED: dnaJ homolog subfamily C member 22 isoform X1 [Bos taurus]	cellular component: membrane part (GO:0044425);; cellular component: membrane (GO:0016020);;
gene10370	3.25698	139	5.00311	171	3.9475	182	2.02976	93	2.62553	129	1.83122	69	0.00731035	-0.732897	down	[O]	Posttranslational modification, protein turnover, chaperones	--	K08654|0|bta:528098|PCSK5; proprotein convertase subtilisin/kexin type 5; K08654 proprotein convertase subtilisin/kexin type 5 [EC:3.4.21.-] (A)	--	[O]	Posttranslational modification, protein turnover, chaperones	Subtilase family;; Proprotein convertase P-domain;; Growth factor receptor domain IV	Furin (Precursor) GN=FURIN OS=Bos taurus (Bovine) PE=1 SV=1	O	Posttranslational modification, protein turnover, chaperones	PREDICTED: proprotein convertase subtilisin/kexin type 5 isoform X5 [Bos taurus]	--
gene31147	351.749	60262	363.994	62405	369.754	62099	265.885	44081	307.12	50315	286.748	45610	0.000242548	-0.381622	down	[Z]	Cytoskeleton	Biological Process: epithelial to mesenchymal transition (GO:0001837);; Molecular Function: glycoprotein binding (GO:0001948);; Molecular Function: signal transducer activity (GO:0004871);; Molecular Function: protein kinase C binding (GO:0005080);; Cellular Component: nucleus (GO:0005634);; Cellular Component: cytoplasm (GO:0005737);; Cellular Component: trans-Golgi network (GO:0005802);; Cellul…	K04437|0|bta:281165|FLNA; filamin A, alpha; K04437 filamin (A)	MAPK signaling pathway (ko04010);; Focal adhesion (ko04510);; Salmonella infection (ko05132);; Proteoglycans in cancer (ko05205)	[Z]	Cytoskeleton	Filamin/ABP280 repeat;; Calponin homology (CH) domain;; Y_Y_Y domain	Filamin-B (Fragment) GN=FLNB OS=Oryctolagus cuniculus (Rabbit) PE=1 SV=1	Z	Cytoskeleton	filamin-A [Bos taurus]	molecular function: molecular transducer activity (GO:0060089);; molecular function: binding (GO:0005488);; cellular component: membrane (GO:0016020);; cellular component: cell part (GO:0044464);; cellular component: extracellular region part (GO:0044421);; cellular component: organelle part (GO:0044422);; cellular component: cell (GO:0005623);; cellular component: organelle (GO:0043226);; cellul…
gene29558	36.5153	3789	43.6671	4124	38.5261	3967	27.7474	2852	31.0166	2943	24.9455	2685	2.02e-06	-0.46703	down	--	--	Molecular Function: eukaryotic initiation factor 4E binding (GO:0008190);; Biological Process: insulin receptor signaling pathway (GO:0008286);; Biological Process: cAMP-mediated signaling (GO:0019933);; Biological Process: negative regulation of translational initiation (GO:0045947);;	K18644|1.61238e-75|ssc:100523927|EIF4EBP2; eukaryotic translation initiation factor 4E binding protein 2; K18644 eukaryotic translation initiation factor 4E binding protein 2 (A)	RNA transport (ko03013)	--	--	Eukaryotic translation initiation factor 4E binding protein (EIF4EBP)	Eukaryotic translation initiation factor 4E-binding protein 1 GN=EIF4EBP1 OS=Bos taurus (Bovine) PE=3 SV=1	J	Translation, ribosomal structure and biogenesis	eukaryotic translation initiation factor 4E-binding protein 2 [Bos taurus]	molecular function: binding (GO:0005488);; biological process: signaling (GO:0023052);; biological process: cellular process (GO:0009987);; biological process: biological regulation (GO:0065007);; biological process: single-organism process (GO:0044699);; biological process: response to stimulus (GO:0050896);;
gene20924	2.63966	185	3.56025	249	3.02611	203	1.87793	126	2.63723	182	1.71468	133	0.0311877	-0.515877	down	[E]	Amino acid transport and metabolism	Biological Process: amino acid transmembrane transport (GO:0003333);; Molecular Function: amino acid transmembrane transporter activity (GO:0015171);; Cellular Component: integral component of membrane (GO:0016021);;	K13872|0|bta:530661|SLC7A6; solute carrier family 7 (amino acid transporter light chain, y+L system), member 6; K13872 solute carrier family 7 (L-type amino acid transporter), member 6 (A)	--	[E]	Amino acid transport and metabolism	Amino acid permease;; Amino acid permease	Large neutral amino acids transporter small subunit 2 OS=Oryctolagus cuniculus (Rabbit) PE=1 SV=1	E	Amino acid transport and metabolism	Y+L amino acid transporter 2 [Bos taurus]	biological process: localization (GO:0051179);; biological process: single-organism process (GO:0044699);; biological process: cellular process (GO:0009987);; cellular component: membrane (GO:0016020);; cellular component: membrane part (GO:0044425);; molecular function: transporter activity (GO:0005215);;
gene20199	64.6744	1901	68.1514	2047	68.7406	2000	52.4491	1495	58.0034	1622	61.316	1679	0.0078061	-0.291759	down	[I]	Lipid transport and metabolism	Molecular Function: mevalonate kinase activity (GO:0004496);; Molecular Function: ATP binding (GO:0005524);; Cellular Component: peroxisome (GO:0005777);; Cellular Component: cytosol (GO:0005829);; Biological Process: cholesterol biosynthetic process (GO:0006695);; Biological Process: isopentenyl diphosphate biosynthetic process, mevalonate pathway (GO:0019287);; Molecular Function: identical pro…	K00869|0|bta:505792|MVK; mevalonate kinase (EC:2.7.1.36); K00869 mevalonate kinase [EC:2.7.1.36] (A)	Terpenoid backbone biosynthesis (ko00900);; Peroxisome (ko04146)	[I]	Lipid transport and metabolism	GHMP kinases N terminal domain;; GHMP kinases C terminal	Mevalonate kinase GN=MVK OS=Bos taurus (Bovine) PE=2 SV=1	I	Lipid transport and metabolism	mevalonate kinase [Bos taurus]	biological process: cellular process (GO:0009987);; biological process: biological regulation (GO:0065007);; biological process: single-organism process (GO:0044699);; biological process: metabolic process (GO:0008152);; cellular component: cell part (GO:0044464);; cellular component: cell (GO:0005623);; cellular component: organelle (GO:0043226);; molecular function: binding (GO:0005488);; molec…
gene7522	51.0207	3557	55.5524	3746	50.6311	3565	35.5339	2539	41.4533	2891	39.5824	2649	6.81e-05	-0.409794	down	--	--	Molecular Function: G-protein coupled receptor activity (GO:0004930);; Biological Process: neuropeptide signaling pathway (GO:0007218);; Cellular Component: external side of plasma membrane (GO:0009897);; Cellular Component: integral component of membrane (GO:0016021);;	K08462|0|bta:541147|GPR125; G protein-coupled receptor 125; K08462 G protein-coupled receptor 125 (A)	--	[R]	General function prediction only	Leucine rich repeat;; 7 transmembrane receptor (Secretin family);; Leucine Rich repeats (2 copies);; Latrophilin/CL-1-like GPS domain;; Leucine rich repeats (6 copies);; Immunoglobulin I-set domain;; Leucine Rich Repeat;; Hormone receptor domain	Leucine-rich repeat LGI family member 3 (Precursor) GN=LGI3 OS=Pan troglodytes (Chimpanzee) PE=2 SV=1	T	Signal transduction mechanisms	PREDICTED: probable G-protein coupled receptor 125 isoform X3 [Bos taurus]	biological process: signaling (GO:0023052);; biological process: cellular process (GO:0009987);; biological process: biological regulation (GO:0065007);; biological process: response to stimulus (GO:0050896);; biological process: single-organism process (GO:0044699);; cellular component: membrane part (GO:0044425);; cellular component: cell (GO:0005623);; cellular component: cell part (GO:0044464…
gene4100	97.1777	27557	97.5095	26394	97.4375	27217	80.0149	22755	79.9658	22656	71.7203	17822	0.016342	-0.340832	down	--	--	--	--	--	--	--	--	--	S	Function unknown	uncharacterized protein KIAA0754 homolog [Bos taurus]	--
gene29551	44.2143	2475	49.1616	2818	47.8724	2666	34.9129	1962	39.5609	2168	40.4231	2098	0.0021864	-0.334429	down	--	--	Molecular Function: protease binding (GO:0002020);; Molecular Function: serine-type endopeptidase activity (GO:0004252);; Cellular Component: peroxisome (GO:0005777);; Biological Process: proteolysis (GO:0006508);; Biological Process: protein processing (GO:0016485);; Biological Process: regulation of fatty acid beta-oxidation (GO:0031998);; Molecular Function: identical protein binding (GO:00428…	--	--	[O]	Posttranslational modification, protein turnover, chaperones	Trypsin-like peptidase domain	--	O	Posttranslational modification, protein turnover, chaperones	PREDICTED: peroxisomal leader peptide-processing protease isoform X2 [Bos taurus]	cellular component: cell (GO:0005623);; cellular component: organelle (GO:0043226);; cellular component: cell part (GO:0044464);; molecular function: binding (GO:0005488);; molecular function: catalytic activity (GO:0003824);; biological process: metabolic process (GO:0008152);; biological process: biological regulation (GO:0065007);; biological process: cellular component organization or biogene…
gene15602	4.25282	335	5.08861	410	4.56574	370	3.27861	266	3.67542	299	3.84669	309	0.0475567	-0.33226	down	[R]	General function prediction only	Molecular Function: nucleic acid binding (GO:0003676);; Cellular Component: intracellular (GO:0005622);; Biological Process: regulation of transcription, DNA-templated (GO:0006355);; Molecular Function: metal ion binding (GO:0046872);;	K09228|0|bta:539166|zinc finger protein 133; K09228 KRAB domain-containing zinc finger protein (A)	--	[R]	General function prediction only	Zinc-finger double domain;; Zinc finger, C2H2 type;; C2H2-type zinc finger;; KRAB box;; C2H2-type zinc finger;; Zinc-finger double-stranded RNA-binding;; CHY zinc finger	Zinc finger protein 615 GN=ZNF615 OS=Pongo abelii (Sumatran orangutan) PE=2 SV=2	K	Transcription	PREDICTED: zinc finger protein 133 isoform X1 [Bos taurus]	biological process: biological regulation (GO:0065007);; cellular component: cell part (GO:0044464);; cellular component: cell (GO:0005623);; molecular function: binding (GO:0005488);;
gene5578	52.1492	1936	55.2387	2046	60.2796	2203	33.6249	1250	42.9465	1560	39.7087	1479	6.14e-06	-0.510346	down	[T]	Signal transduction mechanisms	Biological Process: inactivation of MAPK activity (GO:0000188);; Molecular Function: protein tyrosine phosphatase activity (GO:0004725);; Cellular Component: cytosol (GO:0005829);; Biological Process: dorsal/ventral pattern formation (GO:0009953);; Molecular Function: MAP kinase tyrosine/serine/threonine phosphatase activity (GO:0017017);; Biological Process: peptidyl-tyrosine dephosphorylation (…	K04459|0|bta:515310|DUSP6; dual specificity phosphatase 6 (EC:3.1.3.16 3.1.3.48); K04459 dual specificity MAP kinase phosphatase [EC:3.1.3.16 3.1.3.48] (A)	MAPK signaling pathway (ko04010)	[V]	Defense mechanisms	Dual specificity phosphatase, catalytic domain;; Rhodanese-like domain;; Protein-tyrosine phosphatase	Dual specificity protein phosphatase 6 GN=DUSP6 OS=Bos taurus (Bovine) PE=2 SV=1	V	Defense mechanisms	dual specificity protein phosphatase 6 [Bos taurus]	biological process: metabolic process (GO:0008152);; biological process: developmental process (GO:0032502);; biological process: single-organism process (GO:0044699);; biological process: response to stimulus (GO:0050896);; biological process: biological regulation (GO:0065007);; biological process: cellular process (GO:0009987);; biological process: multicellular organismal process (GO:0032501)…
gene28537	66.5353	2051	72.6881	2199	70.68	2174	53.1735	1658	59.6204	1864	56.6159	1768	0.0248285	-0.261855	down	--	--	Molecular Function: SH3/SH2 adaptor activity (GO:0005070);; Biological Process: intracellular signal transduction (GO:0035556);;	K07371|0|bta:510393|BLNK; B-cell linker; K07371 B-cell linker protein (A)	NF-kappa B signaling pathway (ko04064);; Osteoclast differentiation (ko04380);; B cell receptor signaling pathway (ko04662);; Primary immunodeficiency (ko05340)	--	--	SH2 domain	--	T	Signal transduction mechanisms	PREDICTED: B-cell linker protein isoform X1 [Bos taurus]	molecular function: binding (GO:0005488);; biological process: signaling (GO:0023052);; biological process: response to stimulus (GO:0050896);; biological process: single-organism process (GO:0044699);; biological process: biological regulation (GO:0065007);; biological process: cellular process (GO:0009987);;
gene14386	184.788	29099	201.54	31677	195.438	30778	163.287	25330	172.085	26715	165.138	24594	0.0446787	-0.237366	down	--	--	Molecular Function: calcium ion binding (GO:0005509);; Cellular Component: fascia adherens (GO:0005916);; Cellular Component: microtubule cytoskeleton (GO:0015630);; Cellular Component: lateral plasma membrane (GO:0016328);; Cellular Component: Z disc (GO:0030018);; Molecular Function: spectrin binding (GO:0030507);; Cellular Component: cuticular plate (GO:0032437);; Cellular Component: intracell…	K06114|0|mcf:101865529|uncharacterized LOC101865529; K06114 spectrin alpha (A)	--	[Z]	Cytoskeleton	Spectrin repeat;; Ca2+ insensitive EF hand;; SH3 domain;; Variant SH3 domain;; EF-hand domain pair;; EF hand;; EF-hand domain pair;; EF-hand domain;; EF hand;; Variant SH3 domain;; Bacterial SH3 domain	Alpha-actinin-1 GN=ACTN1 OS=Macaca fascicularis (Crab-eating macaque) PE=2 SV=1	Z	Cytoskeleton	PREDICTED: spectrin alpha chain, non-erythrocytic 1 isoform X2 [Bos taurus]	cellular component: organelle part (GO:0044422);; cellular component: membrane part (GO:0044425);; cellular component: cell (GO:0005623);; cellular component: organelle (GO:0043226);; cellular component: cell junction (GO:0030054);; cellular component: cell part (GO:0044464);; cellular component: membrane (GO:0016020);; molecular function: binding (GO:0005488);;
gene26794	41.0573	930	41.4492	948	41.6978	935	35.227	781	35.9916	793	32.8874	712	0.025467	-0.28072	down	[F]	Nucleotide transport and metabolism	Molecular Function: GMP reductase activity (GO:0003920);; Biological Process: nucleotide metabolic process (GO:0009117);; Molecular Function: metal ion binding (GO:0046872);; Biological Process: oxidation-reduction process (GO:0055114);;	K00364|0|bta:533000|GMPR; guanosine monophosphate reductase (EC:1.7.1.7); K00364 GMP reductase [EC:1.7.1.7] (A)	Purine metabolism (ko00230)	[F]	Nucleotide transport and metabolism	IMP dehydrogenase / GMP reductase domain;; FMN-dependent dehydrogenase	GMP reductase 2 GN=GMPR2 OS=Bos taurus (Bovine) PE=2 SV=1	F	Nucleotide transport and metabolism	GMP reductase 1 [Bos taurus]	biological process: cellular process (GO:0009987);; biological process: single-organism process (GO:0044699);; biological process: metabolic process (GO:0008152);; molecular function: catalytic activity (GO:0003824);; molecular function: binding (GO:0005488);;
gene1972	692.295	105800	943.63	141167	856.56	129310	301.985	46098	565.305	86500	374.195	56898	1.87e-06	-0.968555	down	--	--	Biological Process: angiogenesis (GO:0001525);; Cellular Component: fibrinogen complex (GO:0005577);; Cellular Component: basement membrane (GO:0005604);; Cellular Component: endoplasmic reticulum-Golgi intermediate compartment (GO:0005793);; Biological Process: acute-phase response (GO:0006953);; Biological Process: cell-substrate junction assembly (GO:0007044);; Biological Process: calcium-inde…	K05717|0|bom:102280180|FN1; fibronectin 1; K05717 fibronectin 1 (A)	PI3K-Akt signaling pathway (ko04151);; Focal adhesion (ko04510);; ECM-receptor interaction (ko04512);; Regulation of actin cytoskeleton (ko04810);; Bacterial invasion of epithelial cells (ko05100);; Amoebiasis (ko05146);; Pathways in cancer (ko05200);; Proteoglycans in cancer (ko05205);; Small cell lung cancer (ko05222)	--	--	Fibronectin type III domain;; Fibronectin type I domain;; Fibronectin type II domain;; Interferon-alpha/beta receptor, fibronectin type III;; Uncharacterised conserved protein (DUF2369);; Protein of unknown function (DUF1410)	Anastellin (Precursor) GN=FN1 OS=Bos taurus (Bovine) PE=1 SV=4	W	Extracellular structures	PREDICTED: fibronectin isoform X1 [Bos taurus]	cellular component: membrane (GO:0016020);; cellular component: cell part (GO:0044464);; cellular component: extracellular region part (GO:0044421);; cellular component: membrane part (GO:0044425);; cellular component: extracellular matrix part (GO:0044420);; cellular component: extracellular matrix (GO:0031012);; cellular component: cell (GO:0005623);; cellular component: organelle (GO:0043226);…
gene437	54.5815	2654	47.3658	2308	54.277	2617	40.7693	1945	36.0407	1709	41.7295	1935	0.000269546	-0.421315	down	--	--	Molecular Function: receptor activity (GO:0004872);; Molecular Function: integrin binding (GO:0005178);; Cellular Component: focal adhesion (GO:0005925);; Biological Process: cell adhesion (GO:0007155);; Biological Process: integrin-mediated signaling pathway (GO:0007229);; Biological Process: multicellular organismal development (GO:0007275);; Cellular Component: integrin complex (GO:0008305);; …	K06588|0|bta:282564|ITGB5; integrin, beta 5; K06588 integrin beta 5 (A)	Phagosome (ko04145);; PI3K-Akt signaling pathway (ko04151);; Focal adhesion (ko04510);; ECM-receptor interaction (ko04512);; Regulation of actin cytoskeleton (ko04810);; Proteoglycans in cancer (ko05205);; Hypertrophic cardiomyopathy (HCM) (ko05410);; Arrhythmogenic right ventricular cardiomyopathy (ARVC) (ko05412);; Dilated cardiomyopathy (ko05414)	[TW]	Signal transduction mechanisms;; Extracellular structures	Integrin, beta chain;; Integrin beta cytoplasmic domain;; Integrin beta tail domain;; EGF-like domain	Integrin beta-5 (Precursor) GN=ITGB5 OS=Bos taurus (Bovine) PE=1 SV=2	W	Extracellular structures	integrin beta-5 precursor [Bos taurus]	cellular component: macromolecular complex (GO:0032991);; cellular component: membrane part (GO:0044425);; cellular component: cell junction (GO:0030054);; cellular component: cell (GO:0005623);; cellular component: cell part (GO:0044464);; cellular component: membrane (GO:0016020);; molecular function: binding (GO:0005488);; molecular function: receptor activity (GO:0004872);; biological process…
gene11611	26.4976	532	31.3509	624	27.2284	543	20.6791	417	22.8349	467	21.3152	443	0.0164479	-0.33858	down	--	--	Cellular Component: cytoplasm (GO:0005737);;	--	--	--	--	SOUL heme-binding protein	Heme-binding protein 1 GN=HEBP1 OS=Sus scrofa (Pig) PE=2 SV=1	R	General function prediction only	heme-binding protein 2 [Bos taurus]	cellular component: cell (GO:0005623);; cellular component: cell part (GO:0044464);;
gene2679	10.2302	836	11.5792	947	12.0723	935	8.6163	683	9.32974	711	9.98567	749	0.00631642	-0.324161	down	--	--	Biological Process: dendrite development (GO:0016358);; Cellular Component: dendrite (GO:0030425);;	--	--	[T]	Signal transduction mechanisms	Immunoglobulin I-set domain;; Immunoglobulin domain;; Immunoglobulin domain;; Immunoglobulin domain;; Immunoglobulin V-set domain;; Fibronectin type III domain;; CD80-like C2-set immunoglobulin domain;; Alphaherpesvirus glycoprotein E	Contactin-1 (Precursor) GN=CNTN1 OS=Bos taurus (Bovine) PE=2 SV=1	T	Signal transduction mechanisms	protein turtle homolog A precursor [Bos taurus]	biological process: developmental process (GO:0032502);; biological process: multicellular organismal process (GO:0032501);; biological process: cellular process (GO:0009987);; biological process: cellular component organization or biogenesis (GO:0071840);; biological process: single-organism process (GO:0044699);; cellular component: cell (GO:0005623);; cellular component: cell part (GO:0044464)…
gene11117	9.60717	2019	11.665	2378	11.7405	2431	5.18795	1069	5.79609	1223	4.3467	905	6.16e-19	-1.07346	down	--	--	Cellular Component: collagen trimer (GO:0005581);; Cellular Component: extracellular space (GO:0005615);; Biological Process: cell adhesion (GO:0007155);; Cellular Component: extracellular vesicular exosome (GO:0070062);;	K08132|0|phd:102330570|COL12A1; collagen, type XII, alpha 1; K08132 collagen, type XII, alpha (A)	Protein digestion and absorption (ko04974)	[W]	Extracellular structures	Fibronectin type III domain;; von Willebrand factor type A domain;; von Willebrand factor type A domain;; Interferon-alpha/beta receptor, fibronectin type III;; Collagen triple helix repeat (20 copies);; SusE outer membrane protein;; Uncharacterised conserved protein (DUF2369)	Collagen alpha-1(XII) chain (Fragment) GN=COL12A1 OS=Oryctolagus cuniculus (Rabbit) PE=2 SV=1	W	Extracellular structures	PREDICTED: collagen alpha-1(XII) chain isoform X2 [Bos taurus]	cellular component: extracellular region (GO:0005576);; cellular component: macromolecular complex (GO:0032991);; cellular component: collagen trimer (GO:0005581);; cellular component: extracellular region part (GO:0044421);; cellular component: organelle (GO:0043226);; biological process: biological adhesion (GO:0022610);;
gene5700	45.3764	542	64.1864	760	58.4367	646	19.9194	232	52.9814	531	41.7057	456	0.0254634	-0.657877	down	--	--	Biological Process: regulation of cell growth (GO:0001558);; Molecular Function: insulin-like growth factor binding (GO:0005520);; Cellular Component: extracellular region (GO:0005576);;	--	--	--	--	Insulin-like growth factor binding protein	Insulin-like growth factor-binding protein 6 (Precursor) GN=IGFBP6 OS=Bos taurus (Bovine) PE=2 SV=2	R	General function prediction only	PREDICTED: insulin-like growth factor-binding protein 6 isoform X1 [Bos taurus]	biological process: biological regulation (GO:0065007);; cellular component: extracellular region (GO:0005576);; molecular function: binding (GO:0005488);;
gene20438	306.34	7186	304.705	7310	330.502	7684	232.968	5277	243.753	5415	297.53	6433	0.00201644	-0.355828	down	--	--	Cellular Component: mitochondrial inner membrane (GO:0005743);; Cellular Component: integral component of membrane (GO:0016021);; Biological Process: transmembrane transport (GO:0055085);;	K15100|6.09576e-172|bta:282476|SLC25A1; solute carrier family 25 (mitochondrial carrier; citrate transporter), member 1; K15100 solute carrier family 25 (mitochondrial citrate transporter), member 1 (A)	--	[C]	Energy production and conversion	Mitochondrial carrier protein	Tricarboxylate transport protein, mitochondrial (Precursor) GN=SLC25A1 OS=Bos taurus (Bovine) PE=2 SV=1	C	Energy production and conversion	PREDICTED: LOW QUALITY PROTEIN: tricarboxylate transport protein, mitochondrial isoform X1 [Bos taurus]	cellular component: membrane part (GO:0044425);; cellular component: organelle part (GO:0044422);; cellular component: organelle (GO:0043226);; cellular component: cell (GO:0005623);; cellular component: cell part (GO:0044464);; cellular component: membrane (GO:0016020);; biological process: localization (GO:0051179);; biological process: cellular process (GO:0009987);; biological process: single…
gene27844	9.85394	385	20.0482	779	15.3265	626	6.97282	273	11.1317	473	8.6816	351	0.018319	-0.682677	down	--	--	Molecular Function: sulfotransferase activity (GO:0008146);;	K07808|0|bta:532099|HS3ST2; heparan sulfate (glucosamine) 3-O-sulfotransferase 2 (EC:2.8.2.29); K07808 [heparan sulfate]-glucosamine 3-sulfotransferase 2 [EC:2.8.2.29] (A)	Glycosaminoglycan biosynthesis - heparan sulfate / heparin (ko00534)	[O]	Posttranslational modification, protein turnover, chaperones	Sulfotransferase domain	Heparan sulfate N-sulfotransferase 2 GN=NDST2 OS=Bos taurus (Bovine) PE=2 SV=1	O	Posttranslational modification, protein turnover, chaperones	heparan sulfate glucosamine 3-O-sulfotransferase 2 [Bos taurus]	biological process: metabolic process (GO:0008152);; molecular function: catalytic activity (GO:0003824);;
gene592	2.45536	156	4.03283	260	2.71561	168	2.17116	130	2.37455	139	2.22929	129	0.0475567	-0.530773	down	--	--	Biological Process: skeletal system development (GO:0001501);; Biological Process: gastrulation with mouth forming second (GO:0001702);; Biological Process: mesoderm formation (GO:0001707);; Biological Process: positive regulation of mesenchymal cell proliferation (GO:0002053);; Cellular Component: extracellular space (GO:0005615);; Molecular Function: heparin binding (GO:0008201);; Biological Pr…	K04657|0|bta:509942|CHRD; chordin; K04657 chordin (A)	TGF-beta signaling pathway (ko04350)	--	--	CHRD domain;; von Willebrand factor type C domain	--	T	Signal transduction mechanisms	TPA: chordin-like [Bos taurus]	biological process: multicellular organismal process (GO:0032501);; biological process: response to stimulus (GO:0050896);; biological process: single-organism process (GO:0044699);; biological process: biological regulation (GO:0065007);; biological process: cellular process (GO:0009987);; biological process: developmental process (GO:0032502);; biological process: signaling (GO:0023052);; molec…
gene30414	183.466	4142	185.422	4252	190.327	4251	147.002	3243	159.443	3462	176.924	3829	0.0437535	-0.245964	down	--	--	Cellular Component: endoplasmic reticulum membrane (GO:0005789);; Biological Process: cholesterol biosynthetic process (GO:0006695);; Cellular Component: integral component of membrane (GO:0016021);; Molecular Function: delta14-sterol reductase activity (GO:0050613);; Biological Process: oxidation-reduction process (GO:0055114);;	K00222|0|phd:102343456|TM7SF2; transmembrane 7 superfamily member 2; K00222 delta14-sterol reductase [EC:1.3.1.70] (A)	Steroid biosynthesis (ko00100)	[IT]	Lipid transport and metabolism;; Signal transduction mechanisms	Ergosterol biosynthesis ERG4/ERG24 family;; Protein of unknown function (DUF1295)	Delta(14)-sterol reductase GN=TM7SF2 OS=Bos taurus (Bovine) PE=1 SV=1	T	Signal transduction mechanisms	PREDICTED: delta(14)-sterol reductase isoform X1 [Pantholops hodgsonii]	biological process: single-organism process (GO:0044699);; biological process: metabolic process (GO:0008152);; molecular function: catalytic activity (GO:0003824);; cellular component: cell (GO:0005623);; cellular component: organelle (GO:0043226);; cellular component: organelle part (GO:0044422);; cellular component: membrane part (GO:0044425);; cellular component: membrane (GO:0016020);; cellu…
gene27028	18.8717	589	22.9008	695	19.969	619	14.6293	467	14.9998	484	13.8719	456	0.00073394	-0.417193	down	--	--	Molecular Function: serine-type endopeptidase inhibitor activity (GO:0004867);;	K13963|0|bta:281376|SERPINB2, PAI2; serpin peptidase inhibitor, clade B (ovalbumin), member 2; K13963 serpin B (A)	Amoebiasis (ko05146)	[V]	Defense mechanisms	Serpin (serine protease inhibitor)	Serpin B10 GN=SERPINB10 OS=Rhinolophus ferrumequinum (Greater horseshoe bat) PE=3 SV=1	V	Defense mechanisms	plasminogen activator inhibitor 2 [Bos taurus]	biological process: biological regulation (GO:0065007);; molecular function: enzyme regulator activity (GO:0030234);;
gene20000	30.2011	2530	34.6147	2956	33.089	2741	27.2915	2192	27.223	2150	27.6875	2095	0.0022969	-0.3345	down	--	--	Molecular Function: actin binding (GO:0003779);; Cellular Component: cytoskeleton (GO:0005856);; Cellular Component: coated pit (GO:0005905);; Biological Process: receptor-mediated endocytosis (GO:0006898);; Cellular Component: clathrin-coated vesicle (GO:0030136);; Molecular Function: phosphatidylinositol binding (GO:0035091);;	--	--	[Z]	Cytoskeleton	ANTH domain;; I/LWEQ domain;; ENTH domain	--	Z	Cytoskeleton	PREDICTED: huntingtin-interacting protein 1-related protein isoform X1 [Bos taurus]	molecular function: binding (GO:0005488);; cellular component: cell part (GO:0044464);; cellular component: membrane (GO:0016020);; cellular component: membrane part (GO:0044425);; cellular component: cell (GO:0005623);; cellular component: organelle (GO:0043226);; biological process: localization (GO:0051179);;
gene10791	36.985	597	45.3331	769	37.0734	608	30.5114	474	33.2146	509	33.5914	513	0.00908199	-0.381418	down	--	--	Cellular Component: nucleus (GO:0005634);;	--	--	--	--	--	Bcl10-interacting CARD protein OS=Bos taurus (Bovine) PE=2 SV=1	S	Function unknown	bcl10-interacting CARD protein [Bos taurus]	cellular component: cell part (GO:0044464);; cellular component: organelle (GO:0043226);; cellular component: cell (GO:0005623);;
gene9831	37.6255	2507	38.2577	2536	39.5732	2696	29.2565	2024	32.8236	2293	29.2126	2058	0.0336391	-0.26104	down	--	--	Biological Process: cytokinesis (GO:0000910);; Biological Process: vasculogenesis (GO:0001570);; Cellular Component: ruffle (GO:0001726);; Molecular Function: glycoprotein binding (GO:0001948);; Biological Process: negative regulation of cell-matrix adhesion (GO:0001953);; Molecular Function: Ras GTPase activator activity (GO:0005099);; Molecular Function: receptor binding (GO:0005102);; Molecula…	K04352|0|bta:282032|RASA1; RAS p21 protein activator (GTPase activating protein) 1; K04352 Ras GTPase-activating protein 1 (A)	MAPK signaling pathway (ko04010);; Ras signaling pathway (ko04014);; Axon guidance (ko04360)	[R]	General function prediction only	SH2 domain;; GTPase-activator protein for Ras-like GTPase;; PH domain;; SH3 domain;; C2 domain	Ras GTPase-activating protein 1 GN=RASA1 OS=Bos taurus (Bovine) PE=1 SV=1	T	Signal transduction mechanisms	PREDICTED: ras GTPase-activating protein 1 isoform X1 [Bos taurus]	biological process: cellular component organization or biogenesis (GO:0071840);; biological process: single-organism process (GO:0044699);; biological process: biological regulation (GO:0065007);; biological process: cellular process (GO:0009987);; biological process: developmental process (GO:0032502);; cellular component: cell part (GO:0044464);; cellular component: membrane (GO:0016020);; cell…
gene21490	113.134	2988	118.907	3236	116.315	3049	86.3126	2189	98.2138	2440	120.725	2865	0.033308	-0.289915	down	--	--	Cellular Component: nucleolus (GO:0005730);;	K14840|0|bta:506401|GLTSCR2; glioma tumor suppressor candidate region gene 2; K14840 nucleolar protein 53 (A)	Herpes simplex infection (ko05168)	[R]	General function prediction only	Nop53 (60S ribosomal biogenesis)	--	R	General function prediction only	glioma tumor suppressor candidate region gene 2 protein [Bos taurus]	cellular component: organelle part (GO:0044422);; cellular component: organelle (GO:0043226);; cellular component: cell (GO:0005623);; cellular component: cell part (GO:0044464);;
gene10655	87.94	6394	73.8057	5265	81.4037	5838	64.1995	4690	56.7712	4172	54.5228	4077	0.000972458	-0.417657	down	[F]	Nucleotide transport and metabolism	Cellular Component: mitochondrion (GO:0005739);; Biological Process: pyrimidine nucleobase catabolic process (GO:0006208);; Biological Process: cytoskeleton organization (GO:0007010);; Biological Process: nervous system development (GO:0007399);; Molecular Function: hydrolase activity, acting on carbon-nitrogen (but not peptide) bonds, in cyclic amides (GO:0016812);; Molecular Function: protein k…	K07528|0|bom:102264790|DPYSL2; dihydropyrimidinase-like 2; K07528 dihydropyrimidinase-like 2 (A)	Axon guidance (ko04360)	[F]	Nucleotide transport and metabolism	Amidohydrolase family;; Amidohydrolase;; Amidohydrolase;; Amidohydrolase family	Dihydropyrimidinase-related protein 2 GN=DPYSL2 OS=Bos taurus (Bovine) PE=1 SV=1	F	Nucleotide transport and metabolism	PREDICTED: dihydropyrimidinase-related protein 2 isoform X2 [Bos taurus]	molecular function: binding (GO:0005488);; molecular function: catalytic activity (GO:0003824);; cellular component: cell part (GO:0044464);; cellular component: cell (GO:0005623);; cellular component: organelle (GO:0043226);; biological process: multicellular organismal process (GO:0032501);; biological process: cellular process (GO:0009987);; biological process: cellular component organization …
gene12638	15.4598	1103	14.5989	1039	14.8455	1046	9.66154	662	10.7129	745	10.8823	743	1.35e-07	-0.551674	down	[RTKL]	General function prediction only;; Signal transduction mechanisms;; Transcription;; Replication, recombination and repair	Biological Process: natural killer cell differentiation (GO:0001779);; Molecular Function: protein tyrosine kinase activity (GO:0004713);; Molecular Function: ATP binding (GO:0005524);; Cellular Component: nuclear envelope (GO:0005635);; Cellular Component: endoplasmic reticulum membrane (GO:0005789);; Biological Process: spermatogenesis (GO:0007283);; Cellular Component: integral component of me…	K05116|0|bta:788224|TYRO3; TYRO3 protein tyrosine kinase (EC:2.7.10.1); K05116 TYRO3 protein tyrosine kinase 3 [EC:2.7.10.1] (A)	--	--	--	Protein tyrosine kinase;; Protein kinase domain;; Immunoglobulin domain;; Fibronectin type III domain;; Immunoglobulin I-set domain;; Immunoglobulin domain;; Immunoglobulin domain;; Immunoglobulin V-set domain	Hepatocyte growth factor receptor (Precursor) GN=MET OS=Oryctolagus cuniculus (Rabbit) PE=3 SV=1	T	Signal transduction mechanisms	tyrosine-protein kinase receptor TYRO3 precursor [Bos taurus]	biological process: biological adhesion (GO:0022610);; biological process: locomotion (GO:0040011);; biological process: multi-organism process (GO:0051704);; biological process: multicellular organismal process (GO:0032501);; biological process: reproductive process (GO:0022414);; biological process: localization (GO:0051179);; biological process: cellular process (GO:0009987);; biological proce…
gene20859	3.08271	112	3.37272	121	2.98809	108	1.67267	59	1.7949	63	2.03281	73	0.000146969	-0.777138	down	[I]	Lipid transport and metabolism	Molecular Function: carboxylic ester hydrolase activity (GO:0004091);; Cellular Component: extracellular region (GO:0005576);;	--	--	[R]	General function prediction only	Carboxylesterase family;; alpha/beta hydrolase fold	Carboxylesterase 4A (Precursor) GN=CES4A OS=Bos taurus (Bovine) PE=2 SV=1	R	General function prediction only	carboxylesterase 4A precursor [Bos taurus]	cellular component: extracellular region (GO:0005576);;
gene7554	74.35	6975	84.8706	7904	83.0202	7661	60.0337	5520	72.0648	6663	62.1303	5659	0.0118904	-0.317793	down	--	--	Molecular Function: calcium ion binding (GO:0005509);; Cellular Component: plasma membrane (GO:0005886);; Biological Process: homophilic cell adhesion via plasma membrane adhesion molecules (GO:0007156);; Cellular Component: integral component of membrane (GO:0016021);;	K16498|0|mmu:54216|Pcdh7; protocadherin 7; K16498 protocadherin delta 1 (A)	--	--	--	Cadherin domain;; Protocadherin;; Cadherin-like	Protocadherin-11 X-linked (Precursor) GN=PCDH11X OS=Gorilla gorilla gorilla (Lowland gorilla) PE=3 SV=1	S	Function unknown	PREDICTED: protocadherin-7 isoform X3 [Bos taurus]	cellular component: cell (GO:0005623);; cellular component: membrane part (GO:0044425);; cellular component: membrane (GO:0016020);; cellular component: cell part (GO:0044464);; molecular function: binding (GO:0005488);; biological process: biological adhesion (GO:0022610);;
gene4935	36.2571	640	39.845	725	39.0241	687	29.5213	507	31.0957	525	30.9549	516	0.000893811	-0.387604	down	--	--	Molecular Function: protein serine/threonine kinase activity (GO:0004674);; Molecular Function: ATP binding (GO:0005524);; Cellular Component: nucleus (GO:0005634);; Biological Process: protein phosphorylation (GO:0006468);; Biological Process: apoptotic process (GO:0006917);; Biological Process: intracellular signal transduction (GO:0007243);; Biological Process: regulation of reactive oxygen sp…	--	--	[T]	Signal transduction mechanisms	Protein kinase domain	Serine/threonine-protein kinase 17A GN=STK17A OS=Oryctolagus cuniculus (Rabbit) PE=2 SV=1	T	Signal transduction mechanisms	PREDICTED: serine/threonine-protein kinase DCLK2 [Bos taurus]	biological process: cellular process (GO:0009987);; biological process: biological regulation (GO:0065007);; biological process: metabolic process (GO:0008152);; cellular component: cell (GO:0005623);; cellular component: organelle (GO:0043226);; cellular component: cell part (GO:0044464);; molecular function: binding (GO:0005488);; molecular function: catalytic activity (GO:0003824);;
gene5729	0.884578	34	2.34692	92	1.79719	69	0.696992	26	1.07571	40	0.894266	33	0.0254463	-0.954747	down	--	--	Molecular Function: structural molecule activity (GO:0005198);; Cellular Component: keratin filament (GO:0045095);;	K07605|0|bta:528459|KRT85; keratin 85; K07605 type II keratin, basic (A)	--	--	--	Intermediate filament protein	Keratin, type II microfibrillar, component 5 OS=Ovis aries (Sheep) PE=1 SV=1	S	Function unknown	keratin, type II cuticular Hb5 [Bos taurus]	cellular component: macromolecular complex (GO:0032991);; cellular component: organelle part (GO:0044422);; cellular component: organelle (GO:0043226);; cellular component: cell (GO:0005623);; cellular component: cell part (GO:0044464);; molecular function: structural molecule activity (GO:0005198);;
Cow_newGene_1464	301.699	2622	424.07	3690	352.38	3012	257.078	2204	281.857	2408	279.095	2372	0.00442659	-0.396838	down	--	--	Molecular Function: structural molecule activity (GO:0005198);; Cellular Component: nucleoplasm (GO:0005654);; Biological Process: apoptotic process (GO:0006915);; Cellular Component: nuclear matrix (GO:0016363);; Cellular Component: Z disc (GO:0030018);; Biological Process: tumor necrosis factor-mediated signaling pathway (GO:0033209);; Cellular Component: sarcolemma (GO:0042383);; Cellular Comp…	K07605|5.8415e-70|oas:101110495|KRT8; keratin 8; K07605 type II keratin, basic (A)	--	--	--	Intermediate filament protein	Keratin, type II cytoskeletal 8 GN=KRT8 OS=Bos taurus (Bovine) PE=2 SV=3	Z	Cytoskeleton	Keratin, type II cytoskeletal 8, partial [Bos mutus]	molecular function: structural molecule activity (GO:0005198);; cellular component: cell part (GO:0044464);; cellular component: membrane (GO:0016020);; cellular component: macromolecular complex (GO:0032991);; cellular component: organelle part (GO:0044422);; cellular component: organelle (GO:0043226);; cellular component: cell (GO:0005623);; biological process: multi-organism process (GO:005170…
gene26334	70.313	3711	70.1701	3779	79.7462	4144	48.981	2501	58.24	2900	61.2208	2987	2.96e-05	-0.454194	down	--	--	Molecular Function: zinc ion binding (GO:0008270);;	--	--	[O]	Posttranslational modification, protein turnover, chaperones	SPRY-associated domain;; Zinc finger, C3HC4 type (RING finger)	RING finger protein 39 GN=RNF39 OS=Macaca mulatta (Rhesus macaque) PE=3 SV=1	O	Posttranslational modification, protein turnover, chaperones	PREDICTED: LOW QUALITY PROTEIN: RING finger protein 39 [Bos taurus]	molecular function: binding (GO:0005488);;
gene9025	6.18131	756	4.93448	630	6.01244	692	2.82165	340	3.43006	445	2.45279	305	2.46e-09	-0.912319	down	--	--	Molecular Function: extracellular matrix structural constituent (GO:0005201);; Molecular Function: calcium ion binding (GO:0005509);; Cellular Component: proteinaceous extracellular matrix (GO:0005578);; Biological Process: embryonic limb morphogenesis (GO:0030326);; Biological Process: positive regulation of bone mineralization (GO:0030501);; Biological Process: sequestering of TGFbeta in extrac…	--	--	[T]	Signal transduction mechanisms	Calcium-binding EGF domain;; Complement Clr-like EGF-like;; EGF-like domain;; TB domain;; Coagulation Factor Xa inhibitory site;; EGF domain	Fibrillin-1 (Precursor) GN=FBN1 OS=Bos taurus (Bovine) PE=1 SV=1	T	Signal transduction mechanisms	fibrillin-2 precursor [Bos taurus]	molecular function: structural molecule activity (GO:0005198);; molecular function: binding (GO:0005488);; cellular component: extracellular matrix (GO:0031012);; cellular component: extracellular region part (GO:0044421);; cellular component: extracellular region (GO:0005576);; biological process: developmental process (GO:0032502);; biological process: localization (GO:0051179);; biological pro…
gene10787	1.3533	89	1.8907	132	1.35332	87	0.645114	43	0.838913	51	0.80691	49	2.91e-05	-1.07053	down	--	--	Molecular Function: Rho guanyl-nucleotide exchange factor activity (GO:0005089);; Molecular Function: phospholipid binding (GO:0005543);; Biological Process: regulation of Rho protein signal transduction (GO:0035023);; Molecular Function: metal ion binding (GO:0046872);;	K05722|0|bta:512950|FGD3; FYVE, RhoGEF and PH domain containing 3; K05722 FYVE, RhoGEF and PH domain containing 3 (A)	Regulation of actin cytoskeleton (ko04810)	[T]	Signal transduction mechanisms	RhoGEF domain;; PH domain;; FYVE zinc finger	FYVE, RhoGEF and PH domain-containing protein 3 GN=FGD3 OS=Pongo abelii (Sumatran orangutan) PE=2 SV=1	T	Signal transduction mechanisms	PREDICTED: FYVE, RhoGEF and PH domain-containing protein 3 isoform X1 [Bos taurus]	biological process: biological regulation (GO:0065007);; molecular function: guanyl-nucleotide exchange factor activity (GO:0005085);; molecular function: binding (GO:0005488);;
gene14230	7.43429	308	10.0666	414	9.55707	393	3.87775	158	5.8072	237	6.75928	277	0.000879463	-0.710613	down	--	--	Biological Process: prostaglandin biosynthetic process (GO:0001516);; Cellular Component: photoreceptor outer segment (GO:0001750);; Molecular Function: peroxidase activity (GO:0004601);; Molecular Function: prostaglandin-endoperoxide synthase activity (GO:0004666);; Cellular Component: nucleus (GO:0005634);; Cellular Component: endoplasmic reticulum membrane (GO:0005789);; Biological Process: re…	K00509|0|bta:282022|PTGS1; prostaglandin-endoperoxide synthase 1 (prostaglandin G/H synthase and cyclooxygenase) (EC:1.14.99.1); K00509 prostaglandin-endoperoxide synthase 1 [EC:1.14.99.1] (A)	Arachidonic acid metabolism (ko00590);; Platelet activation (ko04611);; Serotonergic synapse (ko04726)	[R]	General function prediction only	Animal haem peroxidase	Prostaglandin G/H synthase 1 (Precursor) GN=PTGS1 OS=Bos taurus (Bovine) PE=2 SV=2	R	General function prediction only	prostaglandin G/H synthase 1 precursor [Bos taurus]	molecular function: binding (GO:0005488);; molecular function: catalytic activity (GO:0003824);; molecular function: antioxidant activity (GO:0016209);; cellular component: membrane (GO:0016020);; cellular component: cell part (GO:0044464);; cellular component: cell (GO:0005623);; cellular component: organelle (GO:0043226);; cellular component: organelle part (GO:0044422);; cellular component: me…
gene15527	16.9238	816	19.958	923	18.4657	876	13.9743	698	14.4382	743	14.0941	711	0.0420907	-0.26145	down	[I]	Lipid transport and metabolism	Molecular Function: glycylpeptide N-tetradecanoyltransferase activity (GO:0004379);; Cellular Component: Golgi apparatus (GO:0005794);; Cellular Component: plasma membrane (GO:0005886);; Biological Process: N-terminal protein myristoylation (GO:0006499);;	K00671|0|bta:282049|NMT2; N-myristoyltransferase 2 (EC:2.3.1.97); K00671 glycylpeptide N-tetradecanoyltransferase [EC:2.3.1.97] (A)	--	[I]	Lipid transport and metabolism	Myristoyl-CoA:protein N-myristoyltransferase, C-terminal domain;; Myristoyl-CoA:protein N-myristoyltransferase, N-terminal domain	Glycylpeptide N-tetradecanoyltransferase 2 GN=NMT2 OS=Bos taurus (Bovine) PE=2 SV=1	I	Lipid transport and metabolism	PREDICTED: glycylpeptide N-tetradecanoyltransferase 2 isoform X1 [Bos taurus]	biological process: cellular process (GO:0009987);; biological process: metabolic process (GO:0008152);; molecular function: catalytic activity (GO:0003824);; cellular component: membrane (GO:0016020);; cellular component: cell part (GO:0044464);; cellular component: organelle (GO:0043226);; cellular component: cell (GO:0005623);;
gene5736	14.7706	1781	16.4395	1929	15.5158	1761	11.8805	1487	12.6738	1587	8.73094	1043	0.0315467	-0.389594	down	--	--	Molecular Function: structural molecule activity (GO:0005198);; Cellular Component: keratin filament (GO:0045095);;	--	--	--	--	Intermediate filament protein	Keratin, type II microfibrillar, component 7C OS=Ovis aries (Sheep) PE=1 SV=1	S	Function unknown	PREDICTED: LOW QUALITY PROTEIN: keratin, type II microfibrillar, component 7C-like [Bos taurus]	molecular function: structural molecule activity (GO:0005198);; cellular component: cell part (GO:0044464);; cellular component: macromolecular complex (GO:0032991);; cellular component: organelle part (GO:0044422);; cellular component: organelle (GO:0043226);; cellular component: cell (GO:0005623);;
Cow_newGene_3866	4.36529	376	4.70915	382	44.9147	437	32.5062	236	22.8902	335	24.6468	283	0.00704398	-0.471506	down	--	--	Molecular Function: RNA binding (GO:0003723);; Molecular Function: RNA-directed DNA polymerase activity (GO:0003964);; Molecular Function: structural molecule activity (GO:0005198);; Cellular Component: proteinaceous extracellular matrix (GO:0005578);; Cellular Component: mitochondrion (GO:0005739);; Cellular Component: plasma membrane (GO:0005886);; Cellular Component: fascia adherens (GO:000591…	--	--	--	--	--	--	R	General function prediction only	reverse transcriptase-like [Bos taurus]	biological process: biological adhesion (GO:0022610);; biological process: cellular process (GO:0009987);; biological process: biological regulation (GO:0065007);; biological process: single-organism process (GO:0044699);; biological process: metabolic process (GO:0008152);; molecular function: binding (GO:0005488);; molecular function: catalytic activity (GO:0003824);; molecular function: struct…
gene1305	12.6532	362	14.8255	435	14.3533	411	6.74887	191	10.4064	288	12.5743	337	0.0112635	-0.552226	down	--	--	Cellular Component: plasma membrane (GO:0005886);; Cellular Component: focal adhesion (GO:0005925);; Molecular Function: zinc ion binding (GO:0008270);; Biological Process: single organismal cell-cell adhesion (GO:0016337);; Biological Process: cell-cell junction organization (GO:0045216);; Biological Process: positive regulation of integrin-mediated signaling pathway (GO:2001046);;	--	--	[TZ]	Signal transduction mechanisms;; Cytoskeleton	LIM domain	LIM and senescent cell antigen-like-containing domain protein 2 GN=LIMS2 OS=Bos taurus (Bovine) PE=2 SV=2	T	Signal transduction mechanisms	PREDICTED: LIM and senescent cell antigen-like-containing domain protein 2 isoform X1 [Bos taurus]	cellular component: membrane (GO:0016020);; cellular component: cell part (GO:0044464);; cellular component: cell junction (GO:0030054);; cellular component: cell (GO:0005623);; molecular function: binding (GO:0005488);; biological process: biological adhesion (GO:0022610);; biological process: cellular component organization or biogenesis (GO:0071840);; biological process: single-organism proces…
gene27514	29.1535	1281	35.7171	1613	33.8946	1480	24.9372	1056	27.5487	1145	30.8374	1239	0.0117203	-0.327983	down	[R]	General function prediction only	Cellular Component: nucleolus (GO:0005730);; Biological Process: rRNA processing (GO:0006364);; Cellular Component: small-subunit processome (GO:0032040);;	K14555|0|bta:618429|TBL3; transducin (beta)-like 3; K14555 U3 small nucleolar RNA-associated protein 13 (A)	Ribosome biogenesis in eukaryotes (ko03008)	[A]	RNA processing and modification	WD domain, G-beta repeat;; Utp13 specific WD40 associated domain	Transducin beta-like protein 3 GN=TBL3 OS=Bos taurus (Bovine) PE=2 SV=1	A	RNA processing and modification	transducin beta-like protein 3 [Bos taurus]	biological process: metabolic process (GO:0008152);; biological process: cellular process (GO:0009987);; cellular component: cell (GO:0005623);; cellular component: organelle (GO:0043226);; cellular component: organelle part (GO:0044422);; cellular component: macromolecular complex (GO:0032991);; cellular component: cell part (GO:0044464);;
gene11051	1364.58	11910	1637.2	14736	1468.23	12737	1055.34	9002	1226.46	10323	1355.24	11195	0.00795635	-0.34925	down	--	--	Molecular Function: structural constituent of ribosome (GO:0003735);; Cellular Component: ribosome (GO:0005840);; Biological Process: translation (GO:0006412);;	K02993|4.8695e-136|ssc:100736789|40S ribosomal protein S7-like; K02993 small subunit ribosomal protein S7e (A)	Ribosome (ko03010)	[J]	Translation, ribosomal structure and biogenesis	Ribosomal protein S7e	40S ribosomal protein S7 GN=RPS7 OS=Felis catus (Cat) PE=2 SV=1	J	Translation, ribosomal structure and biogenesis	PREDICTED: 40S ribosomal protein S7 [Odobenus rosmarus divergens]	cellular component: cell part (GO:0044464);; cellular component: macromolecular complex (GO:0032991);; cellular component: cell (GO:0005623);; cellular component: organelle (GO:0043226);; molecular function: structural molecule activity (GO:0005198);; biological process: cellular process (GO:0009987);; biological process: metabolic process (GO:0008152);;
gene24773	1.25039	71	1.49094	86	1.47123	87	0.949717	53	0.747551	41	0.923578	53	0.00562974	-0.695056	down	--	--	Molecular Function: G-protein coupled receptor activity (GO:0004930);; Cellular Component: plasma membrane (GO:0005886);; Biological Process: G-protein coupled receptor signaling pathway (GO:0007186);; Cellular Component: integral component of membrane (GO:0016021);;	K08408|0|bom:102283940|GPR68; G protein-coupled receptor 68; K08408 G protein-coupled receptor 68 (A)	--	--	--	7 transmembrane receptor (rhodopsin family);; Serpentine type 7TM GPCR chemoreceptor Srx;; Serpentine type 7TM GPCR chemoreceptor Srw	Ovarian cancer G-protein coupled receptor 1 GN=GPR68 OS=Bos taurus (Bovine) PE=2 SV=1	T	Signal transduction mechanisms	PREDICTED: ovarian cancer G-protein coupled receptor 1 isoform X1 [Bos taurus]	cellular component: membrane part (GO:0044425);; cellular component: cell (GO:0005623);; cellular component: cell part (GO:0044464);; cellular component: membrane (GO:0016020);; molecular function: receptor activity (GO:0004872);; molecular function: molecular transducer activity (GO:0060089);; biological process: signaling (GO:0023052);; biological process: cellular process (GO:0009987);; biolog…
gene19520	16.4805	971	15.3149	990	16.6005	1057	8.20426	482	8.92549	516	6.31203	391	1.7e-20	-1.0981	down	--	--	Biological Process: somitogenesis (GO:0001756);; Cellular Component: intracellular (GO:0005622);; Cellular Component: integral component of plasma membrane (GO:0005887);; Molecular Function: semaphorin receptor activity (GO:0017154);; Biological Process: neural tube development (GO:0021915);; Biological Process: cerebellar granule cell precursor tangential migration (GO:0021935);; Biological Proc…	K06820|0|bta:407770|PLXNA2; plexin A2; K06820 plexin A (A)	Axon guidance (ko04360)	[T]	Signal transduction mechanisms	Plexin cytoplasmic RasGAP domain;; Sema domain;; IPT/TIG domain;; Plexin repeat	Hepatocyte growth factor receptor (Precursor) GN=MET OS=Ornithorhynchus anatinus (Duckbill platypus) PE=3 SV=1	T	Signal transduction mechanisms	TPA: plexin A2 [Bos taurus]	biological process: cellular process (GO:0009987);; biological process: single-organism process (GO:0044699);; biological process: signaling (GO:0023052);; biological process: locomotion (GO:0040011);; biological process: developmental process (GO:0032502);; biological process: multicellular organismal process (GO:0032501);; biological process: biological regulation (GO:0065007);; biological proc…
gene16998	14.6211	442	17.0859	509	17.173	503	11.5992	338	11.881	340	13.3307	377	0.000717788	-0.440611	down	[R]	General function prediction only	Biological Process: negative regulation of transcription from RNA polymerase II promoter (GO:0000122);; Biological Process: metanephros development (GO:0001656);; Biological Process: mesonephros development (GO:0001823);; Biological Process: chondrocyte differentiation (GO:0002062);; Cellular Component: nucleus (GO:0005634);; Biological Process: positive regulation of bone mineralization (GO:0030…	K09215|0|bom:102268369|OSR2; odd-skipped related transciption factor 2; K09215 odd-skipped (A)	--	[R]	General function prediction only	Zinc-finger double domain;; Zinc finger, C2H2 type;; C2H2-type zinc finger;; C2H2-type zinc finger;; Zinc-finger double-stranded RNA-binding;; GAGA factor	Protein odd-skipped-related 2 GN=OSR2 OS=Bos taurus (Bovine) PE=2 SV=1	K	Transcription	PREDICTED: protein odd-skipped-related 2 isoform X1 [Bos taurus]	cellular component: organelle (GO:0043226);; cellular component: cell (GO:0005623);; cellular component: cell part (GO:0044464);; molecular function: binding (GO:0005488);; biological process: multicellular organismal process (GO:0032501);; biological process: single-organism process (GO:0044699);; biological process: biological regulation (GO:0065007);; biological process: cellular process (GO:0…
gene6877	39.0146	2279	35.2694	2179	37.611	2187	29.3079	1754	29.7264	1712	31.7943	1753	0.00155485	-0.330285	down	--	--	Biological Process: cell fate specification (GO:0001708);; Biological Process: trophectodermal cell fate commitment (GO:0001830);; Molecular Function: DNA binding (GO:0003677);; Molecular Function: sequence-specific DNA binding transcription factor activity (GO:0003700);; Cellular Component: nucleus (GO:0005634);; Cellular Component: transcription factor complex (GO:0005667);; Biological Process:…	K09448|0|bom:102264433|TEAD4; TEA domain family member 4; K09448 transcriptional enhancer factor (A)	Hippo signaling pathway (ko04390)	[K]	Transcription	TEA/ATTS domain family	--	K	Transcription	PREDICTED: transcriptional enhancer factor TEF-3 [Bos mutus]	cellular component: cell part (GO:0044464);; cellular component: macromolecular complex (GO:0032991);; cellular component: organelle (GO:0043226);; cellular component: cell (GO:0005623);; molecular function: binding (GO:0005488);; molecular function: nucleic acid binding transcription factor activity (GO:0001071);; biological process: response to stimulus (GO:0050896);; biological process: single…
gene23264	6.50447	448	7.04307	487	7.53554	508	6.10978	401	5.77872	368	6.31299	396	0.0487861	-0.287882	down	[Z]	Cytoskeleton	Biological Process: mitotic cell cycle (GO:0000278);; Molecular Function: microtubule motor activity (GO:0003777);; Molecular Function: ATP binding (GO:0005524);; Cellular Component: nucleolus (GO:0005730);; Cellular Component: cytoplasm (GO:0005737);; Cellular Component: kinesin complex (GO:0005871);; Cellular Component: microtubule (GO:0005874);; Cellular Component: plasma membrane (GO:0005886)…	--	--	[Z]	Cytoskeleton	Kinesin motor domain	Kinesin-like protein KIF3A GN=KIF3A OS=Pongo abelii (Sumatran orangutan) PE=2 SV=1	Z	Cytoskeleton	kinesin-like protein KIF18B [Bos taurus]	cellular component: cell (GO:0005623);; cellular component: organelle (GO:0043226);; cellular component: organelle part (GO:0044422);; cellular component: macromolecular complex (GO:0032991);; cellular component: membrane (GO:0016020);; cellular component: cell part (GO:0044464);; molecular function: binding (GO:0005488);; molecular function: catalytic activity (GO:0003824);; biological process: …
gene30286	659.973	29051	819.596	35980	736.432	32447	549.075	23388	610.344	25719	621.187	25494	0.0014054	-0.366334	down	--	--	Molecular Function: iron ion binding (GO:0005506);; Cellular Component: endoplasmic reticulum membrane (GO:0005789);; Biological Process: fatty acid biosynthetic process (GO:0006633);; Cellular Component: integral component of membrane (GO:0016021);; Molecular Function: oxidoreductase activity, acting on paired donors, with oxidation of a pair of donors resulting in the reduction of molecular oxy…	K10225|0|bta:515925|FADS3; fatty acid desaturase 3 (EC:1.14.19.-); K10225 fatty acid desaturase 3 (delta-6 desaturase) [EC:1.14.19.-] (A)	--	[I]	Lipid transport and metabolism	Fatty acid desaturase;; Cytochrome b5-like Heme/Steroid binding domain	Fatty acid desaturase 3 GN=FADS3 OS=Bos taurus (Bovine) PE=2 SV=1	I	Lipid transport and metabolism	fatty acid desaturase 3 [Bos taurus]	molecular function: binding (GO:0005488);; molecular function: catalytic activity (GO:0003824);; cellular component: cell part (GO:0044464);; cellular component: membrane (GO:0016020);; cellular component: membrane part (GO:0044425);; cellular component: organelle part (GO:0044422);; cellular component: organelle (GO:0043226);; cellular component: cell (GO:0005623);; biological process: cellular …
gene24548	23.0231	4771	21.7962	4388	23.2397	4820	17.1287	3578	19.6905	4133	15.4152	3158	0.0155497	-0.344468	down	--	--	Molecular Function: non-membrane spanning protein tyrosine kinase activity (GO:0004715);; Molecular Function: ATP binding (GO:0005524);; Cellular Component: focal adhesion (GO:0005925);; Cellular Component: actin cytoskeleton (GO:0015629);; Biological Process: cell migration (GO:0016477);; Biological Process: substrate adhesion-dependent cell spreading (GO:0034446);; Biological Process: protein a…	K17538|0|bta:786652|PEAK1; pseudopodium-enriched atypical kinase 1; K17538 pseudopodium-enriched atypical kinase 1 [EC:2.7.10.2] (A)	--	--	--	Protein kinase domain;; Protein tyrosine kinase	--	T	Signal transduction mechanisms	PREDICTED: pseudopodium-enriched atypical kinase 1 [Bos taurus]	biological process: biological adhesion (GO:0022610);; biological process: single-organism process (GO:0044699);; biological process: cellular process (GO:0009987);; biological process: developmental process (GO:0032502);; biological process: metabolic process (GO:0008152);; biological process: locomotion (GO:0040011);; biological process: cellular component organization or biogenesis (GO:0071840…
gene18737	71.3929	3909	84.1277	4637	81.9793	4406	60.4821	3239	63.1245	3325	69.2944	3604	0.00333039	-0.330426	down	--	--	Cellular Component: cytoplasm (GO:0005737);; Cellular Component: plasma membrane (GO:0005886);;	--	--	--	--	Specifically androgen-regulated gene protein	Specifically androgen-regulated gene protein GN=SARG OS=Bos taurus (Bovine) PE=2 SV=1	S	Function unknown	specifically androgen-regulated gene protein [Bos taurus]	cellular component: cell part (GO:0044464);; cellular component: membrane (GO:0016020);; cellular component: cell (GO:0005623);;
gene23149	213.672	16845	157.865	12308	197.917	15421	151.314	11820	147.301	11471	150.183	11579	0.0290821	-0.338126	down	[C]	Energy production and conversion	Molecular Function: ATP citrate synthase activity (GO:0003878);; Molecular Function: succinate-CoA ligase (ADP-forming) activity (GO:0004775);; Molecular Function: ATP binding (GO:0005524);; Cellular Component: nucleus (GO:0005634);; Cellular Component: mitochondrion (GO:0005739);; Cellular Component: plasma membrane (GO:0005886);; Biological Process: lipid metabolic process (GO:0006629);; Biolog…	K01648|0|chx:102181894|ACLY; ATP citrate lyase; K01648 ATP citrate (pro-S)-lyase [EC:2.3.3.8] (A)	Citrate cycle (TCA cycle) (ko00020)	[C]	Energy production and conversion	Citrate synthase;; CoA-ligase;; CoA binding domain;; ATP-grasp domain	ATP-citrate synthase GN=ACLY OS=Ovis aries (Sheep) PE=2 SV=1	C	Energy production and conversion	PREDICTED: ATP-citrate synthase isoform X1 [Bos taurus]	cellular component: organelle (GO:0043226);; cellular component: cell (GO:0005623);; cellular component: cell part (GO:0044464);; cellular component: membrane (GO:0016020);; molecular function: binding (GO:0005488);; molecular function: catalytic activity (GO:0003824);; biological process: single-organism process (GO:0044699);; biological process: cellular process (GO:0009987);; biological proces…
gene23278	11.5639	857	14.4133	1082	15.4769	1135	11.2779	823	11.2357	807	11.4056	808	0.0290216	-0.312711	down	--	--	Molecular Function: GTPase activator activity (GO:0005096);; Molecular Function: phospholipid binding (GO:0005543);; Cellular Component: intracellular (GO:0005622);; Biological Process: signal transduction (GO:0007165);; Biological Process: positive regulation of GTPase activity (GO:0043547);;	--	--	[T]	Signal transduction mechanisms	WW domain;; PH domain;; Pleckstrin homology domain	Rho GTPase-activating protein 12 GN=ARHGAP12 OS=Macaca fascicularis (Crab-eating macaque) PE=2 SV=1	T	Signal transduction mechanisms	rho GTPase-activating protein 27 [Bos taurus]	biological process: biological regulation (GO:0065007);; biological process: cellular process (GO:0009987);; biological process: response to stimulus (GO:0050896);; cellular component: cell part (GO:0044464);; cellular component: cell (GO:0005623);; molecular function: enzyme regulator activity (GO:0030234);; molecular function: binding (GO:0005488);;
gene5297	63.3134	3847	67.5294	4135	71.4374	4269	49.7938	2928	55.3617	3213	59.3549	3359	0.00122959	-0.348639	down	[RTKL]	General function prediction only;; Signal transduction mechanisms;; Transcription;; Replication, recombination and repair	Biological Process: positive regulation of cell-matrix adhesion (GO:0001954);; Molecular Function: transmembrane-ephrin receptor activity (GO:0005005);; Molecular Function: ATP binding (GO:0005524);; Cellular Component: integral component of plasma membrane (GO:0005887);; Biological Process: negative regulation of protein kinase activity (GO:0006469);; Biological Process: positive regulation of c…	K05102|0|bta:525946|EPHA1; EPH receptor A1 (EC:2.7.10.1); K05102 Eph receptor A1 [EC:2.7.10.1] (A)	Axon guidance (ko04360)	[T]	Signal transduction mechanisms	Protein tyrosine kinase;; Ephrin receptor ligand binding domain;; Protein kinase domain;; SAM domain (Sterile alpha motif);; Fibronectin type III domain;; SAM domain (Sterile alpha motif);; Ephrin type-A receptor 2 transmembrane domain	Ephrin type-A receptor 2 (Precursor) GN=EPHA2 OS=Macaca fascicularis (Crab-eating macaque) PE=2 SV=1	T	Signal transduction mechanisms	PREDICTED: ephrin type-A receptor 1 isoform X1 [Bos taurus]	biological process: response to stimulus (GO:0050896);; biological process: cellular component organization or biogenesis (GO:0071840);; biological process: biological regulation (GO:0065007);; biological process: developmental process (GO:0032502);; biological process: metabolic process (GO:0008152);; biological process: signaling (GO:0023052);; biological process: single-organism process (GO:00…
gene22675	38.4936	1453	38.8591	1440	41.0001	1522	28.7659	1086	32.9629	1244	31.5283	1206	0.00904275	-0.30219	down	--	--	Biological Process: postsynaptic membrane organization (GO:0001941);; Molecular Function: acetylcholine-activated cation-selective channel activity (GO:0004889);; Cellular Component: acetylcholine-gated channel complex (GO:0005892);; Biological Process: cation transport (GO:0006812);; Biological Process: muscle contraction (GO:0006936);; Biological Process: signal transduction (GO:0007165);; Biol…	K04812|0|bta:282179|CHRNB1; cholinergic receptor, nicotinic, beta 1 (muscle); K04812 nicotinic acetylcholine receptor beta-1 (A)	Neuroactive ligand-receptor interaction (ko04080)	[T]	Signal transduction mechanisms	Neurotransmitter-gated ion-channel transmembrane region;; Neurotransmitter-gated ion-channel ligand binding domain	Acetylcholine receptor subunit beta (Precursor) GN=CHRNB1 OS=Bos taurus (Bovine) PE=2 SV=1	T	Signal transduction mechanisms	acetylcholine receptor subunit beta precursor [Bos taurus]	molecular function: binding (GO:0005488);; molecular function: molecular transducer activity (GO:0060089);; molecular function: receptor activity (GO:0004872);; molecular function: transporter activity (GO:0005215);; cellular component: membrane part (GO:0044425);; cellular component: membrane (GO:0016020);; cellular component: synapse (GO:0045202);; cellular component: cell part (GO:0044464);; c…
gene1184	10.4566	2087	10.7726	2158	11.5108	2277	9.42933	1836	8.9155	1728	8.81876	1658	0.0077108	-0.301397	down	--	--	Biological Process: in utero embryonic development (GO:0001701);; Biological Process: neuron migration (GO:0001764);; Cellular Component: centriole (GO:0005814);; Biological Process: apoptotic process (GO:0006915);; Biological Process: spindle organization (GO:0007051);; Biological Process: cerebellar cortex morphogenesis (GO:0021696);; Biological Process: olfactory bulb development (GO:0021772);…	K16481|0|bta:510855|PCNT; pericentrin; K16481 pericentrin (A)	--	--	--	Pericentrin-AKAP-450 domain of centrosomal targeting protein	A-kinase anchor protein 9 (Fragment) GN=AKAP9 OS=Oryctolagus cuniculus (Rabbit) PE=2 SV=2	S	Function unknown	PREDICTED: pericentrin isoform X5 [Bos taurus]	biological process: localization (GO:0051179);; biological process: multicellular organismal process (GO:0032501);; biological process: cellular component organization or biogenesis (GO:0071840);; biological process: growth (GO:0040007);; biological process: locomotion (GO:0040011);; biological process: developmental process (GO:0032502);; biological process: cellular process (GO:0009987);; biolo…
gene7993	18.8155	568	23.0003	718	20.6213	619	13.1051	382	16.4123	466	17.2698	477	0.000317167	-0.508558	down	--	--	Biological Process: negative regulation of transcription from RNA polymerase II promoter (GO:0000122);; Molecular Function: RNA polymerase II core promoter proximal region sequence-specific DNA binding transcription factor activity (GO:0000982);; Biological Process: in utero embryonic development (GO:0001701);; Molecular Function: p53 binding (GO:0002039);; Biological Process: epithelial to mesen…	K09341|5.65799e-132|bom:102280770|MSX1; msh homeobox 1; K09341 homeobox protein MSX (A)	HTLV-I infection (ko05166)	[R]	General function prediction only	Homeobox domain	Homeobox protein MSX-1 (Fragment) GN=MSX1 OS=Lemur catta (Ring-tailed lemur) PE=3 SV=1	K	Transcription	TPA: homeobox protein MSX-1 [Bos taurus]	cellular component: cell (GO:0005623);; cellular component: organelle (GO:0043226);; cellular component: macromolecular complex (GO:0032991);; cellular component: cell part (GO:0044464);; molecular function: binding (GO:0005488);; molecular function: nucleic acid binding transcription factor activity (GO:0001071);; biological process: multicellular organismal process (GO:0032501);; biological pro…
gene20195	66.9386	3928	66.8841	3958	79.4862	4595	56.5227	3181	55.506	3086	56.958	3106	0.000300064	-0.393792	down	--	--	Molecular Function: osmosensor activity (GO:0005034);; Molecular Function: calcium channel activity (GO:0005262);; Molecular Function: calmodulin binding (GO:0005516);; Cellular Component: cytoplasm (GO:0005737);; Cellular Component: plasma membrane (GO:0005886);; Cellular Component: adherens junction (GO:0005912);; Cellular Component: cilium (GO:0005929);; Biological Process: cell-cell junction …	K04973|0|bta:540259|TRPV4; transient receptor potential cation channel, subfamily V, member 4; K04973 transient receptor potential cation channel subfamily V member 4 (A)	Inflammatory mediator regulation of TRP channels (ko04750)	[PT]	Inorganic ion transport and metabolism;; Signal transduction mechanisms	Ankyrin repeats (3 copies);; Ankyrin repeat;; Ankyrin repeats (many copies);; Ankyrin repeat;; Ion transport protein;; Ankyrin repeats (many copies)	Transient receptor potential cation channel subfamily V member 1 GN=TRPV1 OS=Canis familiaris (Dog) PE=2 SV=1	P	Inorganic ion transport and metabolism	transient receptor potential cation channel subfamily V member 4 [Bos taurus]	biological process: cellular process (GO:0009987);; biological process: single-organism process (GO:0044699);; biological process: signaling (GO:0023052);; biological process: biological regulation (GO:0065007);; biological process: hormone secretion (GO:0046879);; biological process: cellular component organization or biogenesis (GO:0071840);; biological process: response to stimulus (GO:0050896…
gene17581	25.4156	1883	29.0957	2127	27.6571	2105	17.0892	1298	21.7386	1673	19.4377	1485	0.000314821	-0.438309	down	--	--	Molecular Function: AMP deaminase activity (GO:0003876);; Biological Process: IMP biosynthetic process (GO:0006188);;	K01490|0|bta:519803|AMPD3; adenosine monophosphate deaminase 3; K01490 AMP deaminase [EC:3.5.4.6] (A)	Purine metabolism (ko00230)	[F]	Nucleotide transport and metabolism	Adenosine/AMP deaminase	--	F	Nucleotide transport and metabolism	PREDICTED: AMP deaminase 3 [Bos taurus]	molecular function: catalytic activity (GO:0003824);; biological process: metabolic process (GO:0008152);; biological process: cellular process (GO:0009987);; biological process: single-organism process (GO:0044699);;
gene25561	324.135	31495	348.609	33410	376.791	36046	290.055	27815	292.535	27867	275.351	26129	0.013959	-0.283941	down	--	--	Biological Process: morphogenesis of an epithelial sheet (GO:0002011);; Molecular Function: actin binding (GO:0003779);; Molecular Function: calcium ion binding (GO:0005509);; Cellular Component: basement membrane (GO:0005604);; Cellular Component: extracellular space (GO:0005615);; Cellular Component: nucleoplasm (GO:0005654);; Cellular Component: cytoplasm (GO:0005737);; Cellular Component: cyt…	K06265|0|bta:281439|DAG1, RAB7; dystroglycan 1 (dystrophin-associated glycoprotein 1); K06265 dystroglycan 1 (A)	ECM-receptor interaction (ko04512);; Hypertrophic cardiomyopathy (HCM) (ko05410);; Arrhythmogenic right ventricular cardiomyopathy (ARVC) (ko05412);; Dilated cardiomyopathy (ko05414);; Viral myocarditis (ko05416)	[W]	Extracellular structures	Dystroglycan (Dystrophin-associated glycoprotein 1)	Beta-dystroglycan (Precursor) GN=DAG1 OS=Bos taurus (Bovine) PE=1 SV=1	W	Extracellular structures	PREDICTED: dystroglycan [Bison bison bison]	biological process: cellular process (GO:0009987);; biological process: single-organism process (GO:0044699);; biological process: developmental process (GO:0032502);; biological process: metabolic process (GO:0008152);; biological process: multicellular organismal process (GO:0032501);; biological process: multi-organism process (GO:0051704);; biological process: biological regulation (GO:006500…
gene801	25.0136	806	26.3533	873	25.5582	853	18.7919	612	22.476	737	21.9539	709	0.0410099	-0.280151	down	--	--	Biological Process: luteinization (GO:0001553);; Biological Process: kidney development (GO:0001822);; Cellular Component: cytoplasm (GO:0005737);; Biological Process: nitrogen compound metabolic process (GO:0006807);; Biological Process: estrogen metabolic process (GO:0008210);; Biological Process: post-embryonic development (GO:0009791);; Biological Process: fibroblast migration (GO:0010761);; …	--	--	[R]	General function prediction only	Schwannomin-interacting protein 1	--	R	General function prediction only	PREDICTED: schwannomin-interacting protein 1 isoform X2 [Bos taurus]	biological process: developmental process (GO:0032502);; biological process: metabolic process (GO:0008152);; biological process: signaling (GO:0023052);; biological process: locomotion (GO:0040011);; biological process: reproduction (GO:0000003);; biological process: rhythmic process (GO:0048511);; biological process: single-organism process (GO:0044699);; biological process: cellular process (G…
gene14332	26.3378	1665	27.5802	1780	34.2923	2098	23.7877	1447	23.8903	1453	23.317	1359	0.00381142	-0.359976	down	--	--	--	--	--	[R]	General function prediction only	Fibrinogen beta and gamma chains, C-terminal globular domain	Angiopoietin-related protein 1 (Precursor) GN=ANGPTL1 OS=Bos taurus (Bovine) PE=2 SV=1	R	General function prediction only	angiopoietin-related protein 2 precursor [Bos taurus]	--
gene24858	5.68888	697	6.99356	711	6.63679	696	4.79648	482	6.22036	543	5.19133	502	0.000101979	-0.444241	down	--	--	--	--	--	--	--	--	--	--	--	putative uncharacterized protein C14orf132 homolog [Bos taurus]	--
gene31760	42.1713	2087	49.8877	2443	44.9423	2230	36.418	1782	37.1477	1814	38.3313	1855	0.00994495	-0.292033	down	--	--	Molecular Function: transcription coactivator activity (GO:0003713);; Biological Process: regulation of transcription from RNA polymerase II promoter (GO:0006357);; Biological Process: positive regulation of apoptotic process (GO:0043065);; Cellular Component: protein complex (GO:0043234);; Biological Process: positive regulation of MAP kinase activity (GO:0043406);; Biological Process: negative …	K12464|0|ocu:100355903|MAGED1; melanoma-associated antigen D1; K12464 melanoma-associated antigen D1 (A)	Neurotrophin signaling pathway (ko04722)	[S]	Function unknown	MAGE family	Melanoma-associated antigen D1 GN=MAGED1 OS=Sus scrofa (Pig) PE=2 SV=1	S	Function unknown	PREDICTED: melanoma-associated antigen D1 isoform X3 [Oryctolagus cuniculus]	biological process: biological regulation (GO:0065007);; cellular component: macromolecular complex (GO:0032991);; molecular function: protein binding transcription factor activity (GO:0000988);;
gene16374	177.371	2481	225.141	3218	195.525	2689	131.348	1773	165.206	2192	168.092	2209	0.00219198	-0.423171	down	--	--	Biological Process: anterograde axon cargo transport (GO:0008089);; Cellular Component: BLOC-1 complex (GO:0031083);; Biological Process: melanosome organization (GO:0032438);; Biological Process: anterograde synaptic vesicle transport (GO:0048490);; Biological Process: neuromuscular process controlling balance (GO:0050885);; Biological Process: platelet aggregation (GO:0070527);;	--	--	--	--	--	--	S	Function unknown	breast carcinoma-amplified sequence 4 [Bos taurus]	cellular component: cell (GO:0005623);; cellular component: macromolecular complex (GO:0032991);; cellular component: cell part (GO:0044464);; biological process: cellular process (GO:0009987);; biological process: single-organism process (GO:0044699);; biological process: cellular component organization or biogenesis (GO:0071840);; biological process: multicellular organismal process (GO:0032501…
gene16495	5.36599	1391	5.77219	1545	5.57409	1430	4.14234	1022	5.20493	1251	4.06528	935	0.00194751	-0.426367	down	--	--	--	--	--	[Z]	Cytoskeleton	Plectin repeat;; HNH endonuclease	--	Z	Cytoskeleton	PREDICTED: LOW QUALITY PROTEIN: epiplakin [Bos taurus]	--
gene11176	1.90364	305	2.66292	428	2.47395	400	1.18835	187	1.78279	290	1.5297	237	0.00134399	-0.646768	down	--	--	--	--	--	--	--	Domain of unknown function (DUF4482)	--	S	Function unknown	PREDICTED: uncharacterized protein KIAA0408 homolog isoform X1 [Bos taurus]	--
gene25968	36.3914	1393	43.6456	1696	43.7378	1665	27.2898	1021	37.2639	1376	36.0625	1319	0.0313248	-0.337517	down	[RTKL]	General function prediction only;; Signal transduction mechanisms;; Transcription;; Replication, recombination and repair	Molecular Function: protein serine/threonine kinase activity (GO:0004674);; Molecular Function: ATP binding (GO:0005524);; Cellular Component: nucleus (GO:0005634);; Cellular Component: cytoplasm (GO:0005737);; Molecular Function: transcription factor binding (GO:0008134);; Biological Process: cell proliferation (GO:0008283);; Molecular Function: manganese ion binding (GO:0030145);; Biological Pr…	K04702|0|mcf:102135814|PIM1; pim-1 oncogene; K04702 proto-oncogene serine/threonine-protein kinase Pim-1 [EC:2.7.11.1] (A)	Jak-STAT signaling pathway (ko04630);; MicroRNAs in cancer (ko05206);; Acute myeloid leukemia (ko05221)	[T]	Signal transduction mechanisms	Protein kinase domain;; Protein tyrosine kinase;; Kinase-like;; Lipopolysaccharide kinase (Kdo/WaaP) family	Serine/threonine-protein kinase pim-1 GN=PIM1 OS=Bos taurus (Bovine) PE=2 SV=1	T	Signal transduction mechanisms	Pim-1 oncogene 44 kDa isoform [Ovis aries]	molecular function: catalytic activity (GO:0003824);; molecular function: binding (GO:0005488);; cellular component: cell (GO:0005623);; cellular component: organelle (GO:0043226);; cellular component: cell part (GO:0044464);; biological process: cellular process (GO:0009987);; biological process: biological regulation (GO:0065007);; biological process: single-organism process (GO:0044699);; biol…
gene32438	1742.98	27444	1725.14	28247	1772.11	27430	1374.61	20664	1470.39	21630	1673.57	23792	0.00363019	-0.313319	down	--	--	Molecular Function: transporter activity (GO:0005215);; Cellular Component: mitochondrial inner membrane (GO:0005743);; Biological Process: positive regulation of cell proliferation (GO:0008284);; Cellular Component: integral component of membrane (GO:0016021);; Cellular Component: mitochondrial nucleoid (GO:0042645);; Biological Process: transmembrane transport (GO:0055085);; Cellular Component:…	K05863|0|bta:282480|SLC25A6, ANT3; solute carrier family 25 (mitochondrial carrier; adenine nucleotide translocator), member 6; K05863 solute carrier family 25 (mitochondrial adenine nucleotide translocator), member 4/5/6/31 (A)	Calcium signaling pathway (ko04020);; cGMP-PKG signaling pathway (ko04022);; Parkinson's disease (ko05012);; Huntington's disease (ko05016);; Influenza A (ko05164);; HTLV-I infection (ko05166)	[C]	Energy production and conversion	Mitochondrial carrier protein	ADP/ATP translocase 3, N-terminally processed GN=SLC25A6 OS=Bos taurus (Bovine) PE=1 SV=3	C	Energy production and conversion	ADP/ATP translocase 3 [Bos taurus]	molecular function: transporter activity (GO:0005215);; cellular component: membrane (GO:0016020);; cellular component: cell part (GO:0044464);; cellular component: organelle part (GO:0044422);; cellular component: membrane part (GO:0044425);; cellular component: nucleoid (GO:0009295);; cellular component: cell (GO:0005623);; cellular component: organelle (GO:0043226);; cellular component: macrom…
gene28445	25.8712	550	24.1563	519	24.9323	525	17.8022	376	20.4017	428	20.0505	412	0.00544664	-0.372303	down	[Z]	Cytoskeleton	Cellular Component: stress fiber (GO:0001725);; Molecular Function: protein binding (GO:0005515);; Molecular Function: ATP binding (GO:0005524);; Cellular Component: striated muscle thin filament (GO:0005865);; Cellular Component: actin filament (GO:0005884);; Biological Process: regulation of blood pressure (GO:0008217);; Biological Process: response to virus (GO:0009615);; Biological Process: v…	K12313|0|umr:103661931|ACTA2; actin, alpha 2, smooth muscle, aorta; K12313 actin, aortic smooth muscle (A)	Vascular smooth muscle contraction (ko04270)	[Z]	Cytoskeleton	Actin	Actin, aortic smooth muscle (Precursor) GN=ACTA2 OS=Oryctolagus cuniculus (Rabbit) PE=2 SV=1	Z	Cytoskeleton	PREDICTED: actin, aortic smooth muscle isoform X2 [Equus caballus]	cellular component: cell part (GO:0044464);; cellular component: organelle part (GO:0044422);; cellular component: extracellular region (GO:0005576);; cellular component: macromolecular complex (GO:0032991);; cellular component: extracellular region part (GO:0044421);; cellular component: cell (GO:0005623);; cellular component: organelle (GO:0043226);; molecular function: binding (GO:0005488);; b…
gene23536	77.8359	2182	81.7369	2354	80.0785	2231	54.8555	1512	47.8137	1260	58.9782	1528	7.36e-10	-0.633862	down	[IR]	Lipid transport and metabolism;; General function prediction only	Molecular Function: magnesium ion binding (GO:0000287);; Molecular Function: DNA binding (GO:0003677);; Molecular Function: diacylglycerol kinase activity (GO:0004143);; Molecular Function: calmodulin binding (GO:0005516);; Molecular Function: ATP binding (GO:0005524);; Cellular Component: cytoplasm (GO:0005737);; Cellular Component: plasma membrane (GO:0005886);; Biological Process: sphingosine …	K04718|0|bta:618605|SPHK1; sphingosine kinase 1; K04718 sphingosine kinase [EC:2.7.1.91] (A)	Sphingolipid metabolism (ko00600);; Calcium signaling pathway (ko04020);; Sphingolipid signaling pathway (ko04071);; VEGF signaling pathway (ko04370);; Fc gamma R-mediated phagocytosis (ko04666);; Tuberculosis (ko05152)	[IT]	Lipid transport and metabolism;; Signal transduction mechanisms	Diacylglycerol kinase catalytic domain	--	T	Signal transduction mechanisms	PREDICTED: sphingosine kinase 1 isoform X2 [Bos taurus]	biological process: multicellular organismal process (GO:0032501);; biological process: response to stimulus (GO:0050896);; biological process: biological regulation (GO:0065007);; biological process: developmental process (GO:0032502);; biological process: metabolic process (GO:0008152);; biological process: signaling (GO:0023052);; biological process: single-organism process (GO:0044699);; biol…
gene16215	38.3626	2007	56.8915	2992	50.6268	2621	32.7532	1654	42.602	2150	40.5125	1950	0.0297445	-0.384644	down	[KAD]	Transcription;; RNA processing and modification;; Cell cycle control, cell division, chromosome partitioning	Molecular Function: DNA binding (GO:0003677);; Molecular Function: chromatin binding (GO:0003682);; Cellular Component: nucleus (GO:0005634);; Cellular Component: Myb complex (GO:0031523);; Biological Process: spindle assembly involved in mitosis (GO:0090307);;	K09421|0|bta:510420|MYBL2, BMYB; v-myb avian myeloblastosis viral oncogene homolog-like 2; K09421 myb-related protein (A)	HTLV-I infection (ko05166)	--	--	C-myb, C-terminal;; Myb-like DNA-binding domain;; Myb-like DNA-binding domain	Transcriptional activator Myb GN=MYB OS=Bos taurus (Bovine) PE=2 SV=1	K	Transcription	myb-related protein B [Bos taurus]	biological process: single-organism process (GO:0044699);; biological process: cellular component organization or biogenesis (GO:0071840);; biological process: cellular process (GO:0009987);; molecular function: binding (GO:0005488);; cellular component: cell part (GO:0044464);; cellular component: cell (GO:0005623);; cellular component: organelle (GO:0043226);; cellular component: organelle part…
gene6976	26.9953	2725	36.9913	3692	34.3782	3396	20.5226	2039	28.457	2803	24.3244	2388	0.00927639	-0.420903	down	--	--	--	--	--	--	--	Pentaxin family;; Concanavalin A-like lectin/glucanases superfamily	C-reactive protein (Precursor) GN=CRP OS=Oryctolagus cuniculus (Rabbit) PE=1 SV=1	B	Chromatin structure and dynamics	PREDICTED: neuronal pentraxin receptor isoform X1 [Bos taurus]	--
gene4143	11.7434	425	10.4021	373	11.5216	404	11.2923	304	9.49829	268	13.3579	335	0.0151567	-0.382987	down	--	--	--	--	--	--	--	FAM176 family	--	S	Function unknown	protein eva-1 homolog B [Bos taurus]	--
gene28570	35.2424	1845	40.66	2108	38.6172	1964	32.1329	1622	31.0851	1561	32.6686	1601	0.00958784	-0.287263	down	--	--	Molecular Function: protein-lysine 6-oxidase activity (GO:0004720);; Molecular Function: scavenger receptor activity (GO:0005044);; Molecular Function: copper ion binding (GO:0005507);; Cellular Component: extracellular space (GO:0005615);; Cellular Component: membrane (GO:0016020);; Biological Process: oxidation-reduction process (GO:0055114);;	K00280|0|bta:281904|LOXL4; lysyl oxidase-like 4; K00280 lysyl oxidase-like protein 2/3/4 [EC:1.4.3.-] (A)	--	--	--	Lysyl oxidase;; Scavenger receptor cysteine-rich domain;; Scavenger receptor cysteine-rich domain	Lysyl oxidase homolog 4 (Precursor) GN=LOXL4 OS=Bos taurus (Bovine) PE=2 SV=1	R	General function prediction only	lysyl oxidase homolog 4 precursor [Bos taurus]	biological process: localization (GO:0051179);; biological process: metabolic process (GO:0008152);; biological process: single-organism process (GO:0044699);; molecular function: binding (GO:0005488);; molecular function: catalytic activity (GO:0003824);; molecular function: receptor activity (GO:0004872);; cellular component: extracellular region part (GO:0044421);; cellular component: extracel…
gene8900	18.2666	839	21.6696	1010	20.2395	921	16.0771	711	17.2122	753	19.244	799	0.043119	-0.273218	down	--	--	Molecular Function: DNA binding (GO:0003677);; Cellular Component: nucleus (GO:0005634);; Biological Process: transcription, DNA-templated (GO:0006351);;	--	--	[K]	Transcription	Lens epithelium-derived growth factor (LEDGF);; PWWP domain	PC4 and SFRS1-interacting protein GN=PSIP1 OS=Felis catus (Cat) PE=1 SV=1	K	Transcription	PREDICTED: hepatoma-derived growth factor-related protein 2 isoform X1 [Bos taurus]	biological process: cellular process (GO:0009987);; biological process: metabolic process (GO:0008152);; cellular component: cell part (GO:0044464);; cellular component: cell (GO:0005623);; cellular component: organelle (GO:0043226);; molecular function: binding (GO:0005488);;
gene14577	17.4348	1224	18.8859	1332	18.2374	1292	15.135	1053	14.749	1007	15.7861	1078	0.015328	-0.274762	down	--	--	--	--	--	--	--	Adenomatous polyposis coli tumour suppressor protein	--	R	General function prediction only	PREDICTED: LOW QUALITY PROTEIN: suppressor APC domain-containing protein 2 isoform X2 [Bos taurus]	--
gene15384	8.63368	491	9.87679	560	9.26372	525	5.47877	318	7.89636	447	6.78032	391	0.00800249	-0.430262	down	--	--	--	--	--	--	--	Specifically androgen-regulated gene protein	--	S	Function unknown	proline and serine-rich protein 2 [Bos taurus]	--
gene25600	11.5328	480	10.5689	449	10.9051	451	8.17403	334	8.17585	331	9.38395	376	0.00432483	-0.38863	down	[P]	Inorganic ion transport and metabolism	Cellular Component: integral component of plasma membrane (GO:0005887);; Molecular Function: secondary active sulfate transmembrane transporter activity (GO:0008271);; Biological Process: sulfate transport (GO:0008272);; Molecular Function: chloride transmembrane transporter activity (GO:0015108);; Molecular Function: anion:anion antiporter activity (GO:0015301);; Molecular Function: formate tran…	K14704|0|bta:514514|SLC26A6; solute carrier family 26 (anion exchanger), member 6; K14704 solute carrier family 26 (sulfate anion transporter), member 6 (A)	Mineral absorption (ko04978)	[P]	Inorganic ion transport and metabolism	Sulfate transporter family;; Sulfate transporter N-terminal domain with GLY motif;; STAS domain	Sulfate transporter GN=SLC26A2 OS=Equus caballus (Horse) PE=2 SV=1	P	Inorganic ion transport and metabolism	TPA: solute carrier family 26, member 6 [Bos taurus]	biological process: localization (GO:0051179);; biological process: single-organism process (GO:0044699);; biological process: cellular process (GO:0009987);; cellular component: membrane part (GO:0044425);; cellular component: cell (GO:0005623);; cellular component: cell part (GO:0044464);; cellular component: membrane (GO:0016020);; molecular function: transporter activity (GO:0005215);;
gene4138	30.5582	469	40.2596	621	36.0006	553	24.5128	373	26.4646	401	26.2193	389	0.00062222	-0.478077	down	[J]	Translation, ribosomal structure and biogenesis	Molecular Function: structural constituent of ribosome (GO:0003735);; Cellular Component: mitochondrion (GO:0005739);; Cellular Component: ribosome (GO:0005840);; Biological Process: translation (GO:0006412);;	K02956|9.75233e-166|bta:508928|MRPS15; mitochondrial ribosomal protein S15; K02956 small subunit ribosomal protein S15 (A)	Ribosome (ko03010)	[J]	Translation, ribosomal structure and biogenesis	Ribosomal protein S15	28S ribosomal protein S15, mitochondrial (Fragments) GN=MRPS15 OS=Bos taurus (Bovine) PE=1 SV=2	J	Translation, ribosomal structure and biogenesis	PREDICTED: 28S ribosomal protein S15, mitochondrial isoform X1 [Bos taurus]	biological process: cellular process (GO:0009987);; biological process: metabolic process (GO:0008152);; cellular component: cell part (GO:0044464);; cellular component: macromolecular complex (GO:0032991);; cellular component: organelle (GO:0043226);; cellular component: cell (GO:0005623);; molecular function: structural molecule activity (GO:0005198);;
gene25117	17.058	651	16.2022	607	17.0286	659	12.537	462	13.3713	511	12.5477	462	0.00151826	-0.397679	down	--	--	Molecular Function: ubiquitin-protein transferase activity (GO:0004842);; Molecular Function: calmodulin binding (GO:0005516);; Biological Process: ubiquitin-dependent protein catabolic process (GO:0006511);; Biological Process: protein monoubiquitination (GO:0006513);; Cellular Component: membrane (GO:0016020);;	K10268|0|bta:616212|FBXL2, FBL2; F-box and leucine-rich repeat protein 2; K10268 F-box and leucine-rich repeat protein 2/20 (A)	--	[R]	General function prediction only	Leucine Rich repeat;; Leucine Rich repeats (2 copies);; Leucine rich repeat;; F-box-like;; Leucine Rich Repeat;; F-box domain	F-box/LRR-repeat protein 2 {ECO:0000305} OS=Bos taurus (Bovine) PE=2 SV=1	R	General function prediction only	F-box/LRR-repeat protein 2 [Bos taurus]	biological process: cellular process (GO:0009987);; biological process: metabolic process (GO:0008152);; cellular component: membrane (GO:0016020);; molecular function: binding (GO:0005488);; molecular function: catalytic activity (GO:0003824);;
gene11649	1.59879	32	1.07336	22	1.6584	33	1.09126	21	0.420646	7	0.653249	12	0.025467	-1.04153	down	--	--	--	--	--	--	--	--	--	--	--	PREDICTED: serine/arginine repetitive matrix protein 3-like [Bos taurus]	--
Cow_newGene_2788	2.47226	124	10.1184	148	22.053	127	0.800737	82	1.19174	95	0.58096	62	0.00138683	-0.723084	down	--	--	--	--	--	--	--	Endonuclease-reverse transcriptase;; Endonuclease/Exonuclease/phosphatase family;; Reverse transcriptase (RNA-dependent DNA polymerase);; Reverse transcriptase (RNA-dependent DNA polymerase);; L1 transposable element	Craniofacial development protein 2 GN=CFDP2 OS=Bos taurus (Bovine) PE=1 SV=2	R	General function prediction only	hypothetical protein M91_08065 [Bos mutus]	--
gene22659	32.0866	1328	27.4017	1134	33.8633	1373	26.694	1082	24.4168	975	25.1454	1006	0.0269545	-0.304771	down	[GEPR]	Carbohydrate transport and metabolism;; Amino acid transport and metabolism;; Inorganic ion transport and metabolism;; General function prediction only	Molecular Function: glucose transmembrane transporter activity (GO:0005355);; Cellular Component: endosome (GO:0005768);; Cellular Component: integral component of plasma membrane (GO:0005887);; Cellular Component: external side of plasma membrane (GO:0009897);; Biological Process: amylopectin biosynthetic process (GO:0010021);; Cellular Component: endomembrane system (GO:0012505);; Biological Pr…	K07191|0|bom:102272151|SLC2A4; solute carrier family 2 (facilitated glucose transporter), member 4; K07191 MFS transporter, SP family, solute carrier family 2 (facilitated glucose transporter), member 4 (A)	FoxO signaling pathway (ko04068);; AMPK signaling pathway (ko04152);; Insulin signaling pathway (ko04910);; Adipocytokine signaling pathway (ko04920);; Type II diabetes mellitus (ko04930)	[G]	Carbohydrate transport and metabolism	Sugar (and other) transporter;; Major Facilitator Superfamily	Solute carrier family 2, facilitated glucose transporter member 4 GN=SLC2A4 OS=Bos taurus (Bovine) PE=2 SV=2	G	Carbohydrate transport and metabolism	PREDICTED: solute carrier family 2, facilitated glucose transporter member 4 [Bos mutus]	cellular component: organelle (GO:0043226);; cellular component: cell (GO:0005623);; cellular component: extracellular region (GO:0005576);; cellular component: extracellular region part (GO:0044421);; cellular component: membrane part (GO:0044425);; cellular component: organelle part (GO:0044422);; cellular component: membrane (GO:0016020);; cellular component: cell part (GO:0044464);; molecular…
gene9153	9.75142	588	13.4406	813	12.1882	713	7.19658	412	9.43743	532	10.2499	559	0.00464797	-0.476521	down	--	--	--	--	--	[W]	Extracellular structures	Collagen triple helix repeat (20 copies)	Collagen alpha-1(X) chain (Precursor) GN=COL10A1 OS=Bos taurus (Bovine) PE=2 SV=1	W	Extracellular structures	TPA: collagen, type XXIII, alpha 1-like [Bos taurus]	--
gene3945	26.3893	2730	28.936	3024	29.1201	3034	21.8357	2263	23.7553	2416	24.7415	2456	0.012131	-0.281509	down	[RTKL]	General function prediction only;; Signal transduction mechanisms;; Transcription;; Replication, recombination and repair	--	K08789|0|oas:101111852|MAST2; microtubule associated serine/threonine kinase 2; K08789 microtubule-associated serine/threonine kinase [EC:2.7.11.1] (A)	--	[TR]	Signal transduction mechanisms;; General function prediction only	Domain of unknown function (DUF1908);; Protein kinase domain;; Protein tyrosine kinase;; PDZ domain (Also known as DHR or GLGF);; PDZ domain	cAMP-dependent protein kinase catalytic subunit beta GN=PRKACB OS=Sus scrofa (Pig) PE=1 SV=3	T	Signal transduction mechanisms	PREDICTED: microtubule-associated serine/threonine-protein kinase 2 isoform X2 [Bos taurus]	--
gene10789	0.870278	20	1.5242	34	0.963889	23	0.653395	15	0.515052	11	0.45716	10	0.0201771	-1.05582	down	--	--	--	--	--	--	--	Sushi domain (SCR repeat)	--	S	Function unknown	PREDICTED: sushi domain-containing protein 3 isoform X3 [Bos taurus]	--
gene29143	33.8852	2407	30.6674	2171	35.18	2426	25.073	1699	27.0036	1814	28.896	1915	0.00193704	-0.35041	down	[S]	Function unknown	--	--	--	[R]	General function prediction only	Leucine Rich repeats (2 copies);; Leucine rich repeat;; Leucine Rich Repeat;; Leucine rich repeat;; Leucine Rich repeat	Leucine-rich repeat-containing protein 40 GN=LRRC40 OS=Macaca fascicularis (Crab-eating macaque) PE=2 SV=1	T	Signal transduction mechanisms	PREDICTED: malignant fibrous histiocytoma-amplified sequence 1 isoform X2 [Bos taurus]	--
gene3993	29.7949	1150	34.4632	1363	34.8201	1322	26.3509	982	26.8593	971	29.2393	1049	0.00392763	-0.334168	down	--	--	Biological Process: carbohydrate metabolic process (GO:0005975);; Molecular Function: transferase activity, transferring glycosyl groups (GO:0016757);;	K07967|0|bta:100125390|B4GALT2; UDP-Gal:betaGlcNAc beta 1,4- galactosyltransferase, polypeptide 2 (EC:2.4.1.38); K07967 beta-1,4-galactosyltransferase 2 [EC:2.4.1.22 2.4.1.90 2.4.1.38 2.4.1.-] (A)	Galactose metabolism (ko00052);; N-Glycan biosynthesis (ko00510);; Other types of O-glycan biosynthesis (ko00514);; Glycosaminoglycan biosynthesis - keratan sulfate (ko00533);; Glycosphingolipid biosynthesis - lacto and neolacto series (ko00601)	[G]	Carbohydrate transport and metabolism	N-terminal region of glycosyl transferase group 7;; N-terminal domain of galactosyltransferase;; Glycosyltransferase like family 2	Processed beta-1,4-galactosyltransferase 1 GN=B4GALT1 OS=Bos taurus (Bovine) PE=1 SV=3	G	Carbohydrate transport and metabolism	PREDICTED: beta-1,4-galactosyltransferase 2 isoform X2 [Bos taurus]	molecular function: catalytic activity (GO:0003824);; biological process: metabolic process (GO:0008152);;
gene29702	413.498	934	517.215	1225	471.687	1014	372.615	812	279.108	585	377.317	776	0.000709193	-0.525645	down	--	--	Cellular Component: nucleus (GO:0005634);; Biological Process: positive regulation of fat cell differentiation (GO:0045600);; Biological Process: positive regulation of transcription from RNA polymerase II promoter (GO:0045944);; Biological Process: cellular response to radiation (GO:0071478);; Biological Process: cellular response to cisplatin (GO:0072719);; Biological Process: regulation of res…	--	--	--	--	--	--	S	Function unknown	adipogenesis regulatory factor [Bos taurus]	cellular component: cell part (GO:0044464);; cellular component: cell (GO:0005623);; cellular component: organelle (GO:0043226);; biological process: response to stimulus (GO:0050896);; biological process: biological regulation (GO:0065007);; biological process: cellular process (GO:0009987);;
gene9602	3.38954	253	2.63684	190	3.2647	235	1.84432	135	2.05918	148	1.67909	128	0.000189274	-0.696521	down	--	--	Molecular Function: microtubule binding (GO:0008017);; Molecular Function: kinase binding (GO:0019900);;	--	--	--	--	--	Janus kinase and microtubule-interacting protein 1 GN=JAKMIP1 OS=Bos taurus (Bovine) PE=2 SV=1	T	Signal transduction mechanisms	PREDICTED: janus kinase and microtubule-interacting protein 2 isoform X1 [Bos taurus]	molecular function: binding (GO:0005488);;
gene9569	22.6609	1506	19.4588	1216	21.9864	1457	17.07	1094	17.362	1132	15.2511	1040	0.0141851	-0.33796	down	--	--	Molecular Function: GTPase activator activity (GO:0005096);; Molecular Function: phospholipid binding (GO:0005543);; Cellular Component: intracellular (GO:0005622);; Biological Process: signal transduction (GO:0007165);; Molecular Function: cytoskeletal adaptor activity (GO:0008093);; Molecular Function: SH3 domain binding (GO:0017124);; Biological Process: positive regulation of GTPase activity …	--	--	[T]	Signal transduction mechanisms	RhoGAP domain;; Variant SH3 domain;; SH3 domain;; Variant SH3 domain	Rho GTPase-activating protein 10 GN=ARHGAP10 OS=Bos taurus (Bovine) PE=2 SV=1	T	Signal transduction mechanisms	PREDICTED: rho GTPase-activating protein 26-like, partial [Bubalus bubalis]	cellular component: cell (GO:0005623);; cellular component: cell part (GO:0044464);; molecular function: enzyme regulator activity (GO:0030234);; molecular function: binding (GO:0005488);; biological process: cellular component organization or biogenesis (GO:0071840);; biological process: single-organism process (GO:0044699);; biological process: response to stimulus (GO:0050896);; biological pro…
gene20547	54.5065	3542	64.6343	4080	61.2584	3891	47.924	3104	51.1535	3172	47.9767	2928	0.00785843	-0.303051	down	[I]	Lipid transport and metabolism	Molecular Function: catalytic activity (GO:0003824);; Cellular Component: nucleus (GO:0005634);; Biological Process: metabolic process (GO:0008152);; Molecular Function: methylated histone binding (GO:0035064);;	--	--	[I]	Lipid transport and metabolism	Enoyl-CoA hydratase/isomerase family;; Chromo (CHRromatin Organisation MOdifier) domain	Enoyl-CoA hydratase, mitochondrial (Precursor) GN=ECHS1 OS=Pongo abelii (Sumatran orangutan) PE=2 SV=1	I	Lipid transport and metabolism	PREDICTED: chromodomain Y-like protein 2, partial [Bison bison bison]	biological process: metabolic process (GO:0008152);; cellular component: cell part (GO:0044464);; cellular component: organelle (GO:0043226);; cellular component: cell (GO:0005623);; molecular function: binding (GO:0005488);; molecular function: catalytic activity (GO:0003824);;
gene15884	311.723	3414	385.017	4309	367.934	3937	258.986	2759	309.499	3230	331.094	3390	0.0382977	-0.295069	down	--	--	Biological Process: multicellular organismal development (GO:0007275);; Biological Process: cell differentiation (GO:0030154);;	--	--	--	--	Differentiation and proliferation regulator	Pancreatic progenitor cell differentiation and proliferation factor GN=PPDPF OS=Bos taurus (Bovine) PE=3 SV=1	T	Signal transduction mechanisms	pancreatic progenitor cell differentiation and proliferation factor [Bos taurus]	biological process: developmental process (GO:0032502);; biological process: multicellular organismal process (GO:0032501);; biological process: cellular process (GO:0009987);; biological process: single-organism process (GO:0044699);;
gene6606	39.7731	2548	34.2755	2156	38.9921	2509	29.3378	1925	29.4528	1953	26.8483	1810	0.0104982	-0.324741	down	--	--	Molecular Function: actin binding (GO:0003779);; Cellular Component: cell cortex (GO:0005938);; Biological Process: adult locomotory behavior (GO:0008344);; Biological Process: regulation of cell shape (GO:0008360);; Biological Process: exit from mitosis (GO:0010458);; Cellular Component: postsynaptic density (GO:0014069);; Biological Process: Rac protein signal transduction (GO:0016601);; Cellul…	K17277|0|bta:538419|EPS8; epidermal growth factor receptor pathway substrate 8; K17277 epidermal growth factor receptor kinase substrate 8 (A)	--	[T]	Signal transduction mechanisms	Phosphotyrosine-binding domain;; SH3 domain;; Variant SH3 domain;; Variant SH3 domain;; Phosphotyrosine interaction domain (PTB/PID)	Epidermal growth factor receptor kinase substrate 8 GN=EPS8 OS=Pongo abelii (Sumatran orangutan) PE=2 SV=2	T	Signal transduction mechanisms	PREDICTED: epidermal growth factor receptor kinase substrate 8 isoform X3 [Bubalus bubalis]	biological process: single-organism process (GO:0044699);; biological process: immune system process (GO:0002376);; biological process: cellular process (GO:0009987);; biological process: locomotion (GO:0040011);; biological process: signaling (GO:0023052);; biological process: cellular component organization or biogenesis (GO:0071840);; biological process: response to stimulus (GO:0050896);; bio…
gene22572	119.804	7308	139.109	8784	139.834	8615	105.433	6253	117.228	6769	123.775	7045	0.0234869	-0.280972	down	[GEPR]	Carbohydrate transport and metabolism;; Amino acid transport and metabolism;; Inorganic ion transport and metabolism;; General function prediction only	Cellular Component: integral component of membrane (GO:0016021);; Biological Process: transmembrane transport (GO:0055085);;	--	--	[G]	Carbohydrate transport and metabolism	Major Facilitator Superfamily;; Sugar (and other) transporter;; Organic Anion Transporter Polypeptide (OATP) family;; MFS/sugar transport protein	Protein spinster homolog 1 GN=SPNS1 OS=Bos taurus (Bovine) PE=2 SV=1	G	Carbohydrate transport and metabolism	PREDICTED: protein spinster homolog 2 isoform X1 [Bos taurus]	biological process: localization (GO:0051179);; biological process: single-organism process (GO:0044699);; biological process: cellular process (GO:0009987);; cellular component: membrane (GO:0016020);; cellular component: membrane part (GO:0044425);;
gene31148	60.2508	1018	69.4222	1172	72.1864	1203	49.7855	827	56.7739	935	57.6419	946	0.0161457	-0.307443	down	--	--	Molecular Function: actin binding (GO:0003779);; Cellular Component: nuclear outer membrane (GO:0005640);; Cellular Component: endoplasmic reticulum (GO:0005783);; Biological Process: negative regulation of catenin import into nucleus (GO:0035414);; Biological Process: skeletal muscle cell differentiation (GO:0035914);; Biological Process: positive regulation of protein export from nucleus (GO:00…	K12569|1.92861e-130|bta:399681|EMD; emerin; K12569 emerin (A)	Hypertrophic cardiomyopathy (HCM) (ko05410);; Arrhythmogenic right ventricular cardiomyopathy (ARVC) (ko05412);; Dilated cardiomyopathy (ko05414)	--	--	LEM domain	--	S	Function unknown	emerin [Bos taurus]	biological process: developmental process (GO:0032502);; biological process: single-organism process (GO:0044699);; biological process: response to stimulus (GO:0050896);; biological process: cellular process (GO:0009987);; biological process: biological regulation (GO:0065007);; molecular function: binding (GO:0005488);; cellular component: organelle part (GO:0044422);; cellular component: membr…
gene16817	109.416	3659	121.079	3750	119.129	3847	82.7006	2916	89.3203	3010	83.1459	2762	0.000633224	-0.35444	down	--	--	Molecular Function: scavenger receptor activity (GO:0005044);; Cellular Component: proteinaceous extracellular matrix (GO:0005578);; Biological Process: immune response (GO:0006955);; Molecular Function: polysaccharide binding (GO:0030247);;	--	--	--	--	Thrombospondin type 1 domain	Somatomedin-B and thrombospondin type-1 domain-containing protein (Precursor) GN=SBSPON OS=Bos taurus (Bovine) PE=2 SV=2	W	Extracellular structures	somatomedin-B and thrombospondin type-1 domain-containing protein precursor [Bos taurus]	molecular function: receptor activity (GO:0004872);; molecular function: binding (GO:0005488);; cellular component: extracellular matrix (GO:0031012);; cellular component: extracellular region part (GO:0044421);; cellular component: extracellular region (GO:0005576);; biological process: localization (GO:0051179);; biological process: immune system process (GO:0002376);; biological process: respo…
gene12388	21.5394	2299	21.4455	2294	24.0809	2544	13.056	1341	13.0078	1333	13.6258	1353	1.26e-18	-0.806409	down	--	--	Molecular Function: Rho guanyl-nucleotide exchange factor activity (GO:0005089);; Molecular Function: phospholipid binding (GO:0005543);; Biological Process: regulation of Rho protein signal transduction (GO:0035023);;	--	--	[T]	Signal transduction mechanisms	RhoGEF domain	--	T	Signal transduction mechanisms	rho guanine nucleotide exchange factor 40 [Bos taurus]	biological process: biological regulation (GO:0065007);; molecular function: guanyl-nucleotide exchange factor activity (GO:0005085);; molecular function: binding (GO:0005488);;
gene14642	16.3069	1224	15.4772	1136	18.681	1414	12.2588	948	13.3685	1051	12.1325	973	0.016588	-0.325686	down	--	--	Molecular Function: actin binding (GO:0003779);; Molecular Function: Rho GTPase binding (GO:0017048);; Biological Process: actin cytoskeleton organization (GO:0030036);;	K05745|0|bta:525628|DIAPH3; diaphanous-related formin 3; K05745 diaphanous 3 (A)	Regulation of actin cytoskeleton (ko04810)	[TZ]	Signal transduction mechanisms;; Cytoskeleton	Formin Homology 2 Domain;; Diaphanous FH3 Domain;; Diaphanous GTPase-binding Domain;; DRF Autoregulatory Domain	--	Z	Cytoskeleton	protein diaphanous homolog 3 [Bos taurus]	biological process: single-organism process (GO:0044699);; biological process: cellular component organization or biogenesis (GO:0071840);; biological process: cellular process (GO:0009987);; molecular function: binding (GO:0005488);;
gene7468	57.4248	4506	49.479	3789	52.9778	4164	41.1706	3351	41.4032	3407	35.0772	3037	0.0113181	-0.329116	down	--	--	Molecular Function: zinc ion binding (GO:0008270);;	--	--	[TZ]	Signal transduction mechanisms;; Cytoskeleton	LIM domain;; PDZ domain (Also known as DHR or GLGF)	PDZ and LIM domain protein 7 GN=PDLIM7 OS=Bos taurus (Bovine) PE=2 SV=1	T	Signal transduction mechanisms	PREDICTED: PDZ and LIM domain protein 5 isoform X1 [Camelus dromedarius]	molecular function: binding (GO:0005488);;
gene5706	1603.61	48614	2332.25	70533	1934.6	58329	1363.37	40535	1612.4	47982	1671.96	48063	0.0262617	-0.357483	down	--	--	Molecular Function: structural molecule activity (GO:0005198);; Cellular Component: nucleoplasm (GO:0005654);; Biological Process: apoptotic process (GO:0006915);; Cellular Component: nuclear matrix (GO:0016363);; Cellular Component: Z disc (GO:0030018);; Biological Process: tumor necrosis factor-mediated signaling pathway (GO:0033209);; Cellular Component: sarcolemma (GO:0042383);; Cellular Comp…	K07605|0|bta:281269|KRT8, KRT2-8; keratin 8; K07605 type II keratin, basic (A)	--	--	--	Intermediate filament protein	Keratin, type II cytoskeletal 8 GN=KRT8 OS=Bos taurus (Bovine) PE=2 SV=3	S	Function unknown	keratin, type II cytoskeletal 8 [Bos taurus]	molecular function: structural molecule activity (GO:0005198);; cellular component: cell part (GO:0044464);; cellular component: membrane (GO:0016020);; cellular component: organelle part (GO:0044422);; cellular component: macromolecular complex (GO:0032991);; cellular component: cell (GO:0005623);; cellular component: organelle (GO:0043226);; biological process: signaling (GO:0023052);; biologic…
gene30166	2.70148	301	2.5743	284	2.90293	321	1.85175	209	2.098	237	2.16909	247	0.0232586	-0.374302	down	[R]	General function prediction only	Molecular Function: nucleic acid binding (GO:0003676);; Molecular Function: metal ion binding (GO:0046872);;	--	--	[R]	General function prediction only	Zinc finger, C2H2 type;; C2H2-type zinc finger;; Zinc-finger double-stranded RNA-binding;; Zinc-finger double domain;; C2H2 type zinc-finger (2 copies);; Drought induced 19 protein (Di19), zinc-binding;; Zinc-finger of C2H2 type	PR domain zinc finger protein 10 GN=PRDM10 OS=Pongo abelii (Sumatran orangutan) PE=2 SV=1	K	Transcription	PR domain zinc finger protein 10 [Bos taurus]	molecular function: binding (GO:0005488);;
gene20670	1.55599	85	1.53507	97	1.54359	97	0.72509	57	0.770342	53	1.05991	64	0.00457866	-0.650883	down	--	--	Molecular Function: melanocyte-stimulating hormone receptor activity (GO:0004980);; Cellular Component: cytoplasm (GO:0005737);; Cellular Component: plasma membrane (GO:0005886);; Biological Process: G-protein coupled receptor signaling pathway (GO:0007186);; Biological Process: positive regulation of protein kinase A signaling (GO:0010739);; Cellular Component: microtubule cytoskeleton (GO:00156…	K04199|0|bta:281298|MC1R, MC1-R, MSHR; melanocortin 1 receptor (alpha melanocyte stimulating hormone receptor); K04199 melanocortin 1 receptor (A)	Neuroactive ligand-receptor interaction (ko04080);; Melanogenesis (ko04916)	[R]	General function prediction only	7 transmembrane receptor (rhodopsin family);; Serpentine type 7TM GPCR chemoreceptor Srsx	Melanocyte-stimulating hormone receptor GN=MC1R OS=Bos taurus (Bovine) PE=2 SV=2	R	General function prediction only	PREDICTED: melanocyte-stimulating hormone receptor [Bison bison bison]	molecular function: binding (GO:0005488);; molecular function: receptor activity (GO:0004872);; molecular function: molecular transducer activity (GO:0060089);; cellular component: cell (GO:0005623);; cellular component: organelle (GO:0043226);; cellular component: membrane part (GO:0044425);; cellular component: membrane (GO:0016020);; cellular component: cell part (GO:0044464);; biological proc…
gene9451	6.06155	304	4.62577	228	5.29707	261	2.80857	149	2.59826	132	3.36893	170	9.47e-06	-0.794565	down	[R]	General function prediction only	Biological Process: negative regulation of transcription from RNA polymerase II promoter (GO:0000122);; Molecular Function: transcription regulatory region sequence-specific DNA binding (GO:0000976);; Molecular Function: RNA polymerase II core promoter proximal region sequence-specific DNA binding transcription factor activity (GO:0000982);; Cellular Component: nucleus (GO:0005634);; Cellular Com…	K09203|0|phd:102319738|EGR1; early growth response 1; K09203 early growth response protein 1 (A)	Prion diseases (ko05020);; HTLV-I infection (ko05166)	[R]	General function prediction only	Domain of unknown function (DUF3432);; Domain of unknown function (DUF3446);; Zinc-finger double domain;; Zinc finger, C2H2 type;; C2H2-type zinc finger	Early growth response protein 1 GN=EGR1 OS=Bos taurus (Bovine) PE=2 SV=1	K	Transcription	PREDICTED: early growth response protein 1 [Pantholops hodgsonii]	biological process: biological regulation (GO:0065007);; biological process: response to stimulus (GO:0050896);; biological process: multicellular organismal process (GO:0032501);; biological process: signaling (GO:0023052);; biological process: developmental process (GO:0032502);; biological process: metabolic process (GO:0008152);; biological process: cellular process (GO:0009987);; biological …
gene4010	49.035	1496	61.3113	1883	58.9276	1782	41.3301	1219	41.1134	1207	44.2447	1294	4.91e-05	-0.452188	down	--	--	Molecular Function: cytokine receptor activity (GO:0004896);; Cellular Component: membrane (GO:0016020);; Biological Process: regulation of chemokine production (GO:0032642);; Biological Process: homeostasis of number of cells (GO:0048872);;	K05082|0|bta:528492|MPL; MPL proto-oncogene, thrombopoietin receptor; K05082 thrombopoietin receptor (A)	Cytokine-cytokine receptor interaction (ko04060);; Jak-STAT signaling pathway (ko04630)	--	--	Erythropoietin receptor, ligand binding;; Fibronectin type III domain;; Interleukin-6 receptor alpha chain, binding	Erythropoietin receptor (Precursor) GN=EPOR OS=Canis familiaris (Dog) PE=2 SV=1	R	General function prediction only	thrombopoietin receptor precursor [Bos taurus]	biological process: single-organism process (GO:0044699);; biological process: response to stimulus (GO:0050896);; biological process: biological regulation (GO:0065007);; biological process: cellular process (GO:0009987);; biological process: signaling (GO:0023052);; molecular function: receptor activity (GO:0004872);; molecular function: molecular transducer activity (GO:0060089);; cellular com…
gene22149	41.5013	919	42.7714	940	45.0689	988	30.1463	661	30.2068	669	31.3296	694	3.95e-06	-0.473489	down	--	--	Molecular Function: phosphatidylcholine transporter activity (GO:0008525);; Biological Process: phospholipid transport (GO:0015914);; Molecular Function: phosphatidylcholine binding (GO:0031210);;	--	--	[I]	Lipid transport and metabolism	START domain	Phosphatidylcholine transfer protein GN=PCTP OS=Bos taurus (Bovine) PE=1 SV=1	S	Function unknown	uncharacterized protein LOC513767 [Bos taurus]	molecular function: binding (GO:0005488);; molecular function: transporter activity (GO:0005215);; biological process: single-organism process (GO:0044699);; biological process: localization (GO:0051179);;
gene4176	60.0374	1795	68.9425	2073	66.6774	2027	44.9488	1334	48.6339	1429	54.6196	1536	2.94e-05	-0.436233	down	--	--	Biological Process: placenta development (GO:0001890);; Cellular Component: cytoplasm (GO:0005737);; Cellular Component: connexon complex (GO:0005922);; Biological Process: cell communication (GO:0007154);; Cellular Component: integral component of membrane (GO:0016021);;	K07622|1.0793e-169|bta:539935|GJB3; gap junction protein, beta 3, 31kDa; K07622 gap junction protein, beta 3 (A)	--	--	--	Connexin;; Gap junction channel protein cysteine-rich domain	Gap junction beta-3 protein GN=GJB3 OS=Bos taurus (Bovine) PE=2 SV=2	T	Signal transduction mechanisms	gap junction beta-3 protein [Bos taurus]	cellular component: cell (GO:0005623);; cellular component: membrane part (GO:0044425);; cellular component: macromolecular complex (GO:0032991);; cellular component: membrane (GO:0016020);; cellular component: cell part (GO:0044464);; biological process: developmental process (GO:0032502);; biological process: reproductive process (GO:0022414);; biological process: multicellular organismal proce…
gene18249	46.283	2732	48.0825	2873	52.8829	3098	43.8728	2489	41.4929	2304	46.1627	2475	0.0494244	-0.240448	down	--	--	Biological Process: behavioral fear response (GO:0001662);; Biological Process: short-term memory (GO:0007614);; Molecular Function: growth factor activity (GO:0008083);; Molecular Function: heparin binding (GO:0008201);; Biological Process: response to wounding (GO:0009611);; Biological Process: dentate gyrus development (GO:0021542);; Biological Process: cerebellar granular layer development (G…	K06828|2.74033e-72|phd:102333453|MDK; midkine (neurite growth-promoting factor 2); K06828 midkine (A)	--	--	--	PTN/MK heparin-binding protein family, N-terminal domain;; PTN/MK heparin-binding protein family, C-terminal domain	Pleiotrophin (Precursor) GN=PTN OS=Bos taurus (Bovine) PE=1 SV=2	T	Signal transduction mechanisms	PREDICTED: midkine isoform X2 [Bos taurus]	molecular function: binding (GO:0005488);; biological process: single-organism process (GO:0044699);; biological process: response to stimulus (GO:0050896);; biological process: biological regulation (GO:0065007);; biological process: multicellular organismal process (GO:0032501);; biological process: developmental process (GO:0032502);;
gene10216	23.9401	1173	26.2756	1259	26.635	1280	17.6855	903	22.9784	1132	17.6387	915	0.0271526	-0.312961	down	--	--	Biological Process: mRNA 5'-splice site recognition (GO:0000395);; Molecular Function: RNA polymerase II transcription coactivator activity (GO:0001105);; Molecular Function: chromatin binding (GO:0003682);; Cellular Component: nucleoplasm (GO:0005654);; Cellular Component: nuclear heterochromatin (GO:0005720);; Biological Process: response to oxidative stress (GO:0006979);; Biological Process: r…	--	--	[K]	Transcription	Lens epithelium-derived growth factor (LEDGF);; PWWP domain	PC4 and SFRS1-interacting protein GN=PSIP1 OS=Bos taurus (Bovine) PE=2 SV=2	K	Transcription	TPA: PC4 and SFRS1 interacting protein 1 [Bos taurus]	cellular component: cell part (GO:0044464);; cellular component: membrane-enclosed lumen (GO:0031974);; cellular component: organelle part (GO:0044422);; cellular component: macromolecular complex (GO:0032991);; cellular component: cell (GO:0005623);; cellular component: organelle (GO:0043226);; molecular function: binding (GO:0005488);; molecular function: protein binding transcription factor ac…
gene17546	32.9041	2744	41.0103	3391	35.7388	2916	26.9219	2204	24.8459	2072	25.2096	2051	5.4e-06	-0.496867	down	--	--	Cellular Component: proteinaceous extracellular matrix (GO:0005578);; Biological Process: cell adhesion (GO:0007155);;	--	--	[W]	Extracellular structures	Thrombospondin type 1 domain;; Spondin_N;; Reeler domain	Spondin-1 (Precursor) GN=SPON1 OS=Bos taurus (Bovine) PE=1 SV=1	W	Extracellular structures	spondin-1 precursor [Bos taurus]	cellular component: extracellular region (GO:0005576);; cellular component: extracellular matrix (GO:0031012);; cellular component: extracellular region part (GO:0044421);; biological process: biological adhesion (GO:0022610);;
gene22794	6.59332	950	9.04295	1273	9.36981	1216	4.11623	522	6.05712	869	4.31955	650	5.72e-05	-0.733877	down	--	--	--	--	--	--	--	RPEL repeat;; SAP domain	Myocardin GN=MYOCD OS=Sus scrofa (Pig) PE=2 SV=1	K	Transcription	PREDICTED: myocardin isoform X7 [Bos taurus]	--
gene27295	5.36324	276	5.19653	273	5.41009	277	3.82633	200	4.02964	201	3.30302	161	0.000985782	-0.537103	down	--	--	Biological Process: negative regulation of transcription from RNA polymerase II promoter (GO:0000122);; Biological Process: ureteric bud development (GO:0001657);; Molecular Function: sequence-specific DNA binding transcription factor activity (GO:0003700);; Molecular Function: collagen binding (GO:0005518);; Cellular Component: nucleus (GO:0005634);; Cellular Component: transcription factor comp…	K04677|0|bta:535916|SMAD7; SMAD family member 7; K04677 mothers against decapentaplegic homolog 6/7 (A)	Endocytosis (ko04144);; TGF-beta signaling pathway (ko04350)	[TK]	Signal transduction mechanisms;; Transcription	MH2 domain;; MH1 domain	Mothers against decapentaplegic homolog 3 GN=SMAD3 OS=Sus scrofa (Pig) PE=2 SV=1	T	Signal transduction mechanisms	mothers against decapentaplegic homolog 7 [Bos taurus]	cellular component: membrane part (GO:0044425);; cellular component: macromolecular complex (GO:0032991);; cellular component: cell (GO:0005623);; cellular component: cell junction (GO:0030054);; cellular component: organelle (GO:0043226);; cellular component: cell part (GO:0044464);; cellular component: membrane (GO:0016020);; molecular function: molecular transducer activity (GO:0060089);; mole…
gene13369	26.159	1574	29.3424	1749	28.4785	1695	21.3483	1276	24.1655	1435	20.0324	1192	0.00480119	-0.34265	down	--	--	--	--	--	--	--	Mab-21 protein	Inositol 1,4,5-trisphosphate receptor-interacting protein (Precursor) GN=ITPRIP OS=Bos taurus (Bovine) PE=2 SV=1	T	Signal transduction mechanisms	PREDICTED: inositol 1,4,5-trisphosphate receptor-interacting protein-like 1 [Bison bison bison]	--
gene32426	327.195	2908	392.411	3715	361.283	3206	262.783	2294	309.416	2623	316.57	2606	0.00365662	-0.366633	down	--	--	Cellular Component: cytoplasm (GO:0005737);; Molecular Function: ribonuclease inhibitor activity (GO:0008428);; Cellular Component: angiogenin-PRI complex (GO:0032311);; Biological Process: regulation of angiogenesis (GO:0045765);;	K16634|2.8065e-133|bta:517087|RNH1; ribonuclease/angiogenin inhibitor 1; K16634 ribonuclease inhibitor (A)	--	[S]	Function unknown	Leucine Rich repeat;; Leucine Rich repeats (2 copies);; Leucine Rich Repeat;; Leucine rich repeat;; Leucine rich repeat	Ribonuclease inhibitor GN=RNH1 OS=Sus scrofa (Pig) PE=1 SV=1	S	Function unknown	TPA: ribonuclease inhibitor [Bos taurus]	biological process: biological regulation (GO:0065007);; cellular component: cell part (GO:0044464);; cellular component: extracellular region part (GO:0044421);; cellular component: cell (GO:0005623);; cellular component: macromolecular complex (GO:0032991);; cellular component: extracellular region (GO:0005576);; molecular function: enzyme regulator activity (GO:0030234);;
gene11309	76.6828	5130	86.972	5826	86.9513	5708	56.7725	3681	68.703	4413	68.9384	4356	0.000395143	-0.402252	down	[Z]	Cytoskeleton	Biological Process: negative regulation of protein phosphorylation (GO:0001933);; Molecular Function: actin binding (GO:0003779);; Cellular Component: cytoplasm (GO:0005737);; Cellular Component: cytoskeleton (GO:0005856);; Molecular Function: zinc ion binding (GO:0008270);; Molecular Function: oxidoreductase activity, acting on paired donors, with incorporation or reduction of molecular oxygen, …	--	--	[TZ]	Signal transduction mechanisms;; Cytoskeleton	Protein of unknown function (DUF3585);; Calponin homology (CH) domain;; FAD binding domain;; LIM domain;; CAMSAP CH domain;; Pyridine nucleotide-disulphide oxidoreductase;; FAD binding domain	Protein-methionine sulfoxide oxidase MICAL1 GN=MICAL1 OS=Bos taurus (Bovine) PE=2 SV=1	Z	Cytoskeleton	PREDICTED: protein-methionine sulfoxide oxidase MICAL1 isoform X1 [Bos taurus]	molecular function: binding (GO:0005488);; molecular function: catalytic activity (GO:0003824);; cellular component: cell part (GO:0044464);; cellular component: organelle (GO:0043226);; cellular component: cell (GO:0005623);; biological process: single-organism process (GO:0044699);; biological process: cellular component organization or biogenesis (GO:0071840);; biological process: biological r…
Cow_newGene_2483	8.12351	213	7.6864	193	8.54298	232	4.81908	135	5.75789	142	5.55645	159	0.00330882	-0.523456	down	--	--	--	--	--	--	--	--	--	--	--	--	--
gene2544	17.1858	462	22.7396	603	19.7058	541	13.8761	361	17.8034	453	15.8833	433	0.0422263	-0.348188	down	[F]	Nucleotide transport and metabolism	Molecular Function: uridine kinase activity (GO:0004849);; Molecular Function: ATP binding (GO:0005524);; Biological Process: phosphorylation (GO:0016310);; Molecular Function: phosphotransferase activity, alcohol group as acceptor (GO:0016773);; Biological Process: UMP salvage (GO:0044206);; Biological Process: CTP salvage (GO:0044211);;	K00876|0|bta:541028|UCK2; uridine-cytidine kinase 2; K00876 uridine kinase [EC:2.7.1.48] (A)	Pyrimidine metabolism (ko00240);; Drug metabolism - other enzymes (ko00983)	[TZ]	Signal transduction mechanisms;; Cytoskeleton	Phosphoribulokinase / Uridine kinase family;; Dephospho-CoA kinase;; AAA domain	Uridine-cytidine kinase 1 GN=UCK1 OS=Bos taurus (Bovine) PE=2 SV=1	F	Nucleotide transport and metabolism	uridine-cytidine kinase 2 [Bos taurus]	biological process: cellular process (GO:0009987);; biological process: single-organism process (GO:0044699);; biological process: metabolic process (GO:0008152);; molecular function: binding (GO:0005488);; molecular function: catalytic activity (GO:0003824);;
gene27097	21.8544	2157	21.4559	2047	22.7473	2294	10.8211	1123	16.1069	1615	11.1523	1273	5.49e-07	-0.678171	down	--	--	Biological Process: in utero embryonic development (GO:0001701);; Molecular Function: calcium ion binding (GO:0005509);; Cellular Component: extracellular region (GO:0005576);; Cellular Component: cytoplasm (GO:0005737);; Cellular Component: plasma membrane (GO:0005886);; Biological Process: homophilic cell adhesion via plasma membrane adhesion molecules (GO:0007156);; Cellular Component: integra…	K07602|0|bom:102265723|DSC3; desmocollin 3; K07602 desmocollin 3 (A)	--	[S]	Function unknown	Cadherin domain;; Cadherin cytoplasmic region;; Cadherin prodomain like	Desmocollin-3 (Precursor) GN=DSC3 OS=Bos taurus (Bovine) PE=2 SV=1	S	Function unknown	PREDICTED: desmocollin-3 isoform X1 [Bos taurus]	biological process: developmental process (GO:0032502);; biological process: single-organism process (GO:0044699);; biological process: biological regulation (GO:0065007);; biological process: biological adhesion (GO:0022610);; biological process: multicellular organismal process (GO:0032501);; molecular function: binding (GO:0005488);; cellular component: extracellular region (GO:0005576);; cell…
gene2926	215.846	3390	262.317	4123	242.001	3735	194.11	2989	205.601	3104	213.602	3202	0.0411259	-0.255493	down	--	--	Molecular Function: calcium ion binding (GO:0005509);; Cellular Component: nucleolus (GO:0005730);; Cellular Component: cytosol (GO:0005829);; Cellular Component: plasma membrane (GO:0005886);; Molecular Function: protein homodimerization activity (GO:0042803);; Biological Process: response to calcium ion (GO:0051592);;	--	--	--	--	EF-hand domain pair;; S-100/ICaBP type calcium binding domain	Protein S100-A16 GN=S100A16 OS=Bos taurus (Bovine) PE=3 SV=1	R	General function prediction only	protein S100-A16 [Bos taurus]	biological process: response to stimulus (GO:0050896);; cellular component: cell part (GO:0044464);; cellular component: membrane (GO:0016020);; cellular component: organelle part (GO:0044422);; cellular component: cell (GO:0005623);; cellular component: organelle (GO:0043226);; molecular function: binding (GO:0005488);;
gene21366	135.037	4535	150.49	5163	143.666	4711	124.499	4009	117.755	3731	127.719	3957	0.0125456	-0.281803	down	--	--	Molecular Function: calmodulin binding (GO:0005516);; Biological Process: calcium ion transport (GO:0006816);; Biological Process: cell volume homeostasis (GO:0006884);; Cellular Component: integral component of membrane (GO:0016021);; Molecular Function: small conductance calcium-activated potassium channel activity (GO:0016286);; Molecular Function: protein phosphatase binding (GO:0019903);; Bi…	K04945|0|bom:102270776|KCNN4; potassium intermediate/small conductance calcium-activated channel, subfamily N, member 4; K04945 potassium intermediate/small conductance calcium-activated channel subfamily N member 4 (A)	Insulin secretion (ko04911);; Salivary secretion (ko04970);; Protein digestion and absorption (ko04974)	[P]	Inorganic ion transport and metabolism	Calcium-activated SK potassium channel;; Calmodulin binding domain;; Ion channel	Small conductance calcium-activated potassium channel protein 3 GN=KCNN3 OS=Sus scrofa (Pig) PE=2 SV=1	P	Inorganic ion transport and metabolism	PREDICTED: intermediate conductance calcium-activated potassium channel protein 4 isoform X1 [Bos taurus]	cellular component: membrane part (GO:0044425);; cellular component: membrane (GO:0016020);; molecular function: binding (GO:0005488);; molecular function: transporter activity (GO:0005215);; biological process: cellular process (GO:0009987);; biological process: biological regulation (GO:0065007);; biological process: single-organism process (GO:0044699);; biological process: cellular component …
gene16165	25.4803	528	30.8884	642	29.9225	605	18.3645	367	22.9554	450	24.0758	465	0.00164686	-0.453189	down	--	--	Cellular Component: cytoplasm (GO:0005737);; Biological Process: brain development (GO:0007420);; Biological Process: response to glucose (GO:0009749);; Biological Process: positive regulation of insulin secretion (GO:0032024);; Biological Process: regulation of protein localization (GO:0032880);;	--	--	--	--	--	Neuronatin GN=NNAT OS=Sus scrofa (Pig) PE=3 SV=1	T	Signal transduction mechanisms	neuronatin [Sus scrofa]	biological process: developmental process (GO:0032502);; biological process: response to stimulus (GO:0050896);; biological process: single-organism process (GO:0044699);; biological process: biological regulation (GO:0065007);; biological process: multicellular organismal process (GO:0032501);; cellular component: cell part (GO:0044464);; cellular component: cell (GO:0005623);;
gene15387	46.8637	3699	43.6181	3425	46.2726	3692	35.0963	2754	36.3488	2917	32.2554	2676	0.00103412	-0.356098	down	[R]	General function prediction only	Molecular Function: Rab GTPase activator activity (GO:0005097);; Biological Process: Golgi organization (GO:0007030);; Cellular Component: cytoplasmic vesicle (GO:0031410);; Biological Process: positive regulation of Rab GTPase activity (GO:0032851);; Biological Process: retrograde transport, plasma membrane to Golgi (GO:0035526);;	--	--	[R]	General function prediction only	Rab-GTPase-TBC domain	Rab GTPase-activating protein 1 OS=Pongo abelii (Sumatran orangutan) PE=2 SV=1	R	General function prediction only	USP6 N-terminal-like protein [Bos taurus]	biological process: localization (GO:0051179);; biological process: cellular component organization or biogenesis (GO:0071840);; biological process: single-organism process (GO:0044699);; biological process: cellular process (GO:0009987);; biological process: biological regulation (GO:0065007);; molecular function: enzyme regulator activity (GO:0030234);; cellular component: cell (GO:0005623);; c…
gene12598	16.7962	1078	16.5933	1030	18.408	1179	12.573	829	12.618	844	11.8432	807	0.000604442	-0.387154	down	--	--	Cellular Component: condensed nuclear chromosome kinetochore (GO:0000778);; Cellular Component: condensed chromosome outer kinetochore (GO:0000940);; Molecular Function: protein kinase activity (GO:0004672);; Molecular Function: ATP binding (GO:0005524);; Biological Process: protein phosphorylation (GO:0006468);; Biological Process: metaphase/anaphase transition of mitotic cell cycle (GO:0007091)…	K06637|0|bta:537027|BUB1B; BUB1 mitotic checkpoint serine/threonine kinase B (EC:2.7.11.1); K06637 mitotic checkpoint serine/threonine-protein kinase BUB1 beta [EC:2.7.11.1] (A)	Cell cycle (ko04110);; HTLV-I infection (ko05166)	[D]	Cell cycle control, cell division, chromosome partitioning	Mad3/BUB1 homology region 1;; Protein kinase domain	--	D	Cell cycle control, cell division, chromosome partitioning	mitotic checkpoint serine/threonine-protein kinase BUB1 beta [Bos taurus]	cellular component: cell part (GO:0044464);; cellular component: organelle part (GO:0044422);; cellular component: membrane-enclosed lumen (GO:0031974);; cellular component: macromolecular complex (GO:0032991);; cellular component: cell (GO:0005623);; cellular component: organelle (GO:0043226);; molecular function: catalytic activity (GO:0003824);; molecular function: binding (GO:0005488);; biolo…
gene32087	69.498	1573	71.4772	1608	67.9196	1557	49.628	1143	59.0022	1399	56.2695	1352	0.0429145	-0.266232	down	--	--	Biological Process: spermine biosynthetic process (GO:0006597);; Molecular Function: spermine synthase activity (GO:0016768);;	K00802|0|chx:102190676|SMS; spermine synthase; K00802 spermine synthase [EC:2.5.1.22] (A)	Cysteine and methionine metabolism (ko00270);; Arginine and proline metabolism (ko00330);; beta-Alanine metabolism (ko00410);; Glutathione metabolism (ko00480)	[E]	Amino acid transport and metabolism	Spermine/spermidine synthase	Spermine synthase GN=SMS OS=Bos taurus (Bovine) PE=2 SV=1	E	Amino acid transport and metabolism	spermine synthase [Bos taurus]	biological process: cellular process (GO:0009987);; biological process: metabolic process (GO:0008152);; molecular function: catalytic activity (GO:0003824);;
gene15281	89.6288	3609	107.062	4403	96.1631	3823	82.2573	3193	82.4436	3149	88.8692	3276	0.0215984	-0.280163	down	--	--	Biological Process: neuron migration (GO:0001764);; Molecular Function: phosphatidylserine binding (GO:0001786);; Biological Process: positive regulation of cytokine-mediated signaling pathway (GO:0001961);; Biological Process: positive regulation of glomerular filtration (GO:0003104);; Molecular Function: voltage-gated calcium channel activity (GO:0005245);; Molecular Function: calcium ion bindi…	K05464|0|bta:504526|GAS6; growth arrest-specific 6; K05464 growth arrest-specific 6 (A)	--	--	--	Laminin G domain;; Laminin G domain;; Calcium-binding EGF domain;; Coagulation Factor Xa inhibitory site;; Vitamin K-dependent carboxylation/gamma-carboxyglutamic (GLA) domain;; Complement Clr-like EGF-like	Vitamin K-dependent protein S (Precursor; Fragment) GN=PROS1 OS=Macaca mulatta (Rhesus macaque) PE=2 SV=2	T	Signal transduction mechanisms	PREDICTED: growth arrest-specific protein 6 isoform X1 [Bos taurus]	cellular component: cell part (GO:0044464);; cellular component: extracellular region (GO:0005576);; cellular component: extracellular region part (GO:0044421);; cellular component: cell (GO:0005623);; molecular function: enzyme regulator activity (GO:0030234);; molecular function: binding (GO:0005488);; molecular function: receptor regulator activity (GO:0030545);; molecular function: transporte…
gene21893	1581.66	7539	1808.08	8915	1653.61	7766	1242.87	5771	1450.35	6594	1588.59	7062	0.0216642	-0.299858	down	--	--	Molecular Function: structural constituent of ribosome (GO:0003735);; Biological Process: translation (GO:0006412);; Cellular Component: cytosolic large ribosomal subunit (GO:0022625);;	K02903|5.57258e-95|fca:101084588|RPL28; ribosomal protein L28; K02903 large subunit ribosomal protein L28e (A)	Ribosome (ko03010)	[J]	Translation, ribosomal structure and biogenesis	Ribosomal L28e protein family	60S ribosomal protein L28 GN=RPL28 OS=Bos taurus (Bovine) PE=2 SV=3	J	Translation, ribosomal structure and biogenesis	PREDICTED: 60S ribosomal protein L28 isoform X2 [Bos taurus]	biological process: cellular process (GO:0009987);; biological process: metabolic process (GO:0008152);; cellular component: cell part (GO:0044464);; cellular component: cell (GO:0005623);; cellular component: organelle (GO:0043226);; cellular component: organelle part (GO:0044422);; cellular component: macromolecular complex (GO:0032991);; molecular function: structural molecule activity (GO:000…
gene24520	69.2293	587	83.2456	730	81.552	717	60.8827	485	69.063	536	70.045	554	0.013959	-0.347146	down	[TZDR]	Signal transduction mechanisms;; Cytoskeleton;; Cell cycle control, cell division, chromosome partitioning;; General function prediction only	Cellular Component: photoreceptor inner segment (GO:0001917);; Molecular Function: calcium ion binding (GO:0005509);; Biological Process: integrin-mediated signaling pathway (GO:0007229);; Biological Process: photoreceptor cell maintenance (GO:0045494);; Biological Process: calcium ion homeostasis (GO:0055074);;	--	--	[R]	General function prediction only	EF-hand domain pair;; EF hand;; EF-hand domain	Calcium and integrin-binding family member 2 (Fragment) GN=CIB2 OS=Ovis aries (Sheep) PE=2 SV=1	T	Signal transduction mechanisms	PREDICTED: calcium and integrin-binding family member 2 [Bos taurus]	cellular component: cell (GO:0005623);; cellular component: cell part (GO:0044464);; molecular function: binding (GO:0005488);; biological process: multicellular organismal process (GO:0032501);; biological process: cellular process (GO:0009987);; biological process: biological regulation (GO:0065007);; biological process: single-organism process (GO:0044699);; biological process: response to sti…
gene28524	16.7548	1750	13.3912	1352	14.7281	1532	10.1089	1070	8.24882	877	8.35147	879	2.81e-07	-0.694223	down	--	--	--	K06086|0|mcf:102121582|SORBS1; sorbin and SH3 domain containing 1; K06086 sorbin and SH3 domain containing 1 (A)	PPAR signaling pathway (ko03320);; Adherens junction (ko04520);; Insulin signaling pathway (ko04910)	[T]	Signal transduction mechanisms	Variant SH3 domain;; SH3 domain;; Variant SH3 domain;; Sorbin homologous domain	Sorbin GN=SORBS2 OS=Sus scrofa (Pig) PE=1 SV=2	T	Signal transduction mechanisms	PREDICTED: sorbin and SH3 domain-containing protein 1 isoform X1 [Bos taurus]	--
Cow_newGene_3080	1.25031	35	1.35094	33	1.11069	31	0.992037	20	0.994235	16	0.480442	13	0.0135957	-0.940046	down	--	--	--	--	--	--	--	--	--	--	--	--	--
gene19757	23.5285	2624	28.6607	3027	26.0564	2961	19.2331	2107	22.0496	2490	19.7099	2061	0.00562875	-0.351627	down	--	--	Cellular Component: histone acetyltransferase complex (GO:0000123);; Cellular Component: mitochondrion (GO:0005739);; Biological Process: regulation of transcription, DNA-templated (GO:0006355);; Biological Process: apoptotic process (GO:0006915);; Molecular Function: zinc ion binding (GO:0008270);; Biological Process: histone H3 acetylation (GO:0043966);; Biological Process: histone H4-K5 acetyl…	K11347|0|oas:101119334|PHF17; PHD finger protein 17; K11347 protein Jade-1 (A)	--	[R]	General function prediction only	PHD-zinc-finger like domain;; PHD-like zinc-binding domain;; Enhancer of polycomb-like;; PHD-finger;; PHD-finger	Protein Jade-1 GN=JADE1 OS=Bos taurus (Bovine) PE=2 SV=1	R	General function prediction only	PREDICTED: protein Jade-1 isoform X2 [Bos taurus]	biological process: single-organism process (GO:0044699);; biological process: cellular component organization or biogenesis (GO:0071840);; biological process: cellular process (GO:0009987);; biological process: biological regulation (GO:0065007);; biological process: metabolic process (GO:0008152);; cellular component: cell part (GO:0044464);; cellular component: macromolecular complex (GO:00329…
gene22733	13.5145	438	16.0162	521	13.662	440	10.7563	347	10.2707	327	11.5675	374	0.00586493	-0.394846	down	[RTKL]	General function prediction only;; Signal transduction mechanisms;; Transcription;; Replication, recombination and repair	Biological Process: negative regulation of transcription from RNA polymerase II promoter (GO:0000122);; Cellular Component: condensed nuclear chromosome, centromeric region (GO:0000780);; Biological Process: negative regulation of B cell apoptotic process (GO:0002903);; Molecular Function: protein serine/threonine kinase activity (GO:0004674);; Molecular Function: ATP binding (GO:0005524);; Cellu…	K11479|0|bta:360192|AURKB, AIM-1, ARK-2, STK-1, STK12; aurora kinase B (EC:2.7.11.1); K11479 aurora kinase B [EC:2.7.11.1] (A)	--	[D]	Cell cycle control, cell division, chromosome partitioning	Protein kinase domain;; Protein tyrosine kinase	Aurora kinase B GN=AURKB OS=Bos taurus (Bovine) PE=2 SV=1	D	Cell cycle control, cell division, chromosome partitioning	aurora kinase B [Bos taurus]	molecular function: catalytic activity (GO:0003824);; molecular function: binding (GO:0005488);; cellular component: cell part (GO:0044464);; cellular component: macromolecular complex (GO:0032991);; cellular component: organelle part (GO:0044422);; cellular component: membrane-enclosed lumen (GO:0031974);; cellular component: organelle (GO:0043226);; cellular component: cell (GO:0005623);; biolo…
gene19513	230.062	18248	284.128	23024	256.37	20107	199.399	15276	225.312	16970	228.163	16612	0.0143611	-0.309482	down	--	--	Cellular Component: laminin-5 complex (GO:0005610);; Biological Process: brown fat cell differentiation (GO:0050873);;	K06244|0|bta:529939|LAMB3; laminin, beta 3; K06244 laminin, beta 3 (A)	PI3K-Akt signaling pathway (ko04151);; Focal adhesion (ko04510);; ECM-receptor interaction (ko04512);; Toxoplasmosis (ko05145);; Amoebiasis (ko05146);; Pathways in cancer (ko05200);; Small cell lung cancer (ko05222)	[W]	Extracellular structures	Laminin EGF-like (Domains III and V);; Laminin N-terminal (Domain VI)	Netrin-4 (Precursor) GN=NTN4 OS=Pongo abelii (Sumatran orangutan) PE=2 SV=1	W	Extracellular structures	PREDICTED: laminin subunit beta-3 isoform X1 [Bos taurus]	cellular component: extracellular matrix part (GO:0044420);; cellular component: macromolecular complex (GO:0032991);; cellular component: extracellular region (GO:0005576);; cellular component: extracellular region part (GO:0044421);; cellular component: extracellular matrix (GO:0031012);; biological process: developmental process (GO:0032502);; biological process: cellular process (GO:0009987);…
[truncated: 166 more rows]
